# Supplementary material for: Fast hyperbaric decompression after heliox saturation altered the brain proteome in rats
Source: PLoS One. 2017 Oct 4;12(10):e0185765. doi: 10.1371/journal.pone.0185765 (PMC5627932; doi:10.1371/journal.pone.0185765)
Supplement: S1 Table — (XLSX) [file pone.0185765.s003.xlsx]

## Sheet: OT with imported  IT
PROTEIN		ORBITRAP (OT) DATA ANALYZED WITH PROGENESIS
						NORMALIZED ABUNDANCE																				RAW ABUNDANCE																				Spectral counts
						Fast decompression rate (1 bar/20 s) after heliox saturation (FD)										Slow decompression rate (1 bar/10 min) after heliox saturation diving (SD)										Fast decompression rate (1 bar/20 s) after heliox saturation (FD)										Slow decompression rate (1 bar/10 min) after heliox saturation diving (SD)										Fast decompression rate (1 bar/20 s) after heliox saturation (FD)
Accession	Description	Peptides identified	Peptides quantified	Confidence score		FD1	FD2	FD3	FD4	FD5	FD6	FD7	FD8	FD9	FD10	SD1	SD2	SD3	SD4	SD5	SD6	SD7	SD8	SD9	SD10	FD1	FD2	FD3	FD4	FD5	FD6	FD7	FD8	FD9	FD10	SD1	SD2	SD3	SD4	SD5	SD6	SD7	SD8	SD9	SD10	FD1	FD2	FD3	FD4
P62193	PRS4_RAT 26S protease regulatory subunit 4 OS=Rattus norvegicus GN=Psmc1 PE=2 SV=1	6	6	591.964	1.66213e-05	356751	363510	335996	352132	333843	359774	371763	342946	345349	350442	400997	390171	382630	385601	363399	391635	373471	395800	365110	383789	329944	319339	361004	357219	320173	377964	378805	307729	346160	357297	384361	390171	322604	414774	380158	431673	411728	405810	342788	365106	4	4	5	5
O88457	SCNBA_RAT Sodium channel protein type 11 subunit alpha OS=Rattus norvegicus GN=Scn11a PE=1 SV=1	1	1	81.0039		97703.5	102089	83874.9	95636.7	94374.3	100237	105004	97866.8	99981.1	105573	80668	86549.8	79708.1	78746.9	93166	81924.2	90341.6	87862.3	86850.6	91759.5	90362.1	89683.8	90117.9	97018.4	90509.9	105305	106993	87817	100216	107638	77321.5	86549.8	67203.6	84704.4	97462.6	90299.5	99595.7	90084.4	81540.8	87292.6	0	0	0	0
Q62636	RAP1B_RAT Ras-related protein Rap-1b OS=Rattus norvegicus GN=Rap1b PE=2 SV=2	4	4	387.579		405135	402157	417688	436565	501710	458996	416888	460116	455494	427635	477450	495669	506562	491338	480568	472302	472725	490108	479077	492108	374693	353290	448778	442872	481166	482202	424785	412867	456563	436000	457643	495669	427093	528510	502731	520587	521148	502503	449787	468152	0	0	0	0
P02401	RLA2_RAT 60S acidic ribosomal protein P2 OS=Rattus norvegicus GN=Rplp2 PE=1 SV=2	1	1	100		164783	158865	145178	185776	158801	155807	174564	170286	182393	154811	126444	155649	133179	134779	172319	127933	116792	124234	133244	143646	152401	139561	155983	188460	152298	163684	177871	152799	182821	157839	121198	155649	112286	144976	180266	141012	128755	127376	125098	136653	1	1	1	1
P09951	SYN1_RAT Synapsin-1 OS=Rattus norvegicus GN=Syn1 PE=1 SV=3	17	14	2485.41		1.35427e+07	1.57481e+07	1.62715e+07	1.67995e+07	1.87501e+07	1.81722e+07	2.00699e+07	1.58845e+07	1.75317e+07	1.90422e+07	2.11337e+07	1.9387e+07	1.92051e+07	2.0631e+07	1.9762e+07	2.18325e+07	1.96455e+07	1.97113e+07	2.02945e+07	1.8876e+07	1.25251e+07	1.38346e+07	1.74826e+07	1.70422e+07	1.79823e+07	1.9091e+07	2.04501e+07	1.42533e+07	1.75729e+07	1.94147e+07	2.0257e+07	1.9387e+07	1.61922e+07	2.21918e+07	2.06734e+07	2.40645e+07	2.16578e+07	2.02098e+07	1.90538e+07	1.79571e+07	27	29	32	32
B0BND0	ENPP6_RAT Ectonucleotide pyrophosphatase/phosphodiesterase family member 6 OS=Rattus norvegicus GN=Enpp6 PE=2 SV=1	2	2	199.74		78119.3	53739.8	44602.9	51074.1	34086.4	56696.1	57138.7	48118.1	43220.7	50711.7	24394.5	34037.2	36086.9	35768.7	48073.7	32599	34693.6	26238.5	38569.8	30823.8	72249.4	47209.8	47922.7	51811.9	32690.7	59562.6	58221.1	43176.9	43322.1	51703.6	23382.5	34037.2	30425.7	38474.7	50290.7	35931.7	38247.4	26902.1	36211.7	29323.3	4	2	1	2
Q63537	SYN2_RAT Synapsin-2 OS=Rattus norvegicus GN=Syn2 PE=1 SV=1	19	16	2375.14		7.85139e+06	9.38023e+06	9.08861e+06	9.72311e+06	1.09895e+07	1.01488e+07	1.13275e+07	1.07507e+07	1.02501e+07	1.03259e+07	1.21143e+07	1.13699e+07	1.10065e+07	1.14818e+07	1.11333e+07	1.2605e+07	1.14866e+07	1.12695e+07	1.14878e+07	1.04453e+07	7.26144e+06	8.24042e+06	9.7651e+06	9.86358e+06	1.05395e+07	1.06619e+07	1.15421e+07	9.64674e+06	1.02742e+07	1.05279e+07	1.16118e+07	1.13699e+07	9.27979e+06	1.23504e+07	1.16468e+07	1.38937e+07	1.26632e+07	1.15545e+07	1.07855e+07	9.93681e+06	18	13	17	15
Q62951	DPYL4_RAT Dihydropyrimidinase-related protein 4 (Fragment) OS=Rattus norvegicus GN=Dpysl4 PE=1 SV=1	14	12	1591.7		2.21884e+06	2.13275e+06	1.94323e+06	2.13562e+06	2.06751e+06	2.00821e+06	2.17408e+06	2.08025e+06	2.06688e+06	2.07698e+06	2.30142e+06	2.17566e+06	2.15226e+06	2.19309e+06	2.10824e+06	2.24962e+06	2.24653e+06	2.18156e+06	2.2596e+06	2.22606e+06	2.05212e+06	1.8736e+06	2.08786e+06	2.16647e+06	1.98285e+06	2.10974e+06	2.21526e+06	1.86663e+06	2.07173e+06	2.1176e+06	2.20594e+06	2.17566e+06	1.81461e+06	2.359e+06	2.20547e+06	2.4796e+06	2.47665e+06	2.23673e+06	2.12145e+06	2.1177e+06	12	15	11	10
P19332	TAU_RAT Microtubule-associated protein tau OS=Rattus norvegicus GN=Mapt PE=1 SV=3	10	9	1297.94		3.96395e+06	4.12137e+06	4.02252e+06	4.17974e+06	4.52248e+06	3.97755e+06	4.25173e+06	4.15629e+06	4.00273e+06	4.13063e+06	4.31661e+06	4.12015e+06	4.30047e+06	4.50922e+06	4.21719e+06	4.57821e+06	4.44137e+06	4.67895e+06	4.6871e+06	4.54164e+06	3.6661e+06	3.62057e+06	4.32192e+06	4.24012e+06	4.33729e+06	4.17865e+06	4.33227e+06	3.72948e+06	4.01213e+06	4.21143e+06	4.13753e+06	4.12015e+06	3.62582e+06	4.85036e+06	4.41167e+06	5.04626e+06	4.89631e+06	4.79729e+06	4.40054e+06	4.32056e+06	13	11	12	12
Q9WTQ0	KPCT_RAT Protein kinase C theta type OS=Rattus norvegicus GN=Prkcq PE=1 SV=2	1	1	99.0977		220999	224247	193913	213298	231927	224030	217573	189417	234115	222348	157400	195950	209358	186633	222809	193078	191264	191107	178175	167359	204393	196998	208347	216380	222430	235357	221694	169966	234664	226697	150871	195950	176514	200752	233084	212817	210857	195940	167282	159212	0	1	2	2
P85973	PNPH_RAT Purine nucleoside phosphorylase OS=Rattus norvegicus GN=Pnp PE=1 SV=1	8	8	798.713		1.23623e+06	1.17943e+06	1.11701e+06	1.08067e+06	1.13047e+06	988503	1.13296e+06	1.04196e+06	1.17167e+06	1.15707e+06	1.26867e+06	1.19742e+06	1.20153e+06	1.21075e+06	1.22224e+06	1.24317e+06	1.21107e+06	1.15806e+06	1.22882e+06	1.16856e+06	1.14334e+06	1.03612e+06	1.20016e+06	1.09628e+06	1.08418e+06	1.03848e+06	1.15442e+06	934961	1.17442e+06	1.1797e+06	1.21604e+06	1.19742e+06	1.01304e+06	1.30235e+06	1.27861e+06	1.37026e+06	1.33512e+06	1.18735e+06	1.15369e+06	1.11167e+06	6	6	5	5
Q6AYN4	PHIPL_RAT Phytanoyl-CoA hydroxylase-interacting protein-like OS=Rattus norvegicus GN=Phyhipl PE=2 SV=2	9	7	1089.62		908194	920339	885153	910029	953052	897030	841900	871375	905959	913188	999891	965773	1.01856e+06	956623	926057	998333	949074	892406	943752	912342	839952	808507	951037	923176	914027	942383	857847	781894	908086	931049	958410	965773	858771	1.029e+06	968764	1.1004e+06	1.04629e+06	914975	886053	867929	8	7	9	8
Q9QZM5	ABI1_RAT Abl interactor 1 OS=Rattus norvegicus GN=Abi1 PE=2 SV=3	3	3	297.78		159200	192509	198657	178723	210028	192302	182098	166182	207310	208281	222420	220754	201699	211136	214420	228438	203346	217518	218769	189855	147238	169117	213444	181305	201428	202025	185548	149117	207797	212355	213193	220754	170057	227110	224308	251792	224176	223019	205394	180613	1	2	3	3
P04256	ROA1_RAT Heterogeneous nuclear ribonucleoprotein A1 OS=Rattus norvegicus GN=Hnrnpa1 PE=1 SV=3	2	2	179.099		82242.8	79776.4	76424.7	85046.3	96064	87026.5	84002.1	82303.8	84523	77544.5	85958	78357	74845.8	75543.3	75134	76091.3	74301.7	68780.6	77374.4	72994.3	76063.1	70082.6	82113.1	86274.9	92130.4	91426.5	85593.3	73852.1	84721.4	79061.2	82392	78357	63104.1	81258.5	78599	83870.4	81912.8	70520.1	72643.9	69440.9	1	1	1	1
Q63413	DX39B_RAT Spliceosome RNA helicase Ddx39b OS=Rattus norvegicus GN=Ddx39b PE=1 SV=3	7	3	799.209		361567	336021	322674	347178	339409	351166	344548	323313	344541	323887	282904	318401	313867	332825	345613	305661	319664	312489	300377	328113	334399	295190	346691	352194	325511	368921	351075	290112	345350	330223	271168	318401	264628	358004	361551	336909	352408	320393	282013	312140	1	2	2	1
Q9Z2Y9	KLOT_RAT Klotho OS=Rattus norvegicus GN=Kl PE=1 SV=1	1	1	93.9753		53570.1	72692.9	60358.3	68302.5	80831.8	75082.7	94594.5	72121.2	74598.8	72587.3	81685.3	82423.4	77812.8	83399.2	79885.8	90994.8	88309.7	86576.5	90272	90503.9	49544.8	63859.8	64850.9	69289.2	77521.9	78878.8	96386.4	64715.1	74773.9	74007.1	78296.6	82423.4	65605.7	89708.8	83569.9	100297	97355.7	88766.1	84753	86098.2	0	0	0	0
B2RZ78	VPS29_RAT Vacuolar protein sorting-associated protein 29 OS=Rattus norvegicus GN=Vps29 PE=1 SV=2	3	3	399.617		234671	237843	242513	253980	267889	245841	255945	246336	237976	247726	267338	264963	244761	261556	252942	265405	269401	264768	272279	249818	217038	208942	260564	257649	256920	258271	260793	221040	238535	252571	256248	264963	206363	281344	264606	292538	296996	271465	255632	237657	2	2	3	4
Q9QZR6	SEPT9_RAT Septin-9 OS=Rattus norvegicus GN=Sept9 PE=1 SV=1	6	6	573.009		320903	336879	368878	369018	391298	387924	360315	374131	362958	366511	397729	386662	372287	383819	391327	390179	388498	417430	384011	383521	296790	295944	396335	374349	375276	407537	367140	335712	363810	373680	381229	386662	313883	412856	409374	430069	428294	427987	360533	364851	0	0	2	2
Q4KM49	SYYC_RAT Tyrosine--tRNA ligase, cytoplasmic OS=Rattus norvegicus GN=Yars PE=2 SV=3	3	2	296.374		59806.4	53167	52492.9	59451.3	53667.5	68359.3	56193.8	68592.1	64716.2	60336.2	52223	51386.5	55775.8	52849.5	59395.6	49888.9	56002.1	48515.9	48863.4	46795.5	55312.5	46706.6	56400.1	60310.2	51470	71815.5	57258.2	61548.5	64868.1	61516.4	50056.5	51386.5	47025.8	56847.9	62134.8	54989.2	61738.6	49742.9	45876	44517.5	2	0	0	1
P69735	RB3GP_RAT Rab3 GTPase-activating protein catalytic subunit (Fragments) OS=Rattus norvegicus GN=Rab3gap1 PE=1 SV=2	1	1	99.9877		7304.8	6868.34	7567.49	8716.25	8058.63	8889.95	8426.63	5959.35	6863.91	8447.5	8550.09	8524.29	8287.33	8240.74	8147.05	9128.87	9081.68	10093.1	10122.7	9423.08	6755.92	6033.75	8130.76	8842.17	7728.65	9339.42	8586.25	5347.39	6880.02	8612.73	8195.39	8524.29	6987.23	8864.19	8522.77	10062.1	10012	10348.3	9503.81	8964.36	0	1	0	1
Q64270	EI2BA_RAT Translation initiation factor eIF-2B subunit alpha OS=Rattus norvegicus GN=Eif2b1 PE=2 SV=1	1	1	78.5884		182167	180017	186963	188662	182115	190190	187747	177185	189944	182853	219298	188940	192611	188220	182967	218943	207473	200373	200186	188902	168479	158142	200879	191387	174658	199806	191303	158990	190390	186429	210200	188940	162395	202460	191405	241326	228725	205440	187947	179706	0	0	0	0
Q91Y81	SEPT2_RAT Septin-2 OS=Rattus norvegicus GN=Sept2 PE=1 SV=1	5	5	499.567		359946	454761	381466	460766	413508	443157	442524	466277	460899	424962	461914	503983	450800	434432	462926	502697	491217	471889	470087	484529	332900	399502	409860	467423	396576	465562	450907	418395	461981	433274	442752	503983	380079	467299	484274	554089	541534	483823	441347	460942	3	4	4	5
Q71LX6	XIRP2_RAT Xin actin-binding repeat-containing protein 2 OS=Rattus norvegicus GN=Xirp2 PE=2 SV=1	1	1	87.6536		103325	108119	109739	118801	109936	127513	115894	131697	50797.5	74000.8	155402	126092	128053	148587	146392	119099	130830	136382	130615	109677	95560.8	94981	117907	120517	105434	133960	118089	118173	50916.7	75448.2	148955	126092	107965	159828	153143	131275	144232	139832	122630	104338	0	0	1	0
Q9Z272	GIT1_RAT ARF GTPase-activating protein GIT1 OS=Rattus norvegicus GN=Git1 PE=1 SV=1	2	2	181.945		48027.2	54254.7	51955	58705.9	49395.7	51606.1	55662.2	58508.7	66308.7	59889	45227.3	49383.1	46958.2	43187.1	44232.7	54876	49790.3	53725.1	50958.4	49494.1	44418.4	47662.1	55822.1	59554	47373.1	54215.3	56716.5	52500.5	66464.4	61060.4	43351	49383.1	39591.5	46454.4	46272.6	60486.1	54890.6	55083.8	47842.9	47084.7	0	1	0	0
Q9QXQ0	ACTN4_RAT Alpha-actinin-4 OS=Rattus norvegicus GN=Actn4 PE=1 SV=2	4	4	387.285		305460	294334	268917	325599	355549	326687	315505	346886	375283	347561	217514	300943	278167	289638	315759	286024	239061	278632	271723	331951	282508	258569	288933	330303	340990	343204	321481	311265	376164	354360	208490	300943	234528	311551	330321	315265	263549	285679	255111	315792	0	0	0	1
Q9QYU4	CRYM_RAT Thiomorpholine-carboxylate dehydrogenase OS=Rattus norvegicus GN=Crym PE=1 SV=1	7	6	884.496		3.3175e+06	2.52792e+06	2.26459e+06	2.69977e+06	2.37187e+06	2.45945e+06	2.9557e+06	2.7701e+06	2.64176e+06	2.493e+06	3.07466e+06	3.16089e+06	3.03283e+06	3.25607e+06	3.15503e+06	2.63935e+06	2.91233e+06	2.82706e+06	2.91081e+06	3.01439e+06	3.06823e+06	2.22074e+06	2.43314e+06	2.73878e+06	2.27474e+06	2.5838e+06	3.01168e+06	2.48564e+06	2.64796e+06	2.54176e+06	2.94711e+06	3.16089e+06	2.55705e+06	3.5024e+06	3.30053e+06	2.90918e+06	3.21066e+06	2.89856e+06	2.73285e+06	2.86764e+06	7	8	7	9
B3GNI6	SEP11_RAT Septin-11 OS=Rattus norvegicus GN=Sept11 PE=1 SV=1	20	18	2146.29		2.34868e+06	3.18964e+06	2.98796e+06	3.30001e+06	3.25918e+06	3.4017e+06	3.06615e+06	3.56319e+06	3.21937e+06	3.23848e+06	3.71258e+06	3.48878e+06	3.3608e+06	3.46522e+06	3.34805e+06	4.02274e+06	3.45711e+06	3.62698e+06	3.45218e+06	3.38577e+06	2.1722e+06	2.80206e+06	3.21036e+06	3.34768e+06	3.12572e+06	3.57369e+06	3.12423e+06	3.19729e+06	3.22692e+06	3.30182e+06	3.55856e+06	3.48878e+06	2.83356e+06	3.72738e+06	3.50245e+06	4.434e+06	3.81123e+06	3.7187e+06	3.24112e+06	3.22095e+06	12	18	16	17
P68403	KPCB_RAT Protein kinase C beta type OS=Rattus norvegicus GN=Prkcb PE=1 SV=3	10	10	997.914		1.36975e+06	1.33518e+06	1.20307e+06	1.3912e+06	1.33229e+06	1.26077e+06	1.37593e+06	1.20601e+06	1.38797e+06	1.4694e+06	1.16026e+06	1.00752e+06	1.11547e+06	999109	1.08021e+06	1.30402e+06	1.22841e+06	1.25783e+06	1.41214e+06	1.2423e+06	1.26683e+06	1.17294e+06	1.29262e+06	1.41129e+06	1.27774e+06	1.32451e+06	1.40199e+06	1.08216e+06	1.39123e+06	1.49815e+06	1.11212e+06	1.00752e+06	940479	1.0747e+06	1.13002e+06	1.43733e+06	1.35424e+06	1.28964e+06	1.32581e+06	1.18182e+06	9	7	8	8
P04182	OAT_RAT Ornithine aminotransferase, mitochondrial OS=Rattus norvegicus GN=Oat PE=1 SV=1	1	1	78.8877		334586	328291	333481	432609	369055	355392	390955	412527	371963	382608	402053	423523	382030	437536	401197	395895	417352	407090	398249	413901	309445	288400	358303	438859	353943	373360	398360	370165	372836	390092	385374	423523	322098	470637	419698	436369	460103	417385	373901	393752	0	0	0	0
O35179	SH3G2_RAT Endophilin-A1 OS=Rattus norvegicus GN=Sh3gl2 PE=1 SV=2	15	14	1987.63		7.29651e+06	7.8718e+06	7.40866e+06	8.18799e+06	8.60274e+06	7.91741e+06	8.58244e+06	8.73484e+06	8.16e+06	8.89701e+06	8.42226e+06	8.61196e+06	8.2187e+06	8.74302e+06	8.72666e+06	9.34347e+06	9.01048e+06	8.82635e+06	8.93296e+06	8.87431e+06	6.74824e+06	6.91528e+06	7.96011e+06	8.30628e+06	8.25048e+06	8.31771e+06	8.74501e+06	7.83787e+06	8.17915e+06	9.07103e+06	8.07287e+06	8.61196e+06	6.92936e+06	9.40447e+06	9.1291e+06	1.02987e+07	9.93346e+06	9.04957e+06	8.38682e+06	8.44231e+06	15	16	18	16
P84076	HPCA_RAT Neuron-specific calcium-binding protein hippocalcin OS=Rattus norvegicus GN=Hpca PE=1 SV=2	8	4	890.618		653109	808003	703382	767535	858848	792745	776651	772523	762249	766273	710614	693215	719113	667071	796039	667003	638475	672909	728964	688391	604034	709821	755737	778623	823680	832826	791363	693193	764038	781261	681134	693215	606300	717538	832750	735193	703877	689928	684397	654880	3	3	4	3
P04774	SCN1A_RAT Sodium channel protein type 1 subunit alpha OS=Rattus norvegicus GN=Scn1a PE=2 SV=1	1	1	79.41		100373	85458.4	85551.4	79032.4	100235	91702.2	94589	70368	86747	87707.8	101147	99968.2	100310	102743	93977.4	104973	98413.2	85934.9	109908	92901.9	92831.2	75074.2	91919.2	80174.1	96131	96338.6	96380.7	63141.9	86950.7	89423.4	96951.3	99968.2	84573.1	110516	98311.3	115704	108494	88108.3	103188	88379.4	0	0	0	0
Q8VD52	PLPP_RAT Pyridoxal phosphate phosphatase OS=Rattus norvegicus GN=Pdxp PE=1 SV=2	6	6	799.778		830959	910732	840875	801404	822656	863543	829340	892043	782296	761016	907329	786233	925825	921322	835192	926947	915643	894662	910597	988078	768521	800067	903463	812981	788970	907203	845050	800440	784132	775902	869689	786233	780583	991025	873709	1.02171e+06	1.00944e+06	917288	854925	939978	4	3	5	3
P63326	RS10_RAT 40S ribosomal protein S10 OS=Rattus norvegicus GN=Rps10 PE=2 SV=1	2	2	200		131231	124893	104836	123403	120090	119090	107817	123628	129702	115801	122057	119047	104219	102217	115018	100632	104126	103334	115489	104720	121370	109717	112639	125186	115173	125111	109859	110933	130007	118066	116994	119047	87868.9	109950	120322	110920	114792	105948	108428	99621.7	2	2	1	1
Q9Z2Q4	METH_RAT Methionine synthase OS=Rattus norvegicus GN=Mtr PE=2 SV=1	2	1	160.695		101884	82587.3	70213.7	83273.2	75986	71504.9	92983.4	84764.9	83132.7	77653.2	95227.5	99428.9	94323.3	96611.7	96071.2	80454.4	85771.3	91293	97353.9	92361.8	94228.7	72552	75439.9	84476.2	72874.5	75120.1	94744.7	76060.5	83327.9	79172.1	91277	99428.9	79526	103921	100502	88679.5	94557.3	93601.9	91401.9	87865.6	0	0	0	0
B4F777	HMGN5_RAT High mobility group nucleosome-binding domain-containing protein 5 OS=Rattus norvegicus GN=Hmgn5 PE=2 SV=1	1	1	77.4175		61028.3	60209.7	58089.2	62373.9	56440.4	53704.2	58747.4	53943.8	59704.9	57329.7	62669.7	62877.4	62058.1	66259.1	57222.2	62937.5	61667.5	60483.2	62522.7	58439.5	56442.6	52893.5	62412.9	63275	54129.3	56419.5	59860.2	48404.4	59845.1	58451.1	60069.9	62877.4	52322.5	71271.9	59861.1	69371.8	67984.4	62012.8	58700.2	55594.7	0	1	0	0
Q99N27	SNX1_RAT Sorting nexin-1 OS=Rattus norvegicus GN=Snx1 PE=1 SV=1	1	1	100		65969.8	66822.8	63090.3	68712.6	70979.7	66366.5	68899.7	70715	63500.1	61662.8	75787.5	67161.9	70554.6	71811.3	67053	79373.9	77602.2	71593.4	71953.2	65731.5	61012.8	58703	67786.2	69705.3	68073.3	69721.9	70204.8	63453.3	63649.2	62868.9	72643.5	67161.9	59486.1	77244.2	70145.2	87488.6	85551.3	73404.1	67554.1	62531.6	1	1	1	1
P62824	RAB3C_RAT Ras-related protein Rab-3C OS=Rattus norvegicus GN=Rab3c PE=1 SV=1	6	2	599.927		205273	247922	250465	257827	295703	269835	250999	254423	276146	231732	306638	273954	272501	285913	297028	301075	240313	298916	286674	269850	189849	217796	269107	261552	283595	283477	255753	228296	276795	236265	293917	273954	229752	307544	310726	331855	264930	306476	269147	256713	0	1	0	0
Q6IFW6	K1C10_RAT Keratin, type I cytoskeletal 10 OS=Rattus norvegicus GN=Krt10 PE=2 SV=1	1	1	87.6267		39436.5	39760.6	33206.2	36422	40281.5	34520.9	39231.1	41027.3	39883.7	39439.3	42554.5	44631	47088.7	37531.8	42982.9	41456.1	39489.7	40086.8	41582.8	40681.3	36473.2	34929.2	35677.8	36948.1	38632.1	36266.2	39974.2	36814.3	39977.4	40210.7	40789.1	44631	39701.5	40371.2	44965.1	45694.3	43534.8	41100.6	39040.5	38701	0	0	0	0
Q7M733	HPS6_RAT Hermansky-Pudlak syndrome 6 protein homolog OS=Rattus norvegicus GN=Hps6 PE=1 SV=1	1	1	82.0356		111477	99388.3	102408	128102	119041	138000	121754	137358	124393	133282	128037	125053	135114	147895	153932	158211	122783	143541	125771	149052	103100	87311.5	110031	129953	114167	144977	124061	123253	124685	135889	122725	125053	113917	159084	161031	174385	135360	147171	118082	141796	0	0	0	0
P13941	CO3A1_RAT Collagen alpha-1(III) chain OS=Rattus norvegicus GN=Col3a1 PE=2 SV=3	2	1	192.346		59553.7	58914.2	49378.3	53783.6	55041.8	56745.2	55563.7	55847.6	51020.4	55454	68334.2	60871.9	61376.9	55154.6	59229.4	61394.7	61594	63281	53262.3	56125.5	55078.8	51755.4	53053.6	54560.6	52787.9	59614.2	56616.2	50112.6	51140.2	56538.7	65499.4	60871.9	51748.2	59327.3	61960.9	67671.2	67903.3	64881.4	50006	53393.2	0	1	0	0
P50408	VATF_RAT V-type proton ATPase subunit F OS=Rattus norvegicus GN=Atp6v1f PE=1 SV=1	3	3	297.717		395825	469795	481172	498293	508572	495212	506066	479577	513910	546302	543644	535279	499167	488319	522249	605698	521022	568567	557909	526033	366082	412709	516987	505492	487747	520249	515652	430329	515116	556988	521091	535279	420859	525263	546333	667621	574393	582947	523800	500426	2	1	3	1
P84087	CPLX2_RAT Complexin-2 OS=Rattus norvegicus GN=Cplx2 PE=1 SV=1	3	1	396.339		1.20455e+06	1.19148e+06	1.11728e+06	1.23168e+06	1.22578e+06	1.2961e+06	1.3291e+06	1.33504e+06	1.17097e+06	1.30496e+06	1.41039e+06	1.23851e+06	1.26247e+06	1.36206e+06	1.28311e+06	1.6606e+06	1.3729e+06	1.39151e+06	1.43059e+06	1.28398e+06	1.11404e+06	1.0467e+06	1.20044e+06	1.24947e+06	1.17559e+06	1.36163e+06	1.35428e+06	1.19795e+06	1.17372e+06	1.33049e+06	1.35188e+06	1.23851e+06	1.06442e+06	1.4651e+06	1.34228e+06	1.83037e+06	1.51353e+06	1.4267e+06	1.34313e+06	1.22147e+06	2	3	4	2
P09895	RL5_RAT 60S ribosomal protein L5 OS=Rattus norvegicus GN=Rpl5 PE=1 SV=3	1	1	99.9629		68816.2	59082.5	48235.8	63627.9	62919.3	71377.8	63768.7	47321.1	61387.9	61767.9	42335.1	51335.2	51933	48800.8	55132	46223.7	48853.5	48318.4	54333.1	67931.5	63645.4	51903.3	51826.1	64547.1	60342.9	74986.6	64976.6	42461.8	61532	62976.1	40578.8	51335.2	43785.8	52492.8	57674.5	50949.3	53857.8	49540.4	51011.3	64624.6	2	1	0	1
P20070	NB5R3_RAT NADH-cytochrome b5 reductase 3 OS=Rattus norvegicus GN=Cyb5r3 PE=1 SV=2	1	1	100		8763.42	8828.72	10066.3	9596.32	10606	9318.95	8874.5	12330.3	10159.8	9255.71	15128.7	12067.6	11904.1	13782.2	10736.6	16737.3	10683.7	20165.5	9546.01	9492.5	8104.93	7755.92	10815.5	9734.96	10171.8	9790.11	9042.6	11064.1	10183.7	9436.75	14501.1	12067.6	10036.6	14824.9	11231.7	18448.4	11778.1	20675.5	8962.39	9030.4	0	0	1	1
P63324	RS12_RAT 40S ribosomal protein S12 OS=Rattus norvegicus GN=Rps12 PE=1 SV=2	3	3	297.972		245758	235255	199815	240467	236292	237596	230774	250702	238286	220729	227594	207201	210750	220843	214704	230428	227070	209087	228317	202467	227292	206669	214687	243941	226616	249608	235145	224957	238846	225046	218152	207201	177688	237551	224605	253986	250329	214375	214358	192611	1	2	1	1
Q4QR85	MEP50_RAT Methylosome protein 50 OS=Rattus norvegicus GN=Wdr77 PE=1 SV=1	1	1	96.2665		40959.6	35681.7	34301.7	32533.5	34630.4	36909.4	37632.8	36911	36717.8	36076	40629.1	38008.8	39116.4	41256.3	37472.4	37545.8	39044.3	36890	37231.5	38947.7	37881.9	31346	36854.8	33003.5	33212.4	38775.5	38345.7	33120.6	36804	36781.6	38943.6	38008.8	32979.9	44377.6	39200.5	41384.2	43043.8	37823	34955.3	37051.7	0	0	0	0
P21555	NPY1R_RAT Neuropeptide Y receptor type 1 OS=Rattus norvegicus GN=Npy1r PE=2 SV=3	1	1	83.9128		21326	20762.5	21281.1	18709.9	21473.6	19932.2	19748.3	23036.5	21844.3	19465.2	25850.1	22194.5	25881.9	19954.5	20371.5	27084.6	25552.7	23523.8	22085.2	20789.9	19723.5	18239.6	22865.1	18980.2	20594.3	20939.9	20122.3	20670.9	21895.6	19845.9	24777.7	22194.5	21821.6	21464.2	21311	29853.6	28170.2	24118.7	20734.9	19777.9	0	0	0	0
Q63507	RL14_RAT 60S ribosomal protein L14 OS=Rattus norvegicus GN=Rpl14 PE=1 SV=3	2	1	199.543		105765	87225.1	76842.4	101286	91778.9	101391	98421.6	91519.5	110380	95574.1	90777.6	93202.8	82112.5	83225.6	90532.2	97350	76903.8	77822.9	82278	80923.3	97817.8	76626.2	82561.9	102749	88020.7	106517	100286	82121.4	110639	97443.5	87011.7	93202.8	69230.8	89522	94707.2	107302	84781.4	79791.1	77247.7	76983.9	1	0	0	1
Q66HA8	HS105_RAT Heat shock protein 105 kDa OS=Rattus norvegicus GN=Hsph1 PE=1 SV=1	18	17	1780.04		2.14741e+06	2.07607e+06	1.95563e+06	2.10436e+06	2.02341e+06	2.2748e+06	2.14679e+06	2.22637e+06	2.08572e+06	2.11889e+06	2.35841e+06	2.21598e+06	2.24288e+06	2.25732e+06	2.15076e+06	2.31295e+06	2.11593e+06	2.1573e+06	2.23147e+06	2.16652e+06	1.98605e+06	1.82381e+06	2.10119e+06	2.13476e+06	1.94056e+06	2.38981e+06	2.18745e+06	1.99775e+06	2.09062e+06	2.16033e+06	2.26057e+06	2.21598e+06	1.89102e+06	2.42809e+06	2.24994e+06	2.54941e+06	2.33267e+06	2.21186e+06	2.09505e+06	2.06105e+06	10	15	11	11
P62755	RS6_RAT 40S ribosomal protein S6 OS=Rattus norvegicus GN=Rps6 PE=1 SV=1	2	2	199.607		152097	143505	127282	166340	175938	162028	155261	161780	163506	150697	133399	154162	122763	146076	140950	150276	127071	131315	161227	132412	140668	126068	136756	168743	168734	170220	158202	145167	163890	153644	127865	154162	103504	157127	147450	165639	140087	134636	151369	125966	1	1	1	1
D4AE41	RMXL1_RAT RNA binding motif protein, X-linked-like-1 OS=Rattus norvegicus GN=Rbmxl1 PE=3 SV=1	1	1	88.3035		30033.7	26573.2	25395.7	31555.4	33661.5	31268.8	34487.7	27389	30569.4	34948.5	20273.9	20228.1	28714.1	18417	22854.1	28330.8	21021.9	29961.9	33515.4	29427.2	27776.9	23344.3	27286	32011.3	32283.1	32849.7	35141	24576.5	30641.1	35632.1	19432.8	20228.1	24209.5	19810.3	23908	31227.2	23175.2	30719.7	31466.4	27994.7	0	0	0	1
Q9WVC0	SEPT7_RAT Septin-7 OS=Rattus norvegicus GN=Sept7 PE=1 SV=1	13	10	1487.64		1.57587e+06	2.20461e+06	2.2009e+06	2.52074e+06	2.46814e+06	2.5335e+06	2.37982e+06	2.55194e+06	2.32398e+06	2.41885e+06	2.71585e+06	2.53713e+06	2.4769e+06	2.57083e+06	2.46644e+06	2.91352e+06	2.43848e+06	2.75436e+06	2.46266e+06	2.59063e+06	1.45746e+06	1.93673e+06	2.36472e+06	2.55716e+06	2.36708e+06	2.66159e+06	2.4249e+06	2.28988e+06	2.32944e+06	2.46616e+06	2.60318e+06	2.53713e+06	2.08833e+06	2.76533e+06	2.58019e+06	3.21138e+06	2.68827e+06	2.82402e+06	2.31209e+06	2.46451e+06	6	9	9	6
Q63198	CNTN1_RAT Contactin-1 OS=Rattus norvegicus GN=Cntn1 PE=1 SV=2	12	11	1178.88		911322	749461	779756	827013	894272	902944	813345	800639	775292	740918	712983	803377	732746	843028	792836	709709	738808	687618	760378	751348	842845	658393	837795	838960	857653	948596	828752	718422	777112	755411	683405	803377	617794	906807	829399	782264	814487	705009	713890	714772	6	5	8	8
P18125	CP7A1_RAT Cholesterol 7-alpha-monooxygenase OS=Rattus norvegicus GN=Cyp7a1 PE=1 SV=1	1	1	75.1229		106459	96527.6	80886	92887.1	107469	113310	112705	101252	119019	112471	72553.5	71769.7	90876.1	97870.5	97966.5	87775.9	54907.1	96793.5	99424.3	107204	98459.3	84798.3	86906.5	94229	103068	119039	114839	90854.9	119299	114671	69543.7	71769.7	76619.6	105275	102484	96749.5	60531.5	99241.5	93345.7	101985	0	0	0	0
Q6PEC4	SKP1_RAT S-phase kinase-associated protein 1 OS=Rattus norvegicus GN=Skp1 PE=2 SV=3	3	3	299.889		390861	414259	391450	431530	431599	450180	439383	439463	426547	418135	446420	437269	451860	442503	409135	449700	453613	447553	442087	450397	361492	363922	420587	437764	413926	472941	447706	394335	427548	426314	427900	437269	380973	475980	428003	495674	500078	458872	415058	428471	3	2	3	4
P47727	CBR1_RAT Carbonyl reductase [NADPH] 1 OS=Rattus norvegicus GN=Cbr1 PE=1 SV=2	7	7	795.202		920165	918433	822481	852093	768902	936727	895523	821207	909112	867610	1.03141e+06	842402	983143	888495	880852	979212	1.01743e+06	913379	911102	948627	851024	806832	883700	864403	737417	984087	912486	736878	911247	884580	988620	842402	828909	955714	921474	1.07932e+06	1.12165e+06	936479	855399	902447	5	5	6	5
P35332	HPCL4_RAT Hippocalcin-like protein 4 OS=Rattus norvegicus GN=Hpcal4 PE=2 SV=2	2	1	199.728		85818.2	102438	96234.8	99970.4	135437	96900.1	107157	95027	99184	76266.3	77880.9	87216.8	75719.5	80795.8	123304	64699.4	80154.6	75314.7	77541.5	71838.7	79369.8	89990.8	103398	101415	129891	101799	109187	85268.8	99416.8	77758.1	74650	87216.8	63840.8	86908.4	128991	71313.8	88365.1	77219.4	72800.8	68341.5	1	1	1	1
Q9JHW0	PSB7_RAT Proteasome subunit beta type-7 OS=Rattus norvegicus GN=Psmb7 PE=1 SV=1	1	1	99.9012		16874.2	24892.4	27964	28594.2	24989.2	22648.4	22802.4	29861.8	17418	24654.9	6737.68	17031.3	18747.5	14222.8	26999.1	18716.6	22947.3	18707.6	20543.8	20077.7	15606.3	21867.6	30045.4	29007.3	23966	23793.5	23234.4	26795.3	17458.9	25137.2	6458.17	17031.3	15806.4	15298.9	28244.2	20630	25297.9	19180.8	19287.8	19100.3	0	0	0	0
P21708	MK03_RAT Mitogen-activated protein kinase 3 OS=Rattus norvegicus GN=Mapk3 PE=1 SV=5	9	7	990.327		958950	889504	829893	877020	876073	936476	934206	879809	906465	815836	979693	887045	889891	963475	883678	969024	899751	960727	1.02997e+06	1.01289e+06	886895	781419	891664	889690	840199	983824	951902	789462	908593	831794	939050	887045	750286	1.03637e+06	924431	1.06809e+06	991916	985025	966999	963587	3	2	4	3
P23358	RL12_RAT 60S ribosomal protein L12 OS=Rattus norvegicus GN=Rpl12 PE=2 SV=1	4	4	399.982		341687	285884	271134	335200	338948	342438	315976	330143	333322	296170	302408	298900	277841	306044	285035	307230	278264	300156	297242	309821	316012	251145	291315	340042	325069	359751	321961	296241	334104	301963	289862	298900	234254	329198	298180	338639	306768	307747	279070	294739	3	2	2	3
Q715S9	TXND3_RAT Thioredoxin domain-containing protein 3 OS=Rattus norvegicus GN=Txndc3 PE=2 SV=2	1	1	82.6349		210123	186392	159400	186459	167062	170134	175775	184548	160598	162725	179109	155459	158428	151136	144799	153544	185589	164315	154620	151931	194334	163743	171265	189153	160221	178736	179104	165597	160975	165907	171678	155459	133574	162571	151477	169241	204600	168471	145167	144535	0	1	0	0
P10860	DHE3_RAT Glutamate dehydrogenase 1, mitochondrial OS=Rattus norvegicus GN=Glud1 PE=1 SV=2	21	20	2890.39		9.03936e+06	9.59083e+06	7.80889e+06	8.35359e+06	8.47659e+06	8.89665e+06	9.06174e+06	8.08585e+06	9.91304e+06	8.26532e+06	1.05181e+07	1.01663e+07	8.70325e+06	8.52766e+06	9.27976e+06	8.60147e+06	1.0262e+07	9.3786e+06	1.00288e+07	1.01488e+07	8.36014e+06	8.42542e+06	8.39012e+06	8.47428e+06	8.12949e+06	9.34646e+06	9.23339e+06	7.25552e+06	9.93631e+06	8.42699e+06	1.00817e+07	1.01663e+07	7.3379e+06	9.17282e+06	9.70771e+06	9.48083e+06	1.13132e+07	9.61579e+06	9.4157e+06	9.65473e+06	26	27	30	23
O54975	XPP1_RAT Xaa-Pro aminopeptidase 1 OS=Rattus norvegicus GN=Xpnpep1 PE=1 SV=1	4	4	389.263		299022	284390	269729	329537	331147	348828	318065	343552	345748	313609	197867	299488	278673	276888	312633	305250	279213	304874	301256	288071	276553	249834	289805	334298	317588	366464	324089	308273	346560	319743	189659	299488	234955	297836	327051	336457	307814	312584	282838	274048	0	1	2	1
D3ZW55	ITPA_RAT Inosine triphosphate pyrophosphatase OS=Rattus norvegicus GN=Itpa PE=3 SV=1	4	4	400		563321	539917	501021	563638	474439	555426	570640	596851	531863	539978	577384	582869	534978	558139	584181	576589	615657	562446	569154	619345	520993	474310	538313	571780	455012	583508	581449	535561	533112	550540	553432	582869	451051	600365	611121	635536	678721	576670	534357	589195	3	4	4	4
Q62910	SYNJ1_RAT Synaptojanin-1 OS=Rattus norvegicus GN=Synj1 PE=1 SV=3	30	29	3136.12		3.46665e+06	3.60012e+06	3.462e+06	3.66513e+06	3.52611e+06	3.65174e+06	3.74166e+06	3.55749e+06	3.8241e+06	3.72572e+06	4.01746e+06	3.65955e+06	3.74978e+06	3.67361e+06	3.60536e+06	3.8427e+06	3.78518e+06	3.77818e+06	3.84515e+06	3.63372e+06	3.20616e+06	3.16266e+06	3.71968e+06	3.71808e+06	3.38173e+06	3.83637e+06	3.81254e+06	3.19218e+06	3.83307e+06	3.7986e+06	3.8508e+06	3.65955e+06	3.16152e+06	3.95153e+06	3.77163e+06	4.23556e+06	4.17291e+06	3.87373e+06	3.61007e+06	3.45682e+06	20	20	24	22
Q5BJM8	ZNT7_RAT Zinc transporter 7 OS=Rattus norvegicus GN=Slc30a7 PE=2 SV=2	1	1	85.6068		437278	407536	372291	423339	349133	418911	430164	440448	386966	384344	448236	433103	432200	429158	397233	435829	471806	421452	430605	433026	404421	358015	400001	429455	334837	440091	438312	395219	387874	391862	429641	433103	364397	461626	415552	480386	520136	432111	404279	411946	0	0	0	0
P49242	RS3A_RAT 40S ribosomal protein S3a OS=Rattus norvegicus GN=Rps3a PE=1 SV=2	2	2	199.963		259965	227349	194707	238051	227331	242495	223106	229635	225350	203615	222163	221918	209237	206855	214571	208314	206699	202189	220104	204334	240431	199724	209199	241490	218022	254755	227332	206054	225879	207598	212947	221918	176412	222505	224466	229610	227873	207302	206647	194387	1	2	2	2
Q4V7C7	ARP3_RAT Actin-related protein 3 OS=Rattus norvegicus GN=Actr3 PE=1 SV=1	9	9	1099.61		2.10298e+06	2.09636e+06	1.91051e+06	2.12153e+06	2.14512e+06	2.0652e+06	2.1051e+06	2.05719e+06	2.11279e+06	2.16499e+06	2.17996e+06	2.10979e+06	2.10167e+06	2.11809e+06	2.09237e+06	2.24308e+06	2.14307e+06	2.18933e+06	2.22366e+06	2.16253e+06	1.94496e+06	1.84163e+06	2.05271e+06	2.15218e+06	2.05728e+06	2.16962e+06	2.14498e+06	1.84594e+06	2.11775e+06	2.20734e+06	2.08952e+06	2.10979e+06	1.77197e+06	2.27834e+06	2.18887e+06	2.4724e+06	2.3626e+06	2.2447e+06	2.08771e+06	2.05726e+06	11	12	11	13
Q62868	ROCK2_RAT Rho-associated protein kinase 2 OS=Rattus norvegicus GN=Rock2 PE=1 SV=2	3	3	279.55		142488	151682	173849	167885	155871	172127	167320	171862	159421	159863	166188	168519	172137	161356	166200	167572	171411	190698	198164	182577	131782	133250	186789	170310	149488	180829	170489	154214	159795	162990	159293	168519	145133	173563	173864	184704	188969	195521	186048	173689	0	0	0	0
P46844	BIEA_RAT Biliverdin reductase A OS=Rattus norvegicus GN=Blvra PE=1 SV=1	1	1	100		106641	124496	94530.3	97744.2	86495.6	111243	98881.3	108363	104562	99447	97709.5	82438.7	99528.3	86756.3	97135.2	98759.5	96517.3	92491.7	93381.6	96344.6	98627.9	109368	101566	99156.3	82953.8	116867	100754	97235.6	104807	101392	93656	82438.7	83914.5	93319.8	101615	108856	106404	94830.9	87672.4	91654.5	1	1	1	1
Q63754	SYUB_RAT Beta-synuclein OS=Rattus norvegicus GN=Sncb PE=1 SV=1	2	2	300		4.91875e+06	4.30286e+06	4.27251e+06	4.54479e+06	4.66533e+06	4.6347e+06	4.8825e+06	4.91108e+06	4.51498e+06	4.69319e+06	4.80897e+06	4.69096e+06	4.63736e+06	5.00765e+06	4.74647e+06	5.2818e+06	5.22779e+06	4.71559e+06	4.79389e+06	4.91047e+06	4.54915e+06	3.78001e+06	4.59052e+06	4.61045e+06	4.4743e+06	4.86902e+06	4.97498e+06	4.40677e+06	4.52558e+06	4.78499e+06	4.60947e+06	4.69096e+06	3.90986e+06	5.3865e+06	4.96537e+06	5.82178e+06	5.7633e+06	4.83485e+06	4.5008e+06	4.67142e+06	6	5	5	5
Q5PPJ9	SHLB2_RAT Endophilin-B2 OS=Rattus norvegicus GN=Sh3glb2 PE=2 SV=2	10	10	1187.76		1.02688e+06	1.27106e+06	1.2466e+06	1.21155e+06	1.26252e+06	1.2702e+06	1.2761e+06	1.2015e+06	1.22534e+06	1.39442e+06	1.41087e+06	1.28723e+06	1.24812e+06	1.24817e+06	1.23824e+06	1.47744e+06	1.36549e+06	1.37829e+06	1.38371e+06	1.2899e+06	949722	1.11662e+06	1.33939e+06	1.22905e+06	1.21082e+06	1.33442e+06	1.30028e+06	1.07812e+06	1.22822e+06	1.4217e+06	1.35234e+06	1.28723e+06	1.05232e+06	1.3426e+06	1.29535e+06	1.62848e+06	1.50537e+06	1.41315e+06	1.29911e+06	1.22711e+06	6	7	8	8
Q62689	JAK2_RAT Tyrosine-protein kinase JAK2 OS=Rattus norvegicus GN=Jak2 PE=2 SV=1	1	1	90.0258		37866.9	47699.6	40529.9	41675.6	42897.2	50275.7	57478.3	42092.8	47086.7	50272.9	46279.5	54581.6	46611.6	53611.4	48294.5	53599.9	49580.3	48134.3	53502.1	57510.1	35021.6	41903.5	43546.6	42277.6	41140.6	52817.6	58567	37770.4	47197.3	51256.2	44359.6	54581.6	39299.3	57667.3	50521.7	59079.6	54659	49351.6	50231.1	54710.5	0	0	0	0
Q9QUL6	NSF_RAT Vesicle-fusing ATPase OS=Rattus norvegicus GN=Nsf PE=1 SV=1	30	30	3686.29		8.69457e+06	9.06292e+06	8.52519e+06	1.05615e+07	1.0518e+07	9.86946e+06	1.01905e+07	8.10023e+06	9.97535e+06	1.00339e+07	7.62405e+06	6.85091e+06	7.68581e+06	7.26982e+06	7.74768e+06	9.28941e+06	7.68421e+06	9.08633e+06	1.08786e+07	9.58696e+06	8.04125e+06	7.96166e+06	9.15974e+06	1.07141e+07	1.00873e+07	1.03684e+07	1.03836e+07	7.26843e+06	9.99876e+06	1.02301e+07	7.30776e+06	6.85091e+06	6.48008e+06	7.81981e+06	8.10498e+06	1.02391e+07	8.47134e+06	9.31613e+06	1.02135e+07	9.12026e+06	34	33	32	36
P54282	CAC1A_RAT Voltage-dependent P/Q-type calcium channel subunit alpha-1A OS=Rattus norvegicus GN=Cacna1a PE=1 SV=1	1	1	91.8254		35554.9	52462.4	51573.4	47280.1	64389.8	60525.7	50020.2	57475.9	50310.2	54811.1	60128.6	58110.8	58730.3	51846.1	63331.1	70440.7	66257.1	62419.2	53810.6	54413.4	32883.3	46087.5	55412.1	47963.2	61753.1	63585.8	50967.7	51573.8	50428.3	55883.2	57634.2	58110.8	49516.8	55768.5	66251.7	77642.1	73044.1	63997.9	50520.8	51764.5	0	0	0	0
P06214	HEM2_RAT Delta-aminolevulinic acid dehydratase OS=Rattus norvegicus GN=Alad PE=1 SV=1	1	1	100		63400.1	63320.8	60945.4	67015.5	71629.9	73570.9	67471.6	67665.8	71274.7	65307.5	57134.8	63693.8	64489.2	64726.7	62916.3	60252.6	66176.4	57345.4	69007.1	64212.7	58636.2	55626.6	65481.7	67983.7	68696.8	77290.5	68749.7	60717.3	71442	66584.9	54764.6	63693.8	54372.3	69623.5	65817.7	66412.4	72955.1	58795.7	64788.1	61086.8	1	1	1	1
Q62885	U119A_RAT Protein unc-119 homolog A OS=Rattus norvegicus GN=Unc119 PE=1 SV=1	1	1	77.7562		81904.4	77596.2	65649.4	80613.5	78239.6	74539.3	81496.8	87182.9	81140	79516.8	68495.5	64919.7	52254.5	45954.1	66740.1	71578.5	80353.7	74758.5	78079.3	84650.6	75750.1	68167.3	70535.8	81778.1	75035.9	78307.9	83040.5	78230.2	81330.4	81072.1	65653.9	64919.7	44056.9	49430.7	69818	78896.2	88584.6	76649.2	73305.7	80529.8	0	0	0	0
Q6AY09	HNRH2_RAT Heterogeneous nuclear ribonucleoprotein H2 OS=Rattus norvegicus GN=Hnrnph2 PE=1 SV=1	4	4	495.208		308421	244653	230330	266348	240312	255141	266639	265333	263827	258654	203341	196798	239419	197830	215734	257541	198040	259366	245742	293438	285246	214925	247474	270196	230472	268040	271689	238086	264446	263713	194906	196798	201859	212797	225683	283870	218326	265926	230718	279153	4	3	2	2
Q6AYB5	SRP54_RAT Signal recognition particle 54 kDa protein OS=Rattus norvegicus GN=Srp54 PE=2 SV=1	1	1	80.4308		150601	126143	122078	145693	118037	125130	126411	113213	132158	130371	139118	127802	140510	133383	134248	141926	156584	138570	150552	132845	139285	110815	131165	147797	113203	131457	128805	101587	132468	132921	133347	127802	118467	143474	140440	156435	172624	142075	141348	126378	0	0	0	0
Q62717	CAPS1_RAT Calcium-dependent secretion activator 1 OS=Rattus norvegicus GN=Cadps PE=1 SV=1	21	21	2125.89		2.12175e+06	2.32624e+06	2.23699e+06	2.34006e+06	2.38746e+06	2.33603e+06	2.42267e+06	2.37605e+06	2.40458e+06	2.51839e+06	2.50526e+06	2.33172e+06	2.44435e+06	2.32031e+06	2.44206e+06	2.53734e+06	2.50487e+06	2.4066e+06	2.45645e+06	2.4677e+06	1.96232e+06	2.04357e+06	2.4035e+06	2.37387e+06	2.2897e+06	2.45413e+06	2.46856e+06	2.13206e+06	2.41023e+06	2.56765e+06	2.40133e+06	2.33172e+06	2.06088e+06	2.49585e+06	2.55468e+06	2.79674e+06	2.76145e+06	2.46747e+06	2.30626e+06	2.34757e+06	13	11	13	12
Q5PQN0	NCALD_RAT Neurocalcin-delta OS=Rattus norvegicus GN=Ncald PE=1 SV=3	2	1	200		102248	126777	111667	109392	151396	102112	94405.4	81075.3	104637	97928.4	105932	93771.3	81896.3	94510	120226	80206.9	89207.8	71413.9	78885.7	90808.1	94564.8	111372	119979	110972	145197	107275	96193.6	72749.7	104883	99843.9	101537	93771.3	69048.6	101660	125770	88406.7	98345.7	73220	74062.8	86387.6	1	2	2	2
Q9EPH8	PABP1_RAT Polyadenylate-binding protein 1 OS=Rattus norvegicus GN=Pabpc1 PE=2 SV=1	9	8	879.532		460229	499309	458297	486832	489051	478055	455504	471808	517739	504634	510512	429002	439577	428389	444491	480890	452064	454769	489524	438001	425648	438637	492409	493865	469025	502225	464132	423358	518955	514504	489333	429002	370617	460799	464989	530053	498370	466271	459596	416679	3	4	2	5
P21575	DYN1_RAT Dynamin-1 OS=Rattus norvegicus GN=Dnm1 PE=1 SV=2	46	34	6146.61		1.67078e+07	1.91884e+07	1.75645e+07	1.96212e+07	1.96137e+07	1.93569e+07	2.02896e+07	1.98493e+07	1.9879e+07	2.10144e+07	1.99586e+07	1.96789e+07	1.93436e+07	1.9774e+07	2.01005e+07	2.2111e+07	2.09502e+07	2.12494e+07	2.05943e+07	2.03956e+07	1.54524e+07	1.68567e+07	1.88719e+07	1.99047e+07	1.88105e+07	2.03355e+07	2.06739e+07	1.7811e+07	1.99257e+07	2.14254e+07	1.91306e+07	1.96789e+07	1.6309e+07	2.127e+07	2.10274e+07	2.43715e+07	2.30962e+07	2.17868e+07	1.93352e+07	1.94027e+07	40	41	43	42
P63319	KPCG_RAT Protein kinase C gamma type OS=Rattus norvegicus GN=Prkcg PE=1 SV=1	7	6	693.032		540763	497317	431360	566999	507704	510298	526544	391133	536883	568725	425823	349836	402987	389835	372738	488824	455761	503492	551573	501688	500130	436887	463467	575190	486914	536098	536518	350968	538143	579850	408158	349836	339767	419328	389927	538798	502447	516226	517851	477266	6	4	4	4
Q64361	LXN_RAT Latexin OS=Rattus norvegicus GN=Lxn PE=1 SV=1	2	2	299.852		106458	127420	141380	137145	139920	118362	129051	141204	118953	132447	151397	137328	134179	144133	133125	132727	146042	126012	144546	145550	98459.2	111937	151903	139127	134190	124346	131496	126704	119232	135038	145116	137328	113129	155038	139265	146297	161002	129199	135709	138465	2	2	3	3
P07335	KCRB_RAT Creatine kinase B-type OS=Rattus norvegicus GN=Ckb PE=1 SV=2	18	17	2889.08		8.62085e+07	8.65975e+07	7.84393e+07	8.55745e+07	8.16186e+07	8.77938e+07	8.58443e+07	8.92379e+07	8.74357e+07	8.81026e+07	8.48479e+07	8.00969e+07	8.33626e+07	7.94535e+07	8.14644e+07	8.2054e+07	8.65911e+07	8.00199e+07	8.50453e+07	8.4181e+07	7.97307e+07	7.60748e+07	8.42778e+07	8.68108e+07	7.82765e+07	9.22325e+07	8.74704e+07	8.00742e+07	8.7641e+07	8.98259e+07	8.1328e+07	8.00969e+07	7.02848e+07	8.54646e+07	8.52213e+07	9.04427e+07	9.5461e+07	8.20436e+07	7.98458e+07	8.0083e+07	57	50	58	57
O70441	SYN3_RAT Synapsin-3 OS=Rattus norvegicus GN=Syn3 PE=1 SV=1	1	1	99.994		10097.4	14008.4	14583.2	13478.2	16006.2	14161.8	15670.4	15315	16149.9	15959.4	14719.5	14392.9	14317.9	18620.9	18122.6	15956.6	16282.3	17190.1	17232.3	15697.7	9338.67	12306.3	15668.6	13672.9	15350.8	14877.8	15967.2	13742.3	16187.8	16271.6	14108.9	14392.9	12071.8	20029.7	18958.4	17587.9	17950.1	17624.9	16178.7	14933.5	0	0	1	1
Q05546	TENR_RAT Tenascin-R OS=Rattus norvegicus GN=Tnr PE=1 SV=1	6	6	580.241		1.44985e+06	1.16807e+06	1.12451e+06	1.31664e+06	1.19599e+06	1.2495e+06	1.21173e+06	1.27021e+06	1.2333e+06	1.14542e+06	1.11417e+06	1.0985e+06	1.1699e+06	1.21579e+06	1.17194e+06	1.15599e+06	1.19213e+06	1.08303e+06	1.21821e+06	1.18291e+06	1.34091e+06	1.02614e+06	1.20821e+06	1.33566e+06	1.14702e+06	1.31267e+06	1.23468e+06	1.13977e+06	1.2362e+06	1.16782e+06	1.06795e+06	1.0985e+06	986364	1.30777e+06	1.22599e+06	1.27417e+06	1.31425e+06	1.11042e+06	1.14374e+06	1.12533e+06	4	3	4	3
P63012	RAB3A_RAT Ras-related protein Rab-3A OS=Rattus norvegicus GN=Rab3a PE=1 SV=1	10	5	1199.29		3.4101e+06	3.56392e+06	3.55767e+06	3.97581e+06	4.61512e+06	4.05568e+06	4.09559e+06	4.00346e+06	3.98702e+06	4.11696e+06	4.56349e+06	4.09682e+06	3.96905e+06	4.24619e+06	4.14644e+06	4.36604e+06	3.99455e+06	4.49933e+06	4.20498e+06	4.18278e+06	3.15386e+06	3.13086e+06	3.82247e+06	4.03325e+06	4.42614e+06	4.26073e+06	4.17317e+06	3.59235e+06	3.99638e+06	4.19749e+06	4.37418e+06	4.09682e+06	3.3464e+06	4.56744e+06	4.33766e+06	4.8124e+06	4.40373e+06	4.61312e+06	3.9479e+06	3.97916e+06	7	8	9	8
Q5M886	ADPRM_RAT Manganese-dependent ADP-ribose/CDP-alcohol diphosphatase OS=Rattus norvegicus PE=1 SV=1	1	1	87.909		1.14525e+06	1.12159e+06	972425	1.04607e+06	950143	1.04774e+06	1.13056e+06	882106	1.06164e+06	1.05559e+06	1.21049e+06	1.01715e+06	1.14756e+06	1.06547e+06	1.03192e+06	1.10054e+06	1.09127e+06	1.13365e+06	1.18062e+06	1.26393e+06	1.0592e+06	985304	1.0448e+06	1.06119e+06	911236	1.10071e+06	1.15197e+06	791523	1.06413e+06	1.07624e+06	1.16027e+06	1.01715e+06	967535	1.14607e+06	1.07951e+06	1.21305e+06	1.20305e+06	1.16232e+06	1.10843e+06	1.2024e+06	1	0	0	0
Q99MZ8	LASP1_RAT LIM and SH3 domain protein 1 OS=Rattus norvegicus GN=Lasp1 PE=1 SV=1	2	2	200		680171	636311	575055	656234	716371	689405	727110	722687	686258	664971	715273	714924	711746	662880	690419	718120	709343	768350	759707	699671	629063	558991	617858	665714	687037	724260	740883	648475	687869	677977	685600	714924	600088	713030	722259	791536	782004	787782	713260	665610	3	2	2	3
P63047	ST4A1_RAT Sulfotransferase 4A1 OS=Rattus norvegicus GN=Sult4a1 PE=2 SV=1	2	2	200		82652.9	69918.6	84770.3	65620.8	77800.3	82778.2	74468.7	67945.1	79665.9	70511.4	79529.2	75100.2	70124.7	66464	73384.6	56734.4	63448.4	60053.4	74975.5	63925.9	76442.4	61422.6	91079.9	66568.8	74614.6	86963.3	75879.3	60967.9	79852.9	71890.6	76229.9	75100.2	59123.7	71492.3	76768.9	62534.6	69947.7	61572.2	70391.7	60813.9	2	1	1	1
Q9Z0W5	PACN1_RAT Protein kinase C and casein kinase substrate in neurons protein 1 OS=Rattus norvegicus GN=Pacsin1 PE=1 SV=1	11	9	1467.25		6.2725e+06	6.38608e+06	6.10064e+06	6.81746e+06	6.97985e+06	6.53038e+06	6.73698e+06	6.78641e+06	6.76079e+06	6.58863e+06	6.65545e+06	6.5491e+06	6.62005e+06	6.85733e+06	6.73148e+06	7.1461e+06	6.93693e+06	6.92049e+06	6.95949e+06	6.95236e+06	5.80118e+06	5.61009e+06	6.55473e+06	6.91595e+06	6.69404e+06	6.86054e+06	6.86459e+06	6.08952e+06	6.77666e+06	6.71751e+06	6.37935e+06	6.5491e+06	5.58151e+06	7.37612e+06	7.04191e+06	7.87667e+06	7.64751e+06	7.09552e+06	6.534e+06	6.61391e+06	12	11	11	11
Q6RUV5	RAC1_RAT Ras-related C3 botulinum toxin substrate 1 OS=Rattus norvegicus GN=Rac1 PE=1 SV=1	8	8	1075.2		3.06816e+06	2.74061e+06	2.86307e+06	3.04837e+06	3.15417e+06	3.20853e+06	2.96078e+06	2.59479e+06	2.9856e+06	2.89249e+06	3.09594e+06	2.97425e+06	3.13107e+06	3.34474e+06	3.1631e+06	3.14125e+06	2.94878e+06	3.00141e+06	3.11354e+06	3.16664e+06	2.83762e+06	2.40759e+06	3.07617e+06	3.09241e+06	3.02502e+06	3.37074e+06	3.01687e+06	2.32833e+06	2.99261e+06	2.94907e+06	2.96751e+06	2.97425e+06	2.63987e+06	3.59779e+06	3.30898e+06	3.46239e+06	3.25083e+06	3.07732e+06	2.92318e+06	3.01249e+06	10	10	10	12
Q63802	WEE1_RAT Wee1-like protein kinase OS=Rattus norvegicus GN=Wee1 PE=1 SV=1	1	1	99.4933		1.5023e+07	1.29708e+07	1.16348e+07	7.58728e+06	1.48726e+06	1.25312e+07	1.30416e+07	1.37749e+07	1.31717e+07	1.30834e+07	6.6621e+06	216241	155011	129687	123555	535116	1.32938e+07	1.19166e+07	1.27867e+07	1.44686e+07	1.38942e+07	1.13947e+07	1.25007e+07	7.69689e+06	1.42636e+06	1.31648e+07	1.32886e+07	1.23604e+07	1.32026e+07	1.33393e+07	6.38573e+06	216241	130693	139499	129253	589823	1.46556e+07	1.2218e+07	1.2005e+07	1.37643e+07	1	1	1	1
Q9JJM9	SEPT5_RAT Septin-5 OS=Rattus norvegicus GN=Sept5 PE=1 SV=2	11	10	1297.6		2.2912e+06	3.42875e+06	3.16314e+06	3.54279e+06	3.70245e+06	3.66888e+06	3.32547e+06	3.69791e+06	3.49993e+06	3.74559e+06	4.17398e+06	3.7832e+06	3.50202e+06	3.75147e+06	3.71849e+06	4.199e+06	3.4753e+06	3.8315e+06	3.61883e+06	3.58018e+06	2.11904e+06	3.01211e+06	3.39858e+06	3.59397e+06	3.55084e+06	3.85437e+06	3.38846e+06	3.31817e+06	3.50814e+06	3.81885e+06	4.00082e+06	3.7832e+06	2.95263e+06	4.03529e+06	3.88997e+06	4.62828e+06	3.83129e+06	3.9284e+06	3.39758e+06	3.40589e+06	6	11	13	13
Q62770	UN13C_RAT Protein unc-13 homolog C OS=Rattus norvegicus GN=Unc13c PE=1 SV=3	2	2	174.145		231814	219822	199972	224389	228135	235291	251696	241639	218429	225423	227869	204901	223071	221468	197071	202168	224967	210815	220712	218190	214395	193111	214856	227631	218793	247187	256464	216825	218941	229832	218416	204901	188076	238223	206160	222836	248011	216146	207218	207568	0	0	0	0
P62083	RS7_RAT 40S ribosomal protein S7 OS=Rattus norvegicus GN=Rps7 PE=1 SV=1	2	2	200		119606	105922	89378.6	125576	110287	126030	116374	130000	133729	105741	101931	112797	100431	99652.5	112869	100337	104725	102403	108258	114642	110618	93051.6	96031.3	127391	105771	132402	118579	116650	134043	107809	97702.7	112797	84675.6	107192	118074	110595	115452	104993	101640	109062	1	2	2	3
P07171	CALB1_RAT Calbindin OS=Rattus norvegicus GN=Calb1 PE=1 SV=2	3	2	292.265		1.30198e+06	1.19966e+06	1.0827e+06	1.2516e+06	1.24388e+06	1.17449e+06	1.18183e+06	1.12272e+06	1.14159e+06	1.15235e+06	1.30048e+06	1.23467e+06	1.29084e+06	1.2746e+06	1.12907e+06	1.26699e+06	1.24329e+06	1.25101e+06	1.18935e+06	1.26035e+06	1.20415e+06	1.05388e+06	1.16328e+06	1.26968e+06	1.19295e+06	1.23387e+06	1.20422e+06	1.00743e+06	1.14427e+06	1.17489e+06	1.24653e+06	1.23467e+06	1.08834e+06	1.37103e+06	1.18114e+06	1.39652e+06	1.37064e+06	1.28265e+06	1.11664e+06	1.199e+06	1	1	2	1
P55051	FABP7_RAT Fatty acid-binding protein, brain OS=Rattus norvegicus GN=Fabp7 PE=1 SV=2	4	4	499.981		1.22516e+06	1.2803e+06	1.20819e+06	1.00993e+06	979895	1.17659e+06	1.15664e+06	1.08056e+06	1.00869e+06	1.05987e+06	1.35377e+06	1.0941e+06	1.26625e+06	1.2435e+06	1.18574e+06	1.17669e+06	1.2644e+06	1.1262e+06	1.17823e+06	1.20333e+06	1.1331e+06	1.12472e+06	1.29812e+06	1.02452e+06	939771	1.23608e+06	1.17855e+06	969596	1.01105e+06	1.0806e+06	1.29761e+06	1.0941e+06	1.0676e+06	1.33758e+06	1.24042e+06	1.29699e+06	1.39392e+06	1.15468e+06	1.1062e+06	1.14475e+06	5	5	5	5
P63329	PP2BA_RAT Serine/threonine-protein phosphatase 2B catalytic subunit alpha isoform OS=Rattus norvegicus GN=Ppp3ca PE=1 SV=1	13	6	1394.27		2.68709e+06	2.95957e+06	2.81862e+06	2.92359e+06	3.07196e+06	3.14018e+06	3.15849e+06	3.11502e+06	3.07796e+06	3.34132e+06	3.16425e+06	3.03586e+06	3.02595e+06	3.07652e+06	3.2242e+06	3.6243e+06	3.16925e+06	3.35744e+06	3.26595e+06	3.16537e+06	2.48518e+06	2.59995e+06	3.02841e+06	2.96583e+06	2.94617e+06	3.29894e+06	3.21832e+06	2.79515e+06	3.08519e+06	3.40668e+06	3.03299e+06	3.03586e+06	2.55124e+06	3.30928e+06	3.37289e+06	3.99483e+06	3.49389e+06	3.44235e+06	3.06628e+06	3.01128e+06	7	7	7	6
Q68A21	PURB_RAT Transcriptional activator protein Pur-beta OS=Rattus norvegicus GN=Purb PE=1 SV=3	4	4	383.081		234609	220800	187404	230754	208156	212225	214594	232123	231535	222711	223509	201232	205521	200894	195142	220263	207163	202356	213965	204660	216980	193970	201353	234087	199633	222955	218659	208286	232079	227067	214236	201232	173279	216093	204141	242781	228384	207473	200884	194697	3	3	1	2
Q9ESI7	DCX_RAT Neuronal migration protein doublecortin OS=Rattus norvegicus GN=Dcx PE=1 SV=2	1	1	99.8774		58766	60081.4	53875.4	58846.7	65116.9	61382.3	63855.7	61239.7	62124.9	48832.9	63193.4	64095.4	68078.1	61425	64485.2	65308.2	60343.7	60159.6	59946.7	66294.9	54350.3	52780.8	57885.4	59696.8	62450.5	64485.7	65065.3	54951	62270.8	49788.1	60571.8	64095.4	57398.1	66072.1	67459	71984.8	66525	61681.1	56281.6	63067.6	0	1	0	0
Q63638	SPEG_RAT Striated muscle-specific serine/threonine-protein kinase OS=Rattus norvegicus GN=Speg PE=2 SV=2	1	1	79.7914		29941.8	31519.6	30282	30265.8	24702.5	28010.4	26575.1	30593.9	33036.9	29237.2	27791.8	28435	26670.8	23856.2	26533.4	28637.9	28153.8	27606	29685.9	26405	27692	27689.6	32535.9	30703	23691	29426.6	27078.5	27452.3	33114.4	29809.1	26638.9	28435	22486.7	25661	27757	31565.6	31037.8	28304.2	27871	25119.6	0	1	0	0
P97536	CAND1_RAT Cullin-associated NEDD8-dissociated protein 1 OS=Rattus norvegicus GN=Cand1 PE=1 SV=1	24	23	2672.74		4.71096e+06	4.6426e+06	4.15138e+06	4.67257e+06	4.44346e+06	4.669e+06	4.86817e+06	4.50991e+06	4.78433e+06	4.62023e+06	4.57471e+06	4.61561e+06	4.63856e+06	4.93744e+06	4.74171e+06	4.93604e+06	4.88944e+06	4.65285e+06	4.83965e+06	5.1387e+06	4.35697e+06	4.07847e+06	4.46038e+06	4.74007e+06	4.26151e+06	4.90506e+06	4.96038e+06	4.04679e+06	4.79556e+06	4.7106e+06	4.38493e+06	4.61561e+06	3.91087e+06	5.31098e+06	4.96038e+06	5.44067e+06	5.39029e+06	4.77052e+06	4.54376e+06	4.88855e+06	21	16	20	19
P24368	PPIB_RAT Peptidyl-prolyl cis-trans isomerase B OS=Rattus norvegicus GN=Ppib PE=2 SV=3	1	1	100		48237.2	53156	49278	57417.8	61829.4	60960.4	58503.6	64008.3	62002.8	52848.8	53066.3	54577.4	46583.2	50601.3	52827.9	55971.1	54846.3	48864.9	57021.8	47084.5	44612.7	46696.9	52945.9	58247.3	59297.6	64042.5	59611.7	57435.4	62148.3	53882.5	50864.8	54577.4	39275.3	54429.5	55264.2	61693.2	60464.4	50100.8	53535.6	44792.4	0	0	0	0
Q5RJY4	DRS7B_RAT Dehydrogenase/reductase SDR family member 7B OS=Rattus norvegicus GN=Dhrs7b PE=1 SV=1	1	1	96.5385		761012	815921	726968	849764	876701	790257	835338	886783	774813	835711	1.03798e+06	881298	802214	814209	825266	839968	858378	870197	968764	877975	703829	716777	781078	862040	840802	830212	851161	795720	776632	852058	994924	881298	676364	875807	863324	925841	946305	892205	909536	835234	0	0	0	0
Q08877	DYN3_RAT Dynamin-3 OS=Rattus norvegicus GN=Dnm3 PE=1 SV=2	16	5	1779.34		468913	502165	442208	496712	519865	534602	528770	526964	500870	507033	457306	495662	520394	496065	492395	469613	463595	454840	443931	476284	433679	441146	475122	503888	498577	561630	538786	472851	502046	516950	438334	495662	438755	533594	515103	517624	511083	466344	416790	453098	1	3	1	1
P47942	DPYL2_RAT Dihydropyrimidinase-related protein 2 OS=Rattus norvegicus GN=Dpysl2 PE=1 SV=1	40	31	5865.94		8.65087e+07	8.45593e+07	7.63219e+07	8.4602e+07	8.41221e+07	8.48817e+07	8.80037e+07	8.33541e+07	8.44276e+07	8.52387e+07	8.54152e+07	8.28805e+07	8.95042e+07	8.70791e+07	8.51407e+07	8.75559e+07	8.8781e+07	8.51842e+07	8.69847e+07	8.93753e+07	8.00084e+07	7.42843e+07	8.20027e+07	8.58242e+07	8.06775e+07	8.91733e+07	8.96707e+07	7.47946e+07	8.46258e+07	8.6906e+07	8.18718e+07	8.28805e+07	7.5463e+07	9.36671e+07	8.90671e+07	9.6507e+07	9.78752e+07	8.73386e+07	8.16666e+07	8.50245e+07	55	62	60	57
Q63942	RAB3D_RAT GTP-binding protein Rab-3D OS=Rattus norvegicus GN=Rab3d PE=1 SV=2	7	1	799.914		654948	683598	639811	721867	829115	770439	756234	693501	737571	773781	838097	744453	719555	760042	731693	806844	751409	812067	790639	794616	605735	600532	687433	732296	795164	809391	770559	622286	739302	788916	803328	744453	606672	817542	765436	889330	828379	832605	742301	755934	1	2	1	1
P09606	GLNA_RAT Glutamine synthetase OS=Rattus norvegicus GN=Glul PE=1 SV=3	15	13	2093.86		1.44919e+07	1.51563e+07	1.36961e+07	1.55675e+07	1.4981e+07	1.57596e+07	1.57003e+07	1.59611e+07	1.8207e+07	1.67616e+07	1.7637e+07	1.75415e+07	1.66016e+07	1.53534e+07	1.55115e+07	1.70424e+07	1.94638e+07	1.61265e+07	1.70913e+07	1.59318e+07	1.3403e+07	1.33146e+07	1.47155e+07	1.57924e+07	1.43676e+07	1.65564e+07	1.59977e+07	1.43221e+07	1.82497e+07	1.70894e+07	1.69053e+07	1.75415e+07	1.39972e+07	1.65149e+07	1.62269e+07	1.87847e+07	2.14576e+07	1.65344e+07	1.60463e+07	1.51562e+07	19	19	19	18
P02692	FABPL_RAT Fatty acid-binding protein, liver OS=Rattus norvegicus GN=Fabp1 PE=1 SV=1	1	1	99.5233		210054	217936	193047	186840	184393	222557	181618	214448	228495	214401	150868	191621	199529	143329	223566	194495	209872	181378	179916	169522	194271	191454	207415	189539	176843	233809	185059	192427	229031	218595	144609	191621	168227	154172	233876	214379	231370	185965	168916	161269	2	1	0	0
P04631	S100B_RAT Protein S100-B OS=Rattus norvegicus GN=S100b PE=1 SV=2	3	3	299.951		5.47691e+06	6.007e+06	5.13413e+06	5.41087e+06	5.20392e+06	5.51386e+06	5.75233e+06	4.75502e+06	5.30855e+06	5.40518e+06	6.55059e+06	5.80358e+06	6.17551e+06	5.54085e+06	5.47643e+06	5.34083e+06	5.76467e+06	5.38866e+06	5.46803e+06	6.06452e+06	5.06537e+06	5.27708e+06	5.51628e+06	5.48904e+06	4.99083e+06	5.79263e+06	5.86129e+06	4.26673e+06	5.32101e+06	5.51091e+06	6.27884e+06	5.80358e+06	5.2067e+06	5.96004e+06	5.72898e+06	5.88684e+06	6.35516e+06	5.52495e+06	5.13373e+06	5.76929e+06	5	4	4	4
P62246	RS15A_RAT 40S ribosomal protein S15a OS=Rattus norvegicus GN=Rps15a PE=1 SV=2	1	1	79.9017		17247.7	15930.2	15847.8	22230.1	19256.7	22590.6	20433.4	20754.3	17873.7	15371.4	19592.2	17476.3	15279	18686.8	16745.2	16990.3	10067.8	17080.7	12530.5	16342.7	15951.7	13994.5	17027.4	22551.3	18468.2	23732.7	20820.5	18623	17915.6	15672.1	18779.4	17476.3	12882.1	20100.5	17517.4	18727.3	11099	17512.7	11764.5	15547.1	0	0	0	0
P47860	K6PP_RAT 6-phosphofructokinase type C OS=Rattus norvegicus GN=Pfkp PE=1 SV=2	23	21	3183.51		7.53078e+06	7.44696e+06	6.91035e+06	7.72566e+06	7.03138e+06	7.73059e+06	7.73899e+06	7.50457e+06	7.50543e+06	7.60314e+06	7.97032e+06	7.45376e+06	7.59786e+06	7.73751e+06	7.50492e+06	7.83453e+06	7.92252e+06	7.57791e+06	7.55087e+06	7.95088e+06	6.96491e+06	6.54206e+06	7.4247e+06	7.83727e+06	6.74346e+06	8.12144e+06	7.88558e+06	6.73393e+06	7.52305e+06	7.75185e+06	7.63967e+06	7.45376e+06	6.40592e+06	8.32289e+06	7.85103e+06	8.63547e+06	8.73405e+06	7.76956e+06	7.08923e+06	7.56383e+06	28	30	26	28
P24329	THTR_RAT Thiosulfate sulfurtransferase OS=Rattus norvegicus GN=Tst PE=1 SV=3	8	8	896.309		1.0138e+06	980655	973185	872833	897483	979788	1.06287e+06	802763	982227	979132	982397	1.05598e+06	959241	997747	935150	992664	1.05352e+06	1.00163e+06	1.10293e+06	1.15819e+06	937627	861494	1.04562e+06	885442	860733	1.02932e+06	1.083e+06	720328	984532	998283	941642	1.05598e+06	808757	1.07323e+06	978276	1.09415e+06	1.16144e+06	1.02696e+06	1.0355e+06	1.10181e+06	5	8	8	6
Q7TP36	SHRM2_RAT Protein Shroom2 OS=Rattus norvegicus GN=Shroom2 PE=2 SV=1	1	1	99.5086		69100.2	67189	62560.5	54412.5	61082.1	57955.5	66225.1	70858.6	60993.5	56759.7	65206.5	65957.6	64606.4	68297.6	61556.3	62862.5	72805.3	68023.6	71070.4	73246.5	63908	59024.8	67217	55198.6	58580.9	60885.7	67479.5	63582.2	61136.7	57869.9	62501.4	65957.6	54471	73464.6	64395.1	69289.2	80263	69743.9	66725.4	69680.8	0	0	0	0
Q5XIG8	STRAP_RAT Serine-threonine kinase receptor-associated protein OS=Rattus norvegicus GN=Strap PE=1 SV=1	4	4	393.636		202829	182038	158506	170264	171782	180392	176420	167329	181060	181992	159855	157702	161389	149537	161389	177050	162172	163186	177203	190043	187589	159918	170303	172724	164748	189512	179761	150146	181485	185551	153224	157702	136070	160850	168831	195150	178784	167313	166369	180792	3	3	1	3
O35964	SH3G1_RAT Endophilin-A2 OS=Rattus norvegicus GN=Sh3gl1 PE=1 SV=1	4	1	398.846		76633.4	74851.3	78602.7	84959.7	83626.2	79463.6	77516.9	86870	74152.5	86433.5	84626.5	88385.3	79315.3	86803.7	88426.7	88996.7	92689.9	79917.8	75348	86993.5	70875.2	65756	84453.2	86187	80201.9	83481.2	78985.2	77949.4	74326.6	88124.1	81115.7	88385.3	66872.4	93370.8	92504.6	98095.1	102184	81939	70741.4	82758.6	1	1	1	1
Q9Z0W7	CLIC4_RAT Chloride intracellular channel protein 4 OS=Rattus norvegicus GN=Clic4 PE=1 SV=3	2	2	200		196981	189480	179635	178537	185519	187877	196963	184653	194603	190379	159161	190094	190726	181147	168168	174212	182029	178094	186819	190608	182180	166456	193006	181116	177922	197376	200694	165691	195060	194103	152558	190094	160805	194852	175923	192022	200675	182598	175397	181329	3	2	2	3
P14669	ANXA3_RAT Annexin A3 OS=Rattus norvegicus GN=Anxa3 PE=1 SV=4	4	3	399.077		235964	208958	218728	223012	204516	217534	205796	211372	195909	189074	190710	255810	270092	249825	242227	240096	202163	220161	215799	216672	218233	183567	235008	226234	196142	228532	209695	189667	196369	192772	182798	255810	227720	268725	253398	264642	222872	225729	202605	206124	4	2	2	3
Q99P55	SGPP1_RAT Sphingosine-1-phosphate phosphatase 1 OS=Rattus norvegicus GN=Sgpp1 PE=2 SV=2	1	1	88.3384		52852.6	64475.1	67906.4	76283.6	82925.3	87529.4	73482.1	72841.5	62793	69462.2	96102.6	77785.2	76377.7	83663.6	84182.2	75298.1	63567.5	79033	75896.6	87890.7	48881.3	56640.6	72960.9	77385.7	79529.7	91954.8	74874	65361.5	62940.4	70820.9	92115.8	77785.2	64395.7	89993.1	88064.4	82996	70079	81031.8	71256.5	83612.2	0	0	0	0
Q99PD4	ARC1A_RAT Actin-related protein 2/3 complex subunit 1A OS=Rattus norvegicus GN=Arpc1a PE=2 SV=1	9	9	1187.88		2.70179e+06	2.61504e+06	2.46582e+06	2.71516e+06	2.67749e+06	2.62749e+06	2.6412e+06	2.25366e+06	2.68229e+06	2.69217e+06	2.79722e+06	2.64541e+06	2.69185e+06	2.58557e+06	2.73487e+06	2.72843e+06	2.77117e+06	2.68173e+06	2.81483e+06	2.69099e+06	2.49878e+06	2.29728e+06	2.64936e+06	2.75439e+06	2.56785e+06	2.76033e+06	2.69123e+06	2.02223e+06	2.68858e+06	2.74482e+06	2.68118e+06	2.64541e+06	2.26956e+06	2.78118e+06	2.861e+06	3.00737e+06	3.05504e+06	2.74955e+06	2.64274e+06	2.55999e+06	8	10	7	10
Q9JHU0	DPYL5_RAT Dihydropyrimidinase-related protein 5 OS=Rattus norvegicus GN=Dpysl5 PE=1 SV=1	14	13	2078.36		3.71868e+06	3.47933e+06	3.27217e+06	3.45675e+06	3.48833e+06	3.308e+06	3.56721e+06	3.1183e+06	3.33041e+06	3.22878e+06	3.632e+06	3.56767e+06	3.56955e+06	3.62948e+06	3.3611e+06	3.29259e+06	3.60952e+06	3.48123e+06	3.62878e+06	3.65111e+06	3.43926e+06	3.05655e+06	3.51572e+06	3.50669e+06	3.34549e+06	3.47525e+06	3.63478e+06	2.79809e+06	3.33823e+06	3.29193e+06	3.48132e+06	3.56767e+06	3.00956e+06	3.90407e+06	3.51611e+06	3.6292e+06	3.97925e+06	3.56928e+06	3.40693e+06	3.47337e+06	12	16	15	13
Q9JJH2	GP173_RAT Probable G-protein coupled receptor 173 OS=Rattus norvegicus GN=Gpr173 PE=2 SV=1	1	1	83.1535		88700.4	95615.9	100989	111397	109603	119466	104370	101335	127593	110678	121491	119063	108851	112745	113109	115597	106911	119734	123097	113104	82035.4	83997.4	108506	113006	105115	125506	106346	90928.6	127892	112843	116451	119063	91774.8	121275	118326	127415	117862	122762	115571	107598	0	0	0	0
Q5CZZ9	PI51B_RAT Phosphatidylinositol-4-phosphate 5-kinase type-1 beta OS=Rattus norvegicus GN=Pip5k1b PE=2 SV=1	2	1	190.169		539511	486243	453767	496624	453249	491639	563167	497098	447559	488240	593266	462457	506508	533416	481687	548344	606845	537037	507683	529150	498972	427158	487542	503799	434689	516496	573834	446052	448610	497790	568655	462457	427048	573772	503901	604403	669007	550619	476645	503390	0	0	0	0
Q9WU34	SEPT3_RAT Neuronal-specific septin-3 OS=Rattus norvegicus GN=Sept3 PE=1 SV=2	4	3	496.607		396875	591992	581145	636691	660194	643487	604306	721643	612543	637749	706320	708934	631579	682284	645898	735574	633591	737659	607732	641103	367053	520058	624401	645889	633160	676021	615753	647538	613981	650223	677018	708934	532498	733902	675684	810775	698492	756315	570577	609893	0	0	0	0
Q6J4I0	PPR1B_RAT Protein phosphatase 1 regulatory subunit 1B OS=Rattus norvegicus GN=Ppp1r1b PE=2 SV=1	5	5	594.153		1.0127e+06	842372	766610	819748	764853	806479	868366	764052	802727	761851	925369	809144	820467	867213	927417	1.01688e+06	876118	893291	858748	858841	936602	740014	823670	831590	733534	847253	884814	685592	804611	776753	886980	809144	691754	932822	970186	1.12084e+06	965862	915883	806246	817032	5	6	5	4
Q641Y8	DDX1_RAT ATP-dependent RNA helicase DDX1 OS=Rattus norvegicus GN=Ddx1 PE=2 SV=1	2	2	199.926		98030.7	102806	96653	96243.7	92753.5	102580	105924	115697	96290.4	97326.4	94059.8	64511.2	96808.9	91460	95547.8	96884.9	93405.5	95060.7	95614.3	101097	90664.6	90313.5	103847	97634.1	88955.5	107766	107930	103816	96516.4	99230	90157.7	64511.2	81621.7	98379.4	99954.1	106790	102973	97464.8	89768.7	96176	1	1	2	1
Q9WUS0	KAD4_RAT Adenylate kinase isoenzyme 4, mitochondrial OS=Rattus norvegicus GN=Ak4 PE=2 SV=1	1	1	177.434		91675.7	94199.3	79329.9	58881.2	71390.3	78422	87126.8	80205.1	88445.9	74873.9	91784.2	82419.4	78958.3	83406.6	87880.6	97566.2	100002	82340.9	94008.2	89560	84787.1	82752.9	85234.5	59731.8	68467.1	82386.9	88777.2	71968.9	88653.5	76338.5	87976.5	82419.4	66571.4	89716.6	91933.4	107541	110246	84423.3	88260.7	85200.2	1	1	0	1
P00787	CATB_RAT Cathepsin B OS=Rattus norvegicus GN=Ctsb PE=1 SV=2	4	4	399.827		486917	492435	475601	489578	483012	512582	493305	496441	473028	499622	420558	458407	477360	489963	515817	497260	487948	430897	453182	461015	450330	432598	511001	496651	463234	538498	502649	445462	474139	509394	403111	458407	402473	527031	539605	548097	537930	441794	425475	438572	6	7	5	5
Q3B8Q0	MARE2_RAT Microtubule-associated protein RP/EB family member 2 OS=Rattus norvegicus GN=Mapre2 PE=2 SV=1	5	4	585.125		1.30666e+06	1.20423e+06	1.16013e+06	1.24259e+06	1.19537e+06	1.13455e+06	1.16871e+06	1.19698e+06	1.16726e+06	1.18222e+06	1.04405e+06	1.00242e+06	1.16406e+06	998429	1.05317e+06	1.21102e+06	1.17727e+06	1.09421e+06	1.23443e+06	1.26538e+06	1.20848e+06	1.0579e+06	1.24648e+06	1.26054e+06	1.14642e+06	1.19191e+06	1.19085e+06	1.07407e+06	1.17e+06	1.20534e+06	1.00073e+06	1.00242e+06	981444	1.07396e+06	1.10174e+06	1.33482e+06	1.29787e+06	1.12189e+06	1.15896e+06	1.20378e+06	5	3	4	5
P81799	NAGK_RAT N-acetyl-D-glucosamine kinase OS=Rattus norvegicus GN=Nagk PE=1 SV=4	1	1	86.5134		77127.8	70368	63524.8	69207.8	67488.6	67717.1	71395.9	68461.6	70300.5	65401.5	64543.6	64678.1	65000.5	64858.7	61778.8	74722.7	61227.8	68571.1	67441.2	63169.9	71332.4	61817.5	68253.1	70207.6	64725.1	71140.8	72748.3	61431.4	70465.5	66680.8	61866	64678.1	54803.3	69765.6	64627.8	82361.8	67499.6	70305.3	63318	60094.7	1	0	0	1
P39052	DYN2_RAT Dynamin-2 OS=Rattus norvegicus GN=Dnm2 PE=1 SV=1	12	1	1289.31		635437	1.00328e+06	950052	912224	975971	956358	914153	940508	1.03155e+06	1.12288e+06	1.19374e+06	977890	1.01625e+06	964496	978021	1.1651e+06	1.04036e+06	1.04289e+06	1.04529e+06	982200	587690	881373	1.02077e+06	925403	936007	1.00471e+06	931469	843928	1.03397e+06	1.14484e+06	1.14422e+06	977890	856826	1.03746e+06	1.02312e+06	1.28421e+06	1.14693e+06	1.06926e+06	981385	934386	1	1	1	1
Q6AYT5	CF211_RAT UPF0364 protein C6orf211 homolog OS=Rattus norvegicus PE=2 SV=1	1	1	99.1429		26693.7	20553.9	20538.5	19117.2	18125.8	20840.8	21083	18570.2	20843.8	22365.4	21446.8	23110	21670.4	22726.6	21869.1	24801.1	24104.5	22081.5	24950	20326.8	24687.9	18056.4	22067.2	19393.4	17383.6	21894.5	21482.4	16663.3	20892.7	22802.8	20557.1	23110	18270.8	24446	22877.6	27336.6	26573.7	22640	23424.6	19337.3	0	0	0	0
Q7TPB1	TCPD_RAT T-complex protein 1 subunit delta OS=Rattus norvegicus GN=Cct4 PE=1 SV=3	13	13	1378.55		1.07782e+06	1.09219e+06	1.06625e+06	1.14566e+06	1.13152e+06	1.20494e+06	1.09449e+06	1.10033e+06	1.20876e+06	1.14416e+06	1.13252e+06	1.08587e+06	1.1588e+06	1.2075e+06	1.17105e+06	1.22018e+06	1.17291e+06	1.17842e+06	1.13285e+06	1.24438e+06	996832	959477	1.14562e+06	1.16221e+06	1.08518e+06	1.26586e+06	1.11522e+06	987341	1.2116e+06	1.16654e+06	1.08554e+06	1.08587e+06	977005	1.29885e+06	1.22505e+06	1.34492e+06	1.29305e+06	1.20823e+06	1.06359e+06	1.1838e+06	3	7	9	7
P03994	HPLN1_RAT Hyaluronan and proteoglycan link protein 1 OS=Rattus norvegicus GN=Hapln1 PE=1 SV=2	2	2	196.777		58939.5	47520.5	51226	43033.1	39649.3	46183.3	37748.8	39649.4	41127.6	43573.7	48527.9	30096.8	38775.1	39010.7	43452.2	39380	49845.1	30222.6	36010.5	32836.8	54510.8	41746.2	55038.9	43654.7	38025.7	48518.2	38463.8	35577.8	41224.2	44426	46514.7	30096.8	32692.1	41962.1	45456.1	43406	54950.9	30987	33808.9	31238.3	1	0	0	0
Q62950	DPYL1_RAT Dihydropyrimidinase-related protein 1 OS=Rattus norvegicus GN=Crmp1 PE=1 SV=1	19	13	2197.67		7.14367e+06	7.38186e+06	6.65699e+06	7.51464e+06	7.47073e+06	7.16295e+06	7.62819e+06	7.24427e+06	7.23519e+06	7.16783e+06	7.33148e+06	7.16126e+06	7.59077e+06	7.2947e+06	7.28019e+06	7.68793e+06	7.55778e+06	7.44012e+06	7.70813e+06	7.68984e+06	6.6069e+06	6.48487e+06	7.15248e+06	7.6232e+06	7.16482e+06	7.5251e+06	7.77268e+06	6.50036e+06	7.25218e+06	7.30804e+06	7.02734e+06	7.16126e+06	6.39994e+06	7.84658e+06	7.61593e+06	8.47389e+06	8.33195e+06	7.62829e+06	7.23687e+06	7.31549e+06	12	15	16	15
P38650	DYHC1_RAT Cytoplasmic dynein 1 heavy chain 1 OS=Rattus norvegicus GN=Dync1h1 PE=1 SV=1	91	88	9583.71		1.10254e+07	1.08334e+07	1.03078e+07	1.12139e+07	1.11617e+07	1.10965e+07	1.13407e+07	1.0927e+07	1.10766e+07	1.1024e+07	1.12292e+07	1.08348e+07	1.12561e+07	1.1198e+07	1.07379e+07	1.1542e+07	1.13771e+07	1.15582e+07	1.13266e+07	1.14577e+07	1.0197e+07	9.51704e+06	1.10751e+07	1.13759e+07	1.07047e+07	1.16575e+07	1.15555e+07	9.80491e+06	1.11026e+07	1.12396e+07	1.07634e+07	1.08348e+07	9.49026e+06	1.20452e+07	1.12331e+07	1.27219e+07	1.25425e+07	1.18506e+07	1.06342e+07	1.09e+07	62	65	68	70
O35824	DNJA2_RAT DnaJ homolog subfamily A member 2 OS=Rattus norvegicus GN=Dnaja2 PE=2 SV=1	2	2	200		88361.1	117561	91144.6	96867.8	98779	108779	107507	90171.5	100711	111799	88774.9	95477.9	89024.3	81815.8	104313	107830	91323.6	99185.2	88020.9	81321.1	81721.6	103276	97928.7	98267.2	94734.2	114279	109543	80911.9	100947	113986	85092.1	95477.9	75058.3	88005.5	109123	118854	100678	101694	82639.5	77362.4	1	0	0	1
P06761	GRP78_RAT 78 kDa glucose-regulated protein OS=Rattus norvegicus GN=Hspa5 PE=1 SV=1	10	9	1099.72		691067	719818	720165	787542	938325	915825	815062	911914	901449	786395	797899	787847	717845	800685	729502	775385	729296	683757	795586	726956	639140	632352	773769	798920	899903	962128	830501	818270	903565	801777	764798	787847	605231	861261	763144	854655	804000	701050	746945	691568	3	2	3	3
P05426	RL7_RAT 60S ribosomal protein L7 OS=Rattus norvegicus GN=Rpl7 PE=1 SV=2	4	4	498.178		194967	168065	140609	184166	161903	200069	161679	105422	170574	151018	122226	145612	141736	148123	170328	163902	111537	148837	122242	152831	180317	147643	151075	186826	155273	210185	164742	94596.2	170975	153972	117155	145612	119501	159329	178182	180658	122962	152601	114768	145391	5	2	2	3
O08651	SERA_RAT D-3-phosphoglycerate dehydrogenase OS=Rattus norvegicus GN=Phgdh PE=1 SV=3	6	6	697.667		754035	729651	678713	716555	632480	781507	759036	698333	674691	686586	761139	753090	730811	737437	683921	725047	869940	752468	725239	803613	697376	640989	729231	726907	606581	821019	773414	626622	676275	700016	729564	753090	616163	793228	715461	799171	959051	771499	680900	764493	5	5	6	5
Q01713	KLF9_RAT Krueppel-like factor 9 OS=Rattus norvegicus GN=Klf9 PE=2 SV=1	1	1	83.1535		416926	431058	401484	460699	354470	460838	479641	520811	468333	476545	367879	439693	421955	400128	413084	401785	413385	390860	428374	456806	385598	378679	431367	467354	339955	484138	488726	467330	469433	485866	352617	439693	355759	430399	432134	442861	455730	400745	402184	434569	0	0	0	0
Q5HZV9	PP1R7_RAT Protein phosphatase 1 regulatory subunit 7 OS=Rattus norvegicus GN=Ppp1r7 PE=1 SV=1	12	9	1294.19		622579	592458	547584	631968	568410	611942	611673	592038	603996	589819	630332	593611	608779	605303	622199	645386	628968	584472	618447	632828	575798	520467	588342	641098	545135	642881	623260	531242	605414	601355	604182	593611	513275	651097	650892	711365	693396	599254	580637	602022	5	9	7	9
A0JPN4	ZC12A_RAT Ribonuclease ZC3H12A OS=Rattus norvegicus GN=Zc3h12a PE=2 SV=1	1	1	75.5993		19280.4	16023	13550.4	15083.2	16357.9	16240.6	18557.3	16751.1	16509.5	14142.8	18558.4	16794	18527.1	20350.8	16104.4	16312.7	17235.7	15761.6	20409.3	17649	17831.7	14076	14559	15301.1	15688.1	17061.7	18908.8	15030.9	16548.2	14419.4	17788.5	16794	15620.6	21890.4	16847.1	17980.4	19001.2	16160.2	19161.5	16789.8	0	0	1	0
O88563	MRP3_RAT Canalicular multispecific organic anion transporter 2 OS=Rattus norvegicus GN=Abcc3 PE=2 SV=1	1	1	86.5134		89961	101576	86311.5	113904	106602	97409.2	121343	100307	107897	96124.5	106386	108321	93252.2	108393	104696	121886	103694	123922	123719	120202	83201.3	89233.2	92735.9	115550	102237	102334	123641	90006.5	108150	98004.7	101972	108321	78622.9	116594	109524	134347	114316	127056	116155	114351	0	0	1	0
Q99MC0	PP14A_RAT Protein phosphatase 1 regulatory subunit 14A OS=Rattus norvegicus GN=Ppp1r14a PE=2 SV=1	1	1	100		75225.5	75414.8	77366.5	82589.6	72619.1	92092.1	83539.9	108049	66213.6	77178.2	56415.2	70036	78117.3	73902.1	85492.2	60388.6	76910.4	70703.4	73366.2	74732.1	69573	66251	83125	83782.8	69645.5	96748.2	85122.3	96953.7	66369	78687.8	54074.8	70036	65862.4	79493.1	89434.8	66562.3	84788.6	72491.5	68880.8	71094.1	0	2	0	0
Q3B7D8	F105A_RAT Protein FAM105A OS=Rattus norvegicus GN=Fam105a PE=2 SV=1	1	1	77.4175		48571.8	55519.4	51618.8	52377.6	52361.7	52744.1	49665	54329.7	53214	56405.2	65957.1	56943.6	54695.8	49680.2	56513	57779.7	55677.8	56651.6	48767.3	57055.5	44922.1	48773.1	55460.8	53134.3	50217.6	55410.8	50605.8	48750.6	53339	57508.4	63220.9	56943.6	46115.2	53438.7	59119.2	63686.7	61381.1	58084.3	45785.7	54278	0	0	0	0
P62859	RS28_RAT 40S ribosomal protein S28 OS=Rattus norvegicus GN=Rps28 PE=1 SV=1	2	2	199.447		149871	133489	109224	156854	140923	158025	140537	157617	146523	135476	127118	131049	126172	145295	130367	136750	116384	127949	144952	134980	138609	117268	117354	159120	135153	166014	143199	141432	146867	138126	121844	131049	106378	156287	136379	150731	128306	131185	136090	128409	1	0	0	1
P36201	CRIP2_RAT Cysteine-rich protein 2 OS=Rattus norvegicus GN=Crip2 PE=2 SV=1	1	1	100		305149	248797	221966	238638	255215	258833	269787	197145	247605	229459	267520	272936	253542	268863	260027	250365	257527	264445	297372	279760	282220	218565	238488	242085	244765	271919	274897	176901	248186	233947	256422	272936	213767	289204	272019	275961	283906	271133	279192	266142	1	1	1	1
Q9Z339	GSTO1_RAT Glutathione S-transferase omega-1 OS=Rattus norvegicus GN=Gsto1 PE=1 SV=2	8	8	988.366		1.87473e+06	1.61734e+06	1.32143e+06	1.57484e+06	1.48787e+06	1.60849e+06	1.57155e+06	1.52982e+06	1.64931e+06	1.56266e+06	1.44566e+06	1.56153e+06	1.52278e+06	1.49928e+06	1.38048e+06	1.38199e+06	1.65133e+06	1.33525e+06	1.38596e+06	1.5648e+06	1.73386e+06	1.42081e+06	1.41979e+06	1.59759e+06	1.42694e+06	1.68981e+06	1.60132e+06	1.37272e+06	1.65318e+06	1.59322e+06	1.38569e+06	1.56153e+06	1.28389e+06	1.61271e+06	1.44415e+06	1.52327e+06	1.82048e+06	1.36902e+06	1.30122e+06	1.48863e+06	6	8	4	7
O35550	RABE1_RAT Rab GTPase-binding effector protein 1 OS=Rattus norvegicus GN=Rabep1 PE=1 SV=1	1	1	87.4034		57231	68070.8	66895.4	81166.3	78000.9	85459.7	68469.7	77860.9	66843.2	69920	88767	85403.5	82868.4	73259.6	80205.8	79708.5	71110.7	91109.2	72242.7	67271.2	52930.7	59799.4	71874.5	82338.9	74807	89780.5	69766.7	69865.5	67000.1	71287.7	85084.5	85403.5	69868.1	78802	83904.7	87857.3	78394.9	93413.4	67825.9	63996.4	0	0	0	0
Q4KMA2	RD23B_RAT UV excision repair protein RAD23 homolog B OS=Rattus norvegicus GN=Rad23b PE=1 SV=1	5	4	488.438		421945	390272	355519	409097	372939	385264	396615	403797	347339	383921	396135	387298	407845	396369	379757	408561	425201	397251	422162	417051	390240	342849	381981	415007	357668	404743	404128	362331	348155	391431	379701	387298	343863	426356	397270	450330	468756	407297	396352	396749	3	2	3	3
Q63028	ADDA_RAT Alpha-adducin OS=Rattus norvegicus GN=Add1 PE=1 SV=2	8	7	876.375		1.04548e+06	1.05221e+06	1.06318e+06	1.061e+06	1.17736e+06	1.10958e+06	1.09196e+06	1.11501e+06	1.02842e+06	1.06445e+06	1.16824e+06	1.11769e+06	1.04829e+06	1.07758e+06	1.09901e+06	1.19167e+06	1.17964e+06	1.15203e+06	1.12593e+06	1.06082e+06	966920	924357	1.14232e+06	1.07632e+06	1.12915e+06	1.16568e+06	1.11265e+06	1.00051e+06	1.03083e+06	1.08527e+06	1.11978e+06	1.11769e+06	883840	1.1591e+06	1.14969e+06	1.31349e+06	1.30047e+06	1.18117e+06	1.0571e+06	1.00918e+06	3	5	5	5
Q9WVK7	HCDH_RAT Hydroxyacyl-coenzyme A dehydrogenase, mitochondrial OS=Rattus norvegicus GN=Hadh PE=2 SV=1	1	1	100		65076.7	72953.7	67893.8	51247	50413.9	50484.9	81025	63175.6	65992.4	70902.9	64460.1	74719.5	68403.6	60703.7	65965.9	73788	82417.6	70018	74829.2	81326.1	60186.8	64088.9	72947.2	51987.4	48349.6	53037.4	82559.8	56688.2	66147.3	72289.8	61786	74719.5	57672.5	65296.2	69008	81331.6	90860	71788.8	70254.3	77367.1	1	1	0	0
Q5HZY2	SAR1B_RAT GTP-binding protein SAR1b OS=Rattus norvegicus GN=Sar1b PE=2 SV=1	1	1	99.6045		81336.1	70827.1	73743.2	61222.8	72638.8	78028	86547.2	77941.3	72643.1	67362.6	71492.1	82352.3	84178.9	87678	80306.3	75237.8	72434.6	83077.7	79123.2	81029.5	75224.4	62220.7	79232.1	62107.3	69664.4	81973	88186.6	69937.6	72813.6	68680.3	68526.2	82352.3	70973.1	94311.2	84009.7	82929.6	79854.4	85178.8	74285.7	77084.9	0	1	2	0
O70196	PPCE_RAT Prolyl endopeptidase OS=Rattus norvegicus GN=Prep PE=1 SV=1	1	1	80.6793		46019.8	43137.5	40765.5	35215.5	38660.7	39364.5	34196.4	40036.2	41781.8	41774.1	36942.7	35970.1	42686.2	33570.9	34245.2	37250.7	39389.5	36858.2	40187.5	36389.1	42561.9	37895.8	43799.7	35724.3	37077.6	41354.7	34844.2	35925	41879.9	42591.2	35410.1	35970.1	35989.7	36110.7	35824.5	41058.9	43424.4	37790.4	37730.5	34617.6	0	0	0	0
Q9R1A0	CCNH_RAT Cyclin-H OS=Rattus norvegicus GN=Ccnh PE=2 SV=2	1	1	76.7414		91839.7	97628.8	101524	86072.2	66043.9	103013	68662.4	224896	76169.5	49733.5	183102	129369	122770	158604	129909	184556	91019.4	269100	72049.2	90810.5	84938.8	85765.7	109080	87315.7	63339.5	108221	69963	201802	76348.3	50706.3	175506	129369	103510	170603	135900	203423	100343	275906	67644.2	86389.8	0	0	0	0
Q4V8E4	CC104_RAT Coiled-coil domain-containing protein 104 OS=Rattus norvegicus GN=Ccdc104 PE=2 SV=1	1	1	99.5327		20015.4	14301.4	14633.2	17631.8	17474.8	17283.1	15042.4	14195.1	16746.2	15143.7	11446.2	11448.6	13573.3	15657.4	13463.2	17669.1	14475.1	16614.2	17405.3	12212.9	18511.5	12563.6	15722.4	17886.5	16759.3	18156.9	15327.4	12737.4	16785.5	15439.9	10971.3	11448.6	11444	16841.9	14084	19475.5	15957.8	17034.4	16341.2	11618.4	0	0	0	0
Q6P4Z9	CSN8_RAT COP9 signalosome complex subunit 8 OS=Rattus norvegicus GN=Cops8 PE=2 SV=1	1	1	100		54179.9	54356.1	49129.9	56986.1	52707.4	59060.6	57732.3	52908.2	52176.5	53265	57924.3	62318.8	57103.9	61467.3	52980.4	54911.6	57057.2	53876.3	51828.9	63113.5	50108.8	47751.2	52786.7	57809.4	50549.1	62046.7	58825.9	47475.1	52299	54306.8	55521.3	62318.8	48145.5	66117.6	55423.6	60525.4	62901.8	55238.9	48660.2	60041.1	1	1	1	1
P13383	NUCL_RAT Nucleolin OS=Rattus norvegicus GN=Ncl PE=1 SV=3	5	4	479.977		300712	284222	263652	293423	306014	288870	298153	317773	300645	298145	282834	290326	291932	293555	289190	299693	286696	270328	265194	270787	278116	249686	283276	297662	293484	303475	303801	285141	301351	303977	271101	290326	246134	315764	302526	330332	316063	277165	248980	257605	3	0	1	1
Q4V8B0	OXR1_RAT Oxidation resistance protein 1 OS=Rattus norvegicus GN=Oxr1 PE=1 SV=3	8	7	796.989		707551	674361	692458	704344	707498	716313	690038	717767	689370	704091	726316	694734	700017	749074	692223	787606	696325	752994	722198	694012	654385	592418	743999	714519	678527	752529	703109	644060	690988	717863	696185	694734	590199	805745	724146	868126	767653	772038	678044	660227	5	6	7	5
Q80ZA5	S4A10_RAT Sodium-driven chloride bicarbonate exchanger OS=Rattus norvegicus GN=Slc4a10 PE=2 SV=1	1	1	94.1975		7993.41	11927.4	20366.3	20754.6	34262.1	24800.5	16646.3	16047.7	18707	19060.5	13622.1	16222.6	14086.2	16422.3	16292.1	14879	10610.8	18882.8	15102.2	8014.31	7392.79	10478.1	21882.2	21054.4	32859.1	26054.4	16961.6	14399.7	18750.9	19433.4	13057	16222.6	11876.3	17664.7	17043.5	16400.1	11697.7	19360.3	14178.9	7624.17	0	0	0	0
Q63692	CDC37_RAT Hsp90 co-chaperone Cdc37 OS=Rattus norvegicus GN=Cdc37 PE=1 SV=2	3	3	295.079		176618	180449	175250	184218	204624	192205	187366	199838	197744	192358	176996	190864	188811	202762	193028	218311	206418	206531	206671	192955	163346	158522	188294	186880	196245	201922	190915	179317	198208	196120	169653	190864	159191	218102	201930	240629	227563	211754	194036	183562	2	1	2	1
P37377	SYUA_RAT Alpha-synuclein OS=Rattus norvegicus GN=Snca PE=1 SV=1	4	4	499.728		4.55915e+06	3.92913e+06	3.76619e+06	4.19893e+06	4.11864e+06	4.06872e+06	4.95261e+06	4.71729e+06	4.19631e+06	4.05726e+06	4.35361e+06	4.06873e+06	4.26829e+06	4.7204e+06	4.54162e+06	4.77226e+06	4.72357e+06	4.69608e+06	4.49873e+06	4.51391e+06	4.21657e+06	3.4517e+06	4.04651e+06	4.25959e+06	3.94999e+06	4.27443e+06	5.04642e+06	4.23287e+06	4.20616e+06	4.13662e+06	4.173e+06	4.06873e+06	3.59869e+06	5.07752e+06	4.75106e+06	5.26015e+06	5.20742e+06	4.81485e+06	4.22369e+06	4.29417e+06	4	6	6	6
O08557	DDAH1_RAT N(G),N(G)-dimethylarginine dimethylaminohydrolase 1 OS=Rattus norvegicus GN=Ddah1 PE=1 SV=3	6	5	692.078		915874	946393	869308	1.01002e+06	967527	1.0227e+06	1.00617e+06	1.01095e+06	962790	898573	981901	946190	1.03713e+06	1.06231e+06	963271	953818	1.02843e+06	978784	1.00976e+06	1.0503e+06	847055	831394	934012	1.02461e+06	927909	1.0744e+06	1.02523e+06	907141	965050	916149	941167	946190	874429	1.14268e+06	1.00769e+06	1.05133e+06	1.13378e+06	1.00354e+06	948021	999168	5	5	6	6
Q9Z2F5	CTBP1_RAT C-terminal-binding protein 1 OS=Rattus norvegicus GN=Ctbp1 PE=1 SV=3	3	3	294.987		119540	151866	144754	142796	154744	141515	152982	157395	122293	114952	202593	163311	162515	156150	136515	154045	149125	158469	157860	118995	110558	133413	155528	144859	148408	148669	155880	141232	122580	117200	194188	163311	137020	167964	142810	169793	164401	162477	148209	113202	0	1	1	1
P62628	DLRB1_RAT Dynein light chain roadblock-type 1 OS=Rattus norvegicus GN=Dynlrb1 PE=1 SV=3	2	2	198.654		443038	422121	402515	455918	435428	444490	463807	468007	434542	454151	446487	437494	453617	462145	432735	467519	461759	482383	470490	457382	409748	370828	432475	462505	417598	466963	472593	419948	435563	463035	427964	437494	382454	497109	452691	515315	509059	494583	441725	435117	2	3	2	2
P08461	ODP2_RAT Dihydrolipoyllysine-residue acetyltransferase component of pyruvate dehydrogenase complex, mitochondrial OS=Rattus norvegicus GN=Dlat PE=1 SV=3	5	5	496.197		484751	334864	344551	367547	347874	368191	415300	357317	457753	338785	427933	414993	404268	375061	375057	370095	468033	470137	457785	440877	448327	294174	370196	372857	333629	386806	423166	320625	458827	345411	410180	414993	340847	403436	392353	407931	515975	482028	429797	419415	3	2	2	2
Q9JLJ3	AL9A1_RAT 4-trimethylaminobutyraldehyde dehydrogenase OS=Rattus norvegicus GN=Aldh9a1 PE=1 SV=1	3	3	387.648		195805	191390	176833	199702	159279	224570	206641	196571	204368	214128	235817	212469	207180	185087	212574	203690	229493	206297	214197	200067	181092	168134	189995	202587	152757	235924	210555	176385	204847	218317	226034	212469	174678	199090	222377	224514	253001	211514	201101	190327	1	1	2	1
Q9WTP0	E41L1_RAT Band 4.1-like protein 1 OS=Rattus norvegicus GN=Epb41l1 PE=1 SV=1	12	12	1283.05		1.49242e+06	1.32148e+06	1.17492e+06	1.46897e+06	1.33262e+06	1.38373e+06	1.42033e+06	1.18119e+06	1.40027e+06	1.30637e+06	1.26702e+06	1.03998e+06	1.25377e+06	1.13152e+06	1.13951e+06	1.35478e+06	1.30041e+06	1.23292e+06	1.40397e+06	1.40403e+06	1.38028e+06	1.1609e+06	1.26237e+06	1.49019e+06	1.27805e+06	1.45369e+06	1.44723e+06	1.05989e+06	1.40356e+06	1.33192e+06	1.21445e+06	1.03998e+06	1.05708e+06	1.21712e+06	1.19206e+06	1.49328e+06	1.43362e+06	1.2641e+06	1.31814e+06	1.33568e+06	11	10	10	10
A7VJC2	ROA2_RAT Heterogeneous nuclear ribonucleoproteins A2/B1 OS=Rattus norvegicus GN=Hnrnpa2b1 PE=1 SV=1	2	2	198.953		125094	118406	89693.6	100282	122480	109905	148002	121938	109610	98661.8	122714	107694	98028.5	105376	90887.4	94794.5	90166.7	113289	110357	94455.2	115695	104018	96369.7	101730	117465	115461	150805	109417	109868	100592	117623	107694	82649.9	113349	95078.8	104486	99402.8	116155	103610	89857.1	1	0	0	0
P13596	NCAM1_RAT Neural cell adhesion molecule 1 OS=Rattus norvegicus GN=Ncam1 PE=1 SV=1	6	6	578.019		507979	555007	551823	583181	803838	701748	598879	556940	637849	570844	528016	627095	490266	667453	609058	539801	480793	516688	485637	472488	469809	487567	592896	591606	770922	737228	610223	499748	639346	582010	506111	627095	413354	717949	637146	594987	530043	529756	455947	449487	5	5	4	4
P29314	RS9_RAT 40S ribosomal protein S9 OS=Rattus norvegicus GN=Rps9 PE=1 SV=4	4	4	382.236		140960	142299	125388	135595	149371	151797	134608	154155	153140	140925	165998	136248	127856	120417	133979	138327	133556	127467	131315	119256	130368	125008	134721	137554	143255	159471	137158	138325	153500	143681	159111	136248	107799	129527	140158	152469	147237	130690	123287	113451	2	2	1	1
B0BNN3	CAH1_RAT Carbonic anhydrase 1 OS=Rattus norvegicus GN=Ca1 PE=1 SV=1	2	2	187.047		52290.5	49497.2	47566.2	55512.1	44005.2	53342.1	41264.4	116132	52301.1	37176.7	78809.5	64690.8	56105.5	77876	61693.7	87118.5	71084.3	120077	53289.4	54156.4	48361.4	43482.7	51106.6	56314	42203.3	56039	42046	104206	52423.8	37903.9	75540.1	64690.8	47303.8	83767.7	64538.8	96024.9	78365.7	123113	50031.4	51520	1	0	0	1
P50475	SYAC_RAT Alanine--tRNA ligase, cytoplasmic OS=Rattus norvegicus GN=Aars PE=1 SV=3	9	9	997.948		839886	803488	765439	874358	749443	814286	827327	786674	788033	809362	742586	687586	767976	716440	738807	807434	841198	772877	790959	833471	776777	705854	822412	886989	718755	855455	842998	705891	789882	825193	711780	687586	647497	770642	772878	889981	927365	792424	742602	792897	7	5	6	7
P63018	HSP7C_RAT Heat shock cognate 71 kDa protein OS=Rattus norvegicus GN=Hspa8 PE=1 SV=1	29	27	4171.12		4.22745e+07	3.97392e+07	3.81071e+07	4.10322e+07	4.05798e+07	4.15743e+07	4.07757e+07	4.10111e+07	4.15184e+07	4.0815e+07	4.36169e+07	4.12498e+07	4.01216e+07	4.12656e+07	3.93717e+07	4.28388e+07	4.31784e+07	4.15321e+07	4.38703e+07	4.13258e+07	3.9098e+07	3.49104e+07	4.09434e+07	4.16249e+07	3.89181e+07	4.36763e+07	4.15481e+07	3.67997e+07	4.16158e+07	4.16134e+07	4.18075e+07	4.12498e+07	3.38274e+07	4.43875e+07	4.11874e+07	4.72184e+07	4.76014e+07	4.25825e+07	4.11882e+07	3.9314e+07	45	45	41	40
P08009	GSTM4_RAT Glutathione S-transferase Yb-3 OS=Rattus norvegicus GN=Gstm3 PE=1 SV=2	15	7	2095.86		2.33358e+06	1.83013e+06	2.02904e+06	1.91533e+06	1.976e+06	1.78833e+06	2.09719e+06	2.02159e+06	1.87441e+06	1.72356e+06	1.7034e+06	2.25707e+06	2.47414e+06	2.23162e+06	2.3956e+06	2.07075e+06	2.23798e+06	1.79612e+06	2.4829e+06	1.86634e+06	2.15823e+06	1.60775e+06	2.18006e+06	1.943e+06	1.89509e+06	1.87874e+06	2.13692e+06	1.81399e+06	1.87881e+06	1.75727e+06	1.63273e+06	2.25707e+06	2.086e+06	2.40045e+06	2.50608e+06	2.28244e+06	2.46723e+06	1.84154e+06	2.3311e+06	1.77549e+06	9	9	8	6
O88370	PI42C_RAT Phosphatidylinositol-5-phosphate 4-kinase type-2 gamma OS=Rattus norvegicus GN=Pip4k2c PE=1 SV=1	1	1	100		51263.2	48770.1	46911.1	51613.9	44520.8	51189.1	49448	57273	51712.5	48582.2	54808.7	42903	47726	51317.2	53330.8	64868.7	55126	59424.7	56721.8	55302.4	47411.3	42843.9	50402.8	52359.5	42697.7	53777.2	50384.7	51391.7	51833.9	49532.5	52534.9	42903	40238.8	55199.6	55790.2	71500.5	60772.8	60927.6	53253.9	52610.3	1	1	1	1
P63259	ACTG_RAT Actin, cytoplasmic 2 OS=Rattus norvegicus GN=Actg1 PE=1 SV=1	22	1	2737.83		7.12489e+06	7.46339e+06	6.74761e+06	7.68306e+06	7.73603e+06	8.04318e+06	7.36933e+06	7.80137e+06	7.68584e+06	7.40338e+06	6.74361e+06	7.44229e+06	7.29686e+06	7.00557e+06	7.51452e+06	7.13812e+06	7.34836e+06	7.59167e+06	6.89436e+06	7.38265e+06	6.58953e+06	6.5565e+06	7.24984e+06	7.79406e+06	7.41926e+06	8.44984e+06	7.50892e+06	7.00026e+06	7.70388e+06	7.54819e+06	6.46385e+06	7.44229e+06	6.15214e+06	7.53558e+06	7.86106e+06	7.86787e+06	8.10108e+06	7.78367e+06	6.47285e+06	7.02326e+06	2	3	2	2
Q62848	ARFG1_RAT ADP-ribosylation factor GTPase-activating protein 1 OS=Rattus norvegicus GN=Arfgap1 PE=1 SV=1	1	1	92.3873		12562.9	16395.8	18571	13155.8	23035	17803.1	21004.6	18029.6	17594.8	19940.6	16072.1	21855.3	21550.8	21793.9	15690.7	26408.5	17626.5	21286.2	20950.2	21195.4	11618.9	14403.5	19953.3	13345.9	22091.8	18703.2	21402.4	16178.1	17636.1	20330.7	15405.4	21855.3	18169.9	23442.7	16414.3	29108.3	19432	21824.6	19669.4	20163.6	0	0	0	0
Q9QW30	NOTC2_RAT Neurogenic locus notch homolog protein 2 OS=Rattus norvegicus GN=Notch2 PE=1 SV=1	1	1	78.5434		21867.9	19347.2	25093.8	27789.3	24804.1	25290.1	25161.8	23239.5	22504.9	21354.3	26204.1	24617.9	22447.1	30748.2	23027.6	32450.3	26414.5	31064.5	24503	21501.5	20224.8	16996.3	26961.6	28190.7	23788.4	26568.8	25638.4	20853	22557.7	21772	25117	24617.9	18925.6	33074.5	24089.5	35767.8	29120.2	31850.2	23004.9	20454.8	0	0	0	0
D3ZHV2	MACF1_RAT Microtubule-actin cross-linking factor 1 OS=Rattus norvegicus GN=Macf1 PE=1 SV=1	1	1	78.7149		63583.5	80353.1	70585	66919.3	65209.6	77223.6	65095.8	82109.8	74226.8	73692.3	85939.8	71462.3	75200.1	77208	81789.9	83603	79504	85110.3	68372.3	66407.9	58805.8	70589.2	75838.8	67886	62539.4	81127.9	66328.9	73678.1	74401	75133.7	82374.6	71462.3	63402.9	83049.1	85561.8	92150	87647.9	87262.8	64192.2	63175.1	0	1	0	0
Q05140	AP180_RAT Clathrin coat assembly protein AP180 OS=Rattus norvegicus GN=Snap91 PE=1 SV=1	9	9	1077.58		2.40367e+06	2.6042e+06	2.4773e+06	2.77771e+06	2.67556e+06	2.79492e+06	2.85298e+06	2.82482e+06	2.90037e+06	2.80092e+06	3.02092e+06	2.68416e+06	2.81912e+06	2.83042e+06	2.59926e+06	2.83304e+06	2.87854e+06	2.92731e+06	2.89232e+06	2.80838e+06	2.22306e+06	2.28776e+06	2.66169e+06	2.81784e+06	2.566e+06	2.93623e+06	2.90702e+06	2.53474e+06	2.90718e+06	2.8557e+06	2.8956e+06	2.68416e+06	2.37686e+06	3.04455e+06	2.71913e+06	3.12267e+06	3.1734e+06	3.00134e+06	2.71549e+06	2.67167e+06	10	9	10	10
P53534	PYGB_RAT Glycogen phosphorylase, brain form (Fragment) OS=Rattus norvegicus GN=Pygb PE=1 SV=3	31	25	4072.78		1.0028e+07	1.03007e+07	9.47727e+06	1.01208e+07	9.86881e+06	1.04837e+07	1.05664e+07	9.83659e+06	1.03378e+07	1.04444e+07	1.15193e+07	1.07975e+07	1.08172e+07	1.0336e+07	1.00176e+07	1.00046e+07	1.10622e+07	9.41188e+06	1.06316e+07	1.09375e+07	9.27451e+06	9.04905e+06	1.01827e+07	1.02671e+07	9.46471e+06	1.10137e+07	1.07666e+07	8.82648e+06	1.0362e+07	1.06487e+07	1.10414e+07	1.07975e+07	9.1202e+06	1.1118e+07	1.04796e+07	1.10274e+07	1.21954e+07	9.64991e+06	9.98158e+06	1.0405e+07	29	28	31	31
Q924N5	ACBG1_RAT Long-chain-fatty-acid--CoA ligase ACSBG1 OS=Rattus norvegicus GN=Acsbg1 PE=1 SV=1	2	2	197.12		49984.8	50434.8	53906.7	53084.3	59604.2	58199	62276.1	61564.4	51762.5	59707.2	66098	57918.3	56082	55911.7	56517.8	63420.5	57138.1	66009	63741.6	54955.7	46228.9	44306.3	57919	53851.2	57163.6	61141.5	63455.7	55242.4	51884	60875.1	63356	57918.3	47284	60141.7	59124.2	69904.2	62991	67678.4	59844.6	52280.4	1	0	1	0
Q62784	INP4A_RAT Type I inositol-3,4-bisphosphate 4-phosphatase OS=Rattus norvegicus GN=Inpp4a PE=1 SV=1	3	3	299.586		116795	115722	119955	122425	123222	112950	118678	111853	114374	121157	124660	112886	118430	118602	126609	123263	117609	121326	120239	129206	108019	101660	128883	124193	118176	118660	120926	100367	114642	123527	119489	112886	99850.8	127575	132448	135864	129656	124394	112888	122916	2	0	1	3
P62914	RL11_RAT 60S ribosomal protein L11 OS=Rattus norvegicus GN=Rpl11 PE=1 SV=2	1	1	100		46182.7	41653.7	34195.9	50753.5	49299.8	51298.1	49891.8	51156.6	48059.2	43710.3	46612	41499.3	39718.1	44620.1	42506.2	42589.9	40425	43924	46534	43850.4	42712.5	36592.3	36741.1	51486.7	47281	53891.7	50836.8	45903.4	48172	44565.2	44678.3	41499.3	33487.2	47995.8	44466.5	46944	44565.9	45034.9	43689	41715.7	1	1	1	1
Q63450	KCC1A_RAT Calcium/calmodulin-dependent protein kinase type 1 OS=Rattus norvegicus GN=Camk1 PE=1 SV=2	1	1	97.4877		18357.9	21987.2	17900.9	24125.6	19739.5	20924.2	23716.5	17074.2	21060.6	22002.2	15894.7	12706.8	20746.4	15990.7	14887.9	19710.4	16764.6	19436	23684.7	22641.3	16978.5	19315.5	19233.3	24474.2	18931.2	21982.1	24165.7	15320.8	21110	22432.6	15235.3	12706.8	17491.8	17200.4	15574.4	21725.5	18481.9	19927.5	22236.6	21539.1	0	1	0	1
Q5I0G4	SYG_RAT Glycine--tRNA ligase (Fragment) OS=Rattus norvegicus GN=Gars PE=1 SV=1	5	5	598.916		418976	394330	378774	419738	384977	435001	408309	384105	431276	440153	516369	408928	394154	408777	394838	431853	469398	431140	440555	450232	387494	346414	406967	425802	369213	456994	416043	344661	432288	448762	494947	408928	332319	439703	413046	476003	517481	442044	413621	428315	5	5	6	6
Q9QZR8	PDZD2_RAT PDZ domain-containing protein 2 OS=Rattus norvegicus GN=Pdzd2 PE=1 SV=1	1	1	98.097		213590	206095	217236	237195	268943	240176	234668	241068	266915	259669	235529	265443	252550	285012	245468	261571	244721	245780	246031	251553	197541	181052	233405	240622	257930	252319	239113	216313	267542	264748	225758	265443	212930	306575	256788	288312	269789	251996	230990	239308	1	1	1	1
Q4FZT2	PPME1_RAT Protein phosphatase methylesterase 1 OS=Rattus norvegicus GN=Ppme1 PE=1 SV=2	5	5	498.328		429865	393135	382327	414045	410277	426306	410761	420495	407842	421656	438840	403760	426978	408393	413797	440060	455655	406144	415477	438713	397565	345364	410784	420027	393477	447860	418542	377315	408800	429904	420635	403760	359995	439290	432879	485049	502330	416416	390075	417356	2	3	4	4
P62909	RS3_RAT 40S ribosomal protein S3 OS=Rattus norvegicus GN=Rps3 PE=2 SV=1	5	5	499.755		412397	346714	332158	423618	438644	422202	381715	445927	450663	352428	402936	390323	311056	365165	368741	348965	369642	379450	411959	360572	381409	304584	356882	429738	420683	443548	388945	400136	451721	359321	386220	390323	262258	392792	385746	384641	407505	389047	386773	343019	2	2	0	3
Q9JK11	RTN4_RAT Reticulon-4 OS=Rattus norvegicus GN=Rtn4 PE=1 SV=1	8	7	898.958		429836	481348	500067	569381	689861	529233	504789	496601	486244	504019	614936	614767	582459	625167	607348	679368	509782	532571	521548	453904	397538	422859	537288	577607	661613	555991	514351	445606	487385	513878	589425	614767	491084	672463	635357	748822	562001	546041	489662	431808	3	6	8	4
Q9WU49	CHSP1_RAT Calcium-regulated heat stable protein 1 OS=Rattus norvegicus GN=Carhsp1 PE=1 SV=1	1	1	100		113086	101804	97045.1	103329	100272	109184	110793	106973	100122	104808	96555.8	91768.3	101020	105440	96095.1	99157.9	112692	97974.5	103239	99420.2	104588	89433.2	104268	104822	96165.9	114704	112891	95988.2	100357	106858	92550.2	91768.3	85172.2	113417	100527	109295	124236	100452	96927.4	94580.4	1	1	1	1
P49911	AN32A_RAT Acidic leucine-rich nuclear phosphoprotein 32 family member A OS=Rattus norvegicus GN=Anp32a PE=2 SV=1	4	4	385.369		746808	715469	622964	742195	706160	714698	782936	483288	724994	677958	743142	766043	717982	697572	693423	780597	755385	742873	739017	798703	690693	628531	669333	752917	677244	750833	797766	433660	726695	691219	712313	766043	605346	750347	725401	860400	832762	761661	693835	759822	3	3	5	4
O35814	STIP1_RAT Stress-induced-phosphoprotein 1 OS=Rattus norvegicus GN=Stip1 PE=1 SV=1	15	14	1792.28		2.68144e+06	2.62236e+06	2.48525e+06	2.65714e+06	2.56833e+06	2.70907e+06	2.73069e+06	2.74063e+06	2.73992e+06	2.72825e+06	2.84065e+06	2.68661e+06	2.67029e+06	2.69222e+06	2.62784e+06	2.77065e+06	2.67962e+06	2.69833e+06	2.93229e+06	2.7779e+06	2.47996e+06	2.30371e+06	2.67023e+06	2.69553e+06	2.46316e+06	2.84604e+06	2.78242e+06	2.4592e+06	2.74635e+06	2.78162e+06	2.7228e+06	2.68661e+06	2.25138e+06	2.8959e+06	2.74903e+06	3.05391e+06	2.95411e+06	2.76657e+06	2.75302e+06	2.64267e+06	6	12	12	11
P20650	PPM1A_RAT Protein phosphatase 1A OS=Rattus norvegicus GN=Ppm1a PE=1 SV=1	6	5	596.406		307523	287756	269554	281786	281491	302057	277782	288999	265424	287571	312171	258789	291957	291331	279593	308242	298880	311745	323352	302235	284416	252790	289617	285857	269964	317329	283044	259322	266047	293196	299221	258789	246155	313372	292487	339754	329496	319629	303583	287523	2	2	1	2
Q6AYH5	DCTN2_RAT Dynactin subunit 2 OS=Rattus norvegicus GN=Dctn2 PE=1 SV=1	9	8	997.973		1.27253e+06	1.3555e+06	1.30203e+06	1.40821e+06	1.38308e+06	1.34782e+06	1.39894e+06	1.42977e+06	1.31208e+06	1.34171e+06	1.39592e+06	1.34437e+06	1.31144e+06	1.35589e+06	1.33766e+06	1.4536e+06	1.40484e+06	1.45364e+06	1.51609e+06	1.44099e+06	1.17692e+06	1.19079e+06	1.39894e+06	1.42855e+06	1.32645e+06	1.41596e+06	1.42544e+06	1.28295e+06	1.31516e+06	1.36796e+06	1.33801e+06	1.34437e+06	1.10571e+06	1.45847e+06	1.39935e+06	1.60221e+06	1.54874e+06	1.49041e+06	1.4234e+06	1.37084e+06	3	10	8	7
Q5M7W5	MAP4_RAT Microtubule-associated protein 4 OS=Rattus norvegicus GN=Map4 PE=1 SV=1	4	4	488.326		478761	439974	354607	467025	350674	465627	443276	357404	395876	406937	420109	480347	450773	479591	441705	466028	409899	453913	442635	426658	442787	386511	381002	473772	336314	489169	451673	320702	396806	414897	402681	480347	380056	515874	462075	513671	451887	465393	415573	405888	4	3	3	3
Q6P6R2	DLDH_RAT Dihydrolipoyl dehydrogenase, mitochondrial OS=Rattus norvegicus GN=Dld PE=1 SV=1	13	12	1575.95		2.14612e+06	2.14261e+06	1.9985e+06	1.99336e+06	2.14002e+06	2.1273e+06	2.34441e+06	2.17169e+06	2.36317e+06	2.22645e+06	2.36134e+06	2.23753e+06	2.13577e+06	2.05531e+06	1.98557e+06	2.26328e+06	2.35392e+06	2.55453e+06	2.55076e+06	2.47202e+06	1.98486e+06	1.88225e+06	2.14725e+06	2.02216e+06	2.05239e+06	2.23485e+06	2.38882e+06	1.94868e+06	2.36872e+06	2.27e+06	2.26338e+06	2.23753e+06	1.80071e+06	2.21081e+06	2.07714e+06	2.49466e+06	2.59504e+06	2.61913e+06	2.39481e+06	2.35168e+06	11	11	12	12
Q5FVL3	FA69B_RAT Protein FAM69B OS=Rattus norvegicus GN=Fam69b PE=2 SV=2	1	1	75.1229		68509.6	74596.9	84412.2	105223	95734.1	94956	80338.8	85914.1	99464.4	83261	100776	83427.8	83529.4	83011.3	88343	107067	105243	101505	102714	102257	63361.8	65532.5	90695.2	106744	91814	99756.9	81860.6	77091.7	99697.9	84889.6	96595	83427.8	70425.4	89291.5	92417.1	118013	116024	104072	96434.3	97279.4	0	0	0	0
Q6AXY7	PR38B_RAT Pre-mRNA-splicing factor 38B OS=Rattus norvegicus GN=Prpf38b PE=2 SV=1	1	1	78.6125		486410	419280	420484	425155	418624	409914	455198	405773	388929	439098	441038	429348	414796	435307	417560	489079	442652	447854	483536	490574	449861	368333	451782	431297	401482	430639	463820	364104	389842	447686	422742	429348	349723	468240	436817	539080	487995	459181	453974	466693	0	0	0	0
Q5BJQ0	ADCK3_RAT Chaperone activity of bc1 complex-like, mitochondrial OS=Rattus norvegicus GN=Adck3 PE=2 SV=1	1	1	96.9512		115126	112462	95762.5	116706	114072	98526.5	120943	99159.6	103495	113268	118372	108241	120445	112168	111418	111738	114012	116539	123979	109715	106475	98796.3	102890	118392	109401	103508	123234	88977	103738	115484	113461	108241	101550	120654	116557	123161	125691	119486	116399	104374	1	1	1	0
P26284	ODPA_RAT Pyruvate dehydrogenase E1 component subunit alpha, somatic form, mitochondrial OS=Rattus norvegicus GN=Pdha1 PE=1 SV=2	5	5	496.92		540478	431894	423207	417841	434369	462386	496641	415577	513526	432450	486833	479257	475320	458503	452324	447480	524469	509472	539042	496888	499866	379414	454707	423878	416583	485764	506049	372902	514731	440908	466636	479257	400752	493191	473184	493228	578193	522357	506086	472700	4	2	4	1
Q587K4	CF154_RAT Uncharacterized protein C6orf154 homolog OS=Rattus norvegicus GN=Nod3l PE=2 SV=1	1	1	92.3815		35135.5	32422	37655.8	39969.4	36456.3	31496	40784.4	34456	31665.6	34299.8	27242.5	32634.9	29734.5	39655.5	26481.7	36656.3	37252.8	30620.9	28828.8	34461.4	32495.4	28482.4	40458.6	40546.8	34963.5	33088.4	41557	30917.7	31739.9	34970.7	26112.4	32634.9	25069.8	42655.7	27702.9	40403.8	41068.8	31395.4	27066.3	32783.8	0	1	1	0
O08875	DCLK1_RAT Serine/threonine-protein kinase DCLK1 OS=Rattus norvegicus GN=Dclk1 PE=2 SV=1	4	3	597.429		416016	390786	354427	419141	392846	367811	393934	394624	380325	356421	408538	390424	407755	385837	383514	404083	399224	389364	429507	413500	384756	343301	380808	425196	376760	386407	401396	354101	381218	363392	391590	390424	343787	415027	401201	445394	440118	399211	403248	393370	4	4	5	4
P37285	KLC1_RAT Kinesin light chain 1 OS=Rattus norvegicus GN=Klc1 PE=2 SV=2	2	2	200		159530	152659	148951	155542	162878	160252	165843	150031	145971	153059	165638	151153	165106	160768	146423	173565	160251	159222	162113	165687	147543	134109	160037	157789	156208	168354	168984	134624	146314	156052	158767	151153	139204	172931	153176	191309	176666	163249	152201	157621	1	1	2	2
Q63716	PRDX1_RAT Peroxiredoxin-1 OS=Rattus norvegicus GN=Prdx1 PE=1 SV=1	10	10	979.2		3.0471e+06	3.17432e+06	2.86127e+06	2.89172e+06	2.63835e+06	3.04383e+06	3.06139e+06	3.00143e+06	2.86515e+06	2.86674e+06	3.19028e+06	2.95877e+06	3.03158e+06	2.95062e+06	2.97708e+06	3.03801e+06	3.13757e+06	2.97956e+06	3.03627e+06	3.0865e+06	2.81814e+06	2.7886e+06	3.07424e+06	2.93349e+06	2.53032e+06	3.19772e+06	3.11937e+06	2.69322e+06	2.87187e+06	2.92282e+06	3.05793e+06	2.95877e+06	2.55599e+06	3.17384e+06	3.11437e+06	3.34859e+06	3.45896e+06	3.05491e+06	2.85064e+06	2.93625e+06	8	8	10	9
P61589	RHOA_RAT Transforming protein RhoA OS=Rattus norvegicus GN=Rhoa PE=1 SV=1	4	4	499.194		1.02511e+06	946310	923417	959297	1.08145e+06	1.03099e+06	1.04717e+06	876117	983594	970237	1.03431e+06	1.04624e+06	1.04167e+06	1.04731e+06	1.00495e+06	1.06421e+06	951134	1.02529e+06	1.04203e+06	978083	948084	831322	992148	973156	1.03716e+06	1.08312e+06	1.067e+06	786149	985903	989214	991402	1.04624e+06	878254	1.12655e+06	1.0513e+06	1.17301e+06	1.04856e+06	1.05122e+06	978319	930470	6	4	5	6
P20651	PP2BB_RAT Serine/threonine-protein phosphatase 2B catalytic subunit beta isoform OS=Rattus norvegicus GN=Ppp3cb PE=2 SV=1	10	3	997.959		323221	373195	346190	380470	371331	364667	376613	375358	346466	351841	387098	357039	369248	359060	367423	419755	336932	405736	381213	394022	298934	327847	371958	385966	356126	383104	383747	336813	347280	358723	371039	357039	311321	386224	384367	462668	371445	415998	357906	374840	2	3	4	5
Q5BJS7	CPNE9_RAT Copine-9 OS=Rattus norvegicus GN=Cpne9 PE=2 SV=1	1	1	100		140429	168794	162424	167093	174581	157100	163626	159963	173941	176125	195326	166363	177907	155647	163950	175613	169148	172087	182549	168483	129877	148284	174514	169507	167432	165043	166725	143536	174350	179570	187223	166363	149997	167422	171511	193567	186475	176440	171388	160281	1	1	1	1
P30349	LKHA4_RAT Leukotriene A-4 hydrolase OS=Rattus norvegicus GN=Lta4h PE=2 SV=2	2	2	200		69411.8	67652.2	64976.8	67728	71694.8	73436	75286.2	81843.8	79386.4	66841.8	47495.9	63805.5	63578.5	65413.3	69882.8	67362.6	73339.4	64496.7	68896	79605.5	64196.2	59431.7	69813.1	68706.4	68759.1	77148.8	76712.2	73439.4	79572.8	68149.2	45525.6	63805.5	53604.4	70362.1	73105.6	74249.3	80851.8	66127.9	64683.8	75730.3	1	1	1	1
Q5XI22	THIC_RAT Acetyl-CoA acetyltransferase, cytosolic OS=Rattus norvegicus GN=Acat2 PE=1 SV=1	3	2	399.802		405554	388703	389855	358593	348767	394703	388889	352668	357433	332842	421668	392427	383451	389050	364354	369720	420245	354283	387305	422256	375080	341471	418873	363773	334486	414659	396256	316453	358272	339353	404175	392427	323296	418483	381157	407517	463292	363243	363626	401700	2	2	3	3
Q9EQZ1	T22D3_RAT TSC22 domain family protein 3 OS=Rattus norvegicus GN=Tsc22d3 PE=2 SV=1	1	1	78.219		25113.3	20789	22370.1	20865.3	18452.6	24400.2	21692	20414.5	19552.5	23223.2	22462.3	21071.3	25233.2	21691.9	22238.6	24425.7	23191.8	22105.3	22761.4	25983.6	23226.3	18262.8	24035.2	21166.7	17697	25633.8	22102.9	18318.1	19598.4	23677.4	21530.4	21071.3	21274.7	23333	23264.2	26922.9	25567.5	22664.3	21369.8	24718.7	0	0	0	0
P11884	ALDH2_RAT Aldehyde dehydrogenase, mitochondrial OS=Rattus norvegicus GN=Aldh2 PE=1 SV=1	6	6	597.711		406681	447127	387181	400559	359128	338296	495821	418734	457514	415203	446368	438698	379711	394952	407004	460681	446650	495409	481044	530637	376123	392796	416000	406346	344423	355400	505213	375735	458588	423325	427850	438698	320142	424832	425773	507778	492402	507939	451634	504805	5	7	4	5
P09812	PYGM_RAT Glycogen phosphorylase, muscle form OS=Rattus norvegicus GN=Pygm PE=2 SV=5	23	17	2796.22		1.75195e+06	1.92288e+06	1.91367e+06	1.83161e+06	2.00492e+06	1.96016e+06	1.97388e+06	1.83255e+06	1.88861e+06	1.94857e+06	1.98749e+06	2.08897e+06	1.99177e+06	1.93819e+06	1.94905e+06	1.8442e+06	1.95388e+06	1.78894e+06	2.04225e+06	2.19128e+06	1.6203e+06	1.68923e+06	2.05611e+06	1.85807e+06	1.92282e+06	2.05926e+06	2.01127e+06	1.64437e+06	1.89304e+06	1.98668e+06	1.90504e+06	2.08897e+06	1.6793e+06	2.08483e+06	2.03893e+06	2.03274e+06	2.15402e+06	1.83418e+06	1.9174e+06	2.08461e+06	11	14	13	13
Q5M7U6	ARP2_RAT Actin-related protein 2 OS=Rattus norvegicus GN=Actr2 PE=1 SV=1	11	11	1199.27		2.01317e+06	2.01456e+06	1.79666e+06	2.06547e+06	2.04152e+06	2.01486e+06	2.07562e+06	2.09676e+06	2.12589e+06	2.0522e+06	2.12134e+06	2.04872e+06	1.9667e+06	2.06079e+06	2.03844e+06	2.22888e+06	2.06113e+06	2.11973e+06	2.20015e+06	2.08748e+06	1.8619e+06	1.76977e+06	1.93039e+06	2.09531e+06	1.95792e+06	2.11673e+06	2.11494e+06	1.88144e+06	2.13088e+06	2.09234e+06	2.03333e+06	2.04872e+06	1.65817e+06	2.2167e+06	2.13245e+06	2.45674e+06	2.27226e+06	2.17334e+06	2.06564e+06	1.98586e+06	9	11	10	10
Q64560	TPP2_RAT Tripeptidyl-peptidase 2 OS=Rattus norvegicus GN=Tpp2 PE=2 SV=3	1	1	95.4012		58471.8	65586	61288.4	62435.3	62940.4	64288.2	59835.5	42228.7	59147.1	66844.7	76778.7	63679.5	56353.4	57600	56196.5	69440.3	67014.1	75459.5	67079.9	67442.5	54078.2	57616.5	65850.2	63337.3	60363.1	67538.5	60968.9	37892.3	59286	68152.1	73593.5	63679.5	47512.7	61957.7	58788.1	76539.4	73878.6	77367.9	62978.8	64159.4	0	0	1	0
P28073	PSB6_RAT Proteasome subunit beta type-6 OS=Rattus norvegicus GN=Psmb6 PE=1 SV=3	3	3	383.99		534750	510151	449036	489103	481713	493054	540707	516983	517882	499501	551651	515552	497345	507046	489754	534107	538637	499064	538920	550739	494569	448161	482458	496169	461988	517982	550949	463895	519097	509271	528766	515552	419322	545407	512340	588710	593812	511685	505972	523929	0	1	1	3
Q9WVA1	TIM8A_RAT Mitochondrial import inner membrane translocase subunit Tim8 A OS=Rattus norvegicus GN=Timm8a PE=1 SV=1	1	1	98.1028		44446	39977.4	42691	39279.5	42909.7	42004	44472	62021.8	53323.7	45110.8	58222	49505.5	51781.7	44182.3	46992.5	54285.3	53647.7	49771.1	53741.1	40325.6	41106.3	35119.7	45868.5	39847	41152.6	44127.7	45314.4	55652.9	53448.9	45993.1	55806.7	49505.5	43658.2	47524.9	49159.6	59835.1	59143.1	51029.8	50455.4	38362.5	0	0	1	0
O55171	ACOT2_RAT Acyl-coenzyme A thioesterase 2, mitochondrial OS=Rattus norvegicus GN=Acot2 PE=1 SV=1	1	1	100		34733.5	35878.2	36518.3	31577	24489.5	35389.7	32676.3	36639.4	40808	38742.8	32866	46759.6	35835.1	37859.3	29393.7	34045.3	42516.3	36196	43820.3	54673.1	32123.6	31518.6	39236.5	32033.2	23486.7	37178.9	33295.2	32876.9	40903.8	39500.7	31502.5	46759.6	30213.4	40723.5	30749.2	37525.8	46871.5	37111.4	41141.2	52011.6	0	1	0	0
P23928	CRYAB_RAT Alpha-crystallin B chain OS=Rattus norvegicus GN=Cryab PE=1 SV=1	2	2	184.927		73908.2	49478.9	67800	42890.3	49576.8	74888	48453.6	63367.6	54789.2	60202.4	57950.5	23349.1	30738	35077.1	38497	47595.6	48261	65728.5	78960.5	52011	68354.7	43466.6	72846.5	43509.9	47546.7	78674.2	49371.4	56860.4	54917.9	61379.9	55546.4	23349.1	25915.9	37730.8	40272.4	52461.4	53204.5	67390.8	74133.1	49479	0	0	1	0
Q5M827	PIR_RAT Pirin OS=Rattus norvegicus GN=Pir PE=1 SV=1	1	1	99.5086		44683.1	49361.1	44577.3	54087	44728.4	55010.8	54381	47528	57017.9	58939	32783.7	48924	50520.5	47584.7	52601.5	44163	50743.8	46426	46696.5	48703.2	41325.6	43363.2	47895.3	54868.3	42896.9	57792.1	55411.1	42647.4	57151.7	60091.8	31423.6	48924	42594.9	51184.7	55027.3	48677.9	55941.7	47600.1	43841.6	46332.3	2	1	1	2
P07483	FABPH_RAT Fatty acid-binding protein, heart OS=Rattus norvegicus GN=Fabp3 PE=1 SV=2	5	5	699.124		1.06067e+06	1.0431e+06	1.04949e+06	1.10224e+06	1.04275e+06	1.09106e+06	1.18118e+06	797816	981835	1.00242e+06	1.12307e+06	1.08447e+06	1.15193e+06	1.13685e+06	1.0339e+06	1.07547e+06	1.03289e+06	1.05162e+06	1.16034e+06	1.08651e+06	980969	916351	1.12761e+06	1.11816e+06	1.00005e+06	1.14623e+06	1.20356e+06	715889	984140	1.02202e+06	1.07648e+06	1.08447e+06	971217	1.22286e+06	1.08158e+06	1.18541e+06	1.1387e+06	1.07822e+06	1.08939e+06	1.03362e+06	8	7	6	8
A2RUW1	TOLIP_RAT Toll-interacting protein OS=Rattus norvegicus GN=Tollip PE=2 SV=1	4	4	397.852		258951	276707	262987	271287	284377	273557	255503	279051	293150	324389	300210	311457	287099	278081	282403	302600	295870	291233	308919	257506	239493	243084	282561	275207	272733	287387	260343	250395	293838	330734	287755	311457	242060	299119	295427	333535	326178	298599	290032	244971	4	2	3	3
P62856	RS26_RAT 40S ribosomal protein S26 OS=Rattus norvegicus GN=Rps26 PE=3 SV=3	2	2	293.572		130681	113651	106083	119580	119757	131863	130775	125391	120411	121277	112039	126723	111964	113751	106654	119416	105097	117264	123261	125096	120862	99840.9	113979	121307	114853	138530	133252	112515	120694	123649	107391	126723	94399.6	122357	111573	131624	115863	120230	115725	119006	1	2	3	2
Q63941	RAB3B_RAT Ras-related protein Rab-3B OS=Rattus norvegicus GN=Rab3b PE=1 SV=2	4	1	400		78362	97303.5	107642	101808	114517	93088.9	102613	85578	91311.7	85656	101955	88436.6	101714	82412.7	91338.7	85302.3	78339.6	86987.2	92206.9	73540.5	72473.8	85479.9	115654	103279	109828	97795.4	104557	76790.1	91526	87331.4	97725.5	88436.6	85757	88647.6	95550.9	94023.1	86364.3	89187.1	86569.6	69960.5	1	0	1	0
P11762	LEG1_RAT Galectin-1 OS=Rattus norvegicus GN=Lgals1 PE=1 SV=2	2	2	195.477		57872.5	51706.4	51232.2	42505.6	33800.4	56299.1	46298.5	39947.2	38170.8	32517.9	50610.6	56653.1	73211.7	68683.4	43634.6	43863.5	43690.1	49390	40387.3	55269.9	53524	45423.4	55045.5	43119.7	32416.4	59145.5	47175.5	35845	38260.4	33154	48511	56653.1	61726.4	73879.6	45646.9	48347.8	48165.4	50639.1	37918.1	52579.4	0	2	0	0
Q9Z0V6	PRDX3_RAT Thioredoxin-dependent peroxide reductase, mitochondrial OS=Rattus norvegicus GN=Prdx3 PE=1 SV=2	3	3	399.004		328510	349679	308612	326520	324217	351438	392652	340849	403573	376623	387828	377823	323627	326557	303924	401956	407297	437631	423334	403440	303826	307188	331582	331237	310941	369207	400090	305848	404520	383990	371739	377823	272857	351263	317940	443049	449018	448699	397452	383800	3	3	2	2
Q6AYB4	HSP7E_RAT Heat shock 70 kDa protein 14 OS=Rattus norvegicus GN=Hspa14 PE=2 SV=1	1	1	86.4434		201381	172356	164625	181799	204542	179020	179142	181515	186511	173246	173477	156137	153473	181282	154734	172624	175676	178102	191716	189505	186249	151413	176878	184426	196166	188071	182536	162875	186948	176635	166280	156137	129397	194997	161870	190272	193671	182606	179995	180280	0	0	0	0
P07323	ENOG_RAT Gamma-enolase OS=Rattus norvegicus GN=Eno2 PE=1 SV=2	23	16	3591.78		2.95476e+07	2.66845e+07	2.46154e+07	2.70323e+07	2.55878e+07	2.73589e+07	2.79329e+07	2.76621e+07	2.79754e+07	2.8171e+07	2.55797e+07	2.55052e+07	2.64787e+07	2.65212e+07	2.65539e+07	2.6652e+07	1.51191e+07	2.55126e+07	2.70998e+07	2.7305e+07	2.73274e+07	2.3442e+07	2.64476e+07	2.74228e+07	2.45401e+07	2.87421e+07	2.8462e+07	2.48215e+07	2.80411e+07	2.8722e+07	2.45186e+07	2.55052e+07	2.23248e+07	2.85276e+07	2.77785e+07	2.93768e+07	1.66678e+07	2.61578e+07	2.54429e+07	2.59757e+07	34	34	33	37
Q9JMB5	ADRM1_RAT Proteasomal ubiquitin receptor ADRM1 OS=Rattus norvegicus GN=Adrm1 PE=2 SV=2	1	1	82.1472		14665.3	11712.9	11264.6	12490.7	11225.6	13429.5	13127	13030.1	11419.6	11690.8	11877.6	12378.2	12560.4	10844.1	11487.9	12226.6	12244.1	10645.7	12020.3	10707.4	13563.4	10289.6	12103.1	12671.2	10765.9	14108.5	13375.7	11692.1	11446.4	11919.5	11384.8	12378.2	10589.9	11664.5	12017.7	13476.6	13498.3	10914.9	11285.4	10186.2	0	0	0	0
Q63610	TPM3_RAT Tropomyosin alpha-3 chain OS=Rattus norvegicus GN=Tpm3 PE=1 SV=2	11	10	1284.78		1.46684e+06	1.15016e+06	1.20674e+06	1.26765e+06	1.30101e+06	1.27984e+06	1.2256e+06	1.33962e+06	1.19677e+06	1.2805e+06	1.4271e+06	1.21345e+06	1.2754e+06	1.26801e+06	1.33828e+06	1.34703e+06	1.33031e+06	1.39204e+06	1.46454e+06	1.27435e+06	1.35662e+06	1.0104e+06	1.29656e+06	1.28597e+06	1.24774e+06	1.34454e+06	1.24881e+06	1.20206e+06	1.19958e+06	1.30554e+06	1.3679e+06	1.21345e+06	1.07532e+06	1.36394e+06	1.4e+06	1.48474e+06	1.46658e+06	1.42724e+06	1.375e+06	1.21231e+06	9	7	10	8
P60892	PRPS1_RAT Ribose-phosphate pyrophosphokinase 1 OS=Rattus norvegicus GN=Prps1 PE=1 SV=2	8	8	896.631		1.08325e+06	1.12797e+06	1.03019e+06	1.09986e+06	1.10057e+06	1.08192e+06	1.07661e+06	1.12901e+06	1.09437e+06	1.08994e+06	1.08027e+06	1.08798e+06	1.14135e+06	1.11161e+06	1.08679e+06	1.12088e+06	1.1174e+06	1.12935e+06	1.14249e+06	1.08609e+06	1.00186e+06	990904	1.10686e+06	1.11574e+06	1.0555e+06	1.13662e+06	1.097e+06	1.01307e+06	1.09694e+06	1.11126e+06	1.03545e+06	1.08798e+06	962297	1.19571e+06	1.13691e+06	1.23548e+06	1.23186e+06	1.15791e+06	1.07264e+06	1.03322e+06	7	6	6	7
P86252	PURA_RAT Transcriptional activator protein Pur-alpha (Fragments) OS=Rattus norvegicus GN=Pura PE=1 SV=1	2	2	197.244		178958	178492	145979	178677	181293	182196	173483	185782	189138	170215	175893	171513	172685	166452	164546	164814	153848	173030	171293	177983	165511	156803	156844	181259	173870	191408	176769	166705	189582	173544	168596	171513	145595	179045	172134	181664	169608	177406	160820	169319	2	2	2	2
P02770	ALBU_RAT Serum albumin OS=Rattus norvegicus GN=Alb PE=1 SV=2	26	26	3776.61		1.44932e+07	1.52852e+07	1.4221e+07	1.39744e+07	1.38442e+07	1.20056e+07	1.00772e+07	3.56304e+07	9.62151e+06	9.15586e+06	2.29442e+07	1.75762e+07	2.00565e+07	2.0785e+07	1.79102e+07	2.1905e+07	1.92869e+07	3.0167e+07	1.23505e+07	1.29544e+07	1.34042e+07	1.34278e+07	1.52795e+07	1.41763e+07	1.32773e+07	1.26126e+07	1.02681e+07	3.19716e+07	9.6441e+06	9.33495e+06	2.19923e+07	1.75762e+07	1.69101e+07	2.23575e+07	1.87362e+07	2.41445e+07	2.12626e+07	3.093e+07	1.15954e+07	1.23238e+07	32	35	34	36
P18266	GSK3B_RAT Glycogen synthase kinase-3 beta OS=Rattus norvegicus GN=Gsk3b PE=1 SV=1	1	1	75.1229		28815.3	29352.6	24497.8	30483.9	28120.9	29077.2	31551.6	31221.9	28554.7	26791.2	35953	29694.8	30478.2	26751.6	26245.8	29635.9	35658	29671.4	35653.2	30216.5	26650.1	25785.9	26321.2	30924.3	26969.4	30547.3	32149.3	28015.7	28621.7	27315.2	34461.5	29694.8	25696.8	28775.5	27456.2	32665.7	39310.6	30421.8	33473.5	28745.6	0	0	0	0
P38983	RSSA_RAT 40S ribosomal protein SA OS=Rattus norvegicus GN=Rpsa PE=1 SV=3	5	5	500		500545	454926	401812	528487	472540	531852	493296	492012	504998	454738	483459	473648	403177	457010	441277	471875	438787	468414	492781	461760	462934	399647	431720	536122	453190	558742	502640	441488	506183	463633	463403	473648	339928	491585	461627	520116	483734	480261	462654	439282	3	0	2	2
Q8R491	EHD3_RAT EH domain-containing protein 3 OS=Rattus norvegicus GN=Ehd3 PE=1 SV=2	14	13	1293.15		913417	947577	905135	937235	943165	961574	906967	890526	1.04179e+06	964142	1.01489e+06	923917	988480	946086	997320	998350	969757	979792	952685	920667	844783	832435	972506	950775	904544	1.01019e+06	924147	799079	1.04423e+06	983000	972786	923917	833409	1.01766e+06	1.04331e+06	1.10041e+06	1.06909e+06	1.00457e+06	894440	875848	6	8	9	7
P01015	ANGT_RAT Angiotensinogen OS=Rattus norvegicus GN=Agt PE=1 SV=1	1	1	97.1326		246927	314232	265431	281728	300096	315096	295956	309688	334245	303366	262854	271522	311385	268941	287669	269867	267777	289579	255758	313231	228372	276049	285188	285798	287808	331027	301562	277887	335029	309300	251950	271522	262535	289287	300935	297457	295206	296903	240121	297983	1	0	0	1
Q5M821	PPM1H_RAT Protein phosphatase 1H OS=Rattus norvegicus GN=Ppm1h PE=2 SV=2	1	1	100		35486.4	37504.5	40252.2	39641.9	40906.9	41219.5	42643.2	35365.3	41456.7	44837.3	42121.7	36135.2	38319.1	38775.7	40723.7	50875.4	43907	44218.4	46919.8	44966.1	32820	32947.3	43248.3	40214.6	39231.8	43303.5	43451	31733.7	41554	45714.4	40374.3	36135.2	32307.7	41709.2	42601.8	56076.6	48404.6	45336.7	44051.2	42777.1	0	0	1	1
P35565	CALX_RAT Calnexin OS=Rattus norvegicus GN=Canx PE=1 SV=1	3	3	299.555		114926	186209	174756	191740	203073	224812	190698	212620	199310	183862	184544	180823	169902	182603	160251	179155	152430	180752	171663	155451	106290	163583	187764	194510	194758	236179	194311	190786	199778	187458	176888	180823	143248	196418	167641	197471	168044	185323	161168	147884	0	0	1	1
Q920J4	TXNL1_RAT Thioredoxin-like protein 1 OS=Rattus norvegicus GN=Txnl1 PE=1 SV=3	8	8	974.524		796888	710160	692592	748395	695354	750902	736696	729464	702436	712723	725331	713663	750681	759177	698302	768170	796795	768106	779807	744009	737010	623867	744143	759206	666881	788866	750650	654556	704085	726664	695241	713663	632915	816612	730506	846703	878414	787532	732131	707790	5	6	6	5
P36506	MP2K2_RAT Dual specificity mitogen-activated protein kinase kinase 2 OS=Rattus norvegicus GN=Map2k2 PE=2 SV=1	4	1	397.763		15819.6	11673	12174.5	13381.5	10695.2	14302.2	14261.7	12249.6	12997.7	11041.9	12324.7	12270.7	12004.4	13049	8732.85	10934	11522.6	11740.3	12481.4	13034.6	14630.9	10254.5	13080.7	13574.8	10257.3	15025.3	14531.8	10991.7	13028.2	11257.9	11813.4	12270.7	10121.2	14036.2	9135.58	12051.8	12702.9	12037.2	11718.4	12400.1	0	0	0	1
B0BN72	F195B_RAT Protein FAM195B OS=Rattus norvegicus GN=Fam195b PE=3 SV=1	1	1	99.5426		32041.4	25922.4	28239.3	35774.8	32478.9	30688.3	29705.7	35510	28891.6	34602.6	34703.5	31779.1	33054.1	31082.6	31150.6	35108.7	36891.1	33361.7	34334.2	31926.1	29633.8	22772.6	30341.2	36291.7	31149	32239.9	30268.3	31863.5	28959.5	35279.4	33263.8	31779.1	27868.6	33434.2	32587.2	38697.9	40670	34205.4	32235	30371.9	0	0	0	0
P41565	IDHG1_RAT Isocitrate dehydrogenase [NAD] subunit gamma 1, mitochondrial OS=Rattus norvegicus GN=Idh3g PE=2 SV=2	4	4	399.586		579780	571443	535333	493483	584391	546684	661737	530686	676278	670321	611785	596453	538771	532221	556598	674387	709867	745579	710041	694328	536216	502006	575179	500613	560461	574324	674272	476191	677866	683433	586405	596453	454250	572486	582266	743332	782582	764435	666631	660528	2	5	4	6
Q8R431	MGLL_RAT Monoglyceride lipase OS=Rattus norvegicus GN=Mgll PE=1 SV=1	2	1	198.257		34504.3	47845.8	46089.8	53450.9	65737.4	46749.6	59396.1	55727.3	50849	60720.1	56461.4	58908.2	45525.8	54910.3	59471.2	65408.7	49375	71278.6	61518.3	57298.8	31911.7	42032	49520.4	54223.1	63045.6	49113.2	60521.2	50004.7	50968.4	61907.7	54119.1	58908.2	38383.8	59064.5	62213.9	72095.6	54432.7	73081.3	57757.2	54509.4	0	0	1	0
Q5XI72	IF4H_RAT Eukaryotic translation initiation factor 4H OS=Rattus norvegicus GN=Eif4h PE=1 SV=1	2	2	199.988		198819	178062	171105	188832	189594	193333	193918	190613	179968	186775	188471	190063	199933	194213	189728	188830	186652	182103	205180	203396	183880	156426	183841	191560	181830	203107	197591	171039	180390	190428	180652	190063	168568	208906	198477	208134	205771	186708	192635	193495	2	1	2	3
Q4QR99	TGT_RAT Queuine tRNA-ribosyltransferase OS=Rattus norvegicus GN=Qtrt1 PE=2 SV=1	2	2	186.494		863958	912758	900984	1.0314e+06	998735	1.05136e+06	1.08682e+06	1.07562e+06	1.1192e+06	1.01304e+06	703881	912196	921487	940869	1.06081e+06	911080	915215	1.02734e+06	892198	1.0755e+06	799040	801847	968046	1.0463e+06	957839	1.10452e+06	1.10741e+06	965168	1.12183e+06	1.03286e+06	674680	912196	776925	1.01205e+06	1.10973e+06	1.00422e+06	1.00896e+06	1.05333e+06	837651	1.02315e+06	0	0	0	0
Q8VBU2	NDRG2_RAT Protein NDRG2 OS=Rattus norvegicus GN=Ndrg2 PE=1 SV=1	4	4	398.396		1.36703e+06	1.12905e+06	1.152e+06	1.18944e+06	1.33604e+06	1.47857e+06	1.35152e+06	1.28325e+06	1.15701e+06	1.35205e+06	1.37645e+06	1.44561e+06	1.24374e+06	1.3587e+06	1.40294e+06	1.34021e+06	1.16959e+06	1.38864e+06	1.39487e+06	1.40113e+06	1.26431e+06	991856	1.23775e+06	1.20663e+06	1.28133e+06	1.55333e+06	1.37712e+06	1.15147e+06	1.15972e+06	1.37849e+06	1.31935e+06	1.44561e+06	1.04862e+06	1.46149e+06	1.46764e+06	1.47723e+06	1.28939e+06	1.42376e+06	1.30959e+06	1.33292e+06	2	5	3	4
Q8VI04	ASGL1_RAT L-asparaginase OS=Rattus norvegicus GN=Asrgl1 PE=1 SV=1	10	10	994.086		1.96927e+06	1.89574e+06	1.68577e+06	1.8125e+06	1.58076e+06	1.91919e+06	1.93896e+06	1.76317e+06	1.71266e+06	1.72855e+06	2.05989e+06	1.78492e+06	1.8495e+06	1.80181e+06	1.81591e+06	1.91928e+06	1.91477e+06	1.82159e+06	1.89053e+06	1.9122e+06	1.8213e+06	1.66539e+06	1.81125e+06	1.83869e+06	1.51604e+06	2.01622e+06	1.97569e+06	1.58211e+06	1.71668e+06	1.76236e+06	1.97444e+06	1.78492e+06	1.55935e+06	1.93812e+06	1.89966e+06	2.11549e+06	2.11091e+06	1.86766e+06	1.77495e+06	1.81911e+06	9	11	10	9
P70645	BLMH_RAT Bleomycin hydrolase OS=Rattus norvegicus GN=Blmh PE=1 SV=1	3	3	393.942		267923	272627	251561	273896	253513	276227	285872	266520	307000	291156	260414	261344	262914	259352	235675	282458	282108	244312	283856	256554	247792	239499	270285	277853	243133	290192	291287	239151	307721	296851	249611	261344	221669	278973	246543	311334	311006	250491	266502	244065	3	3	4	3
Q68LP1	MIB2_RAT E3 ubiquitin-protein ligase MIB2 OS=Rattus norvegicus GN=Mib2 PE=2 SV=2	1	1	82.1671		93672.5	90674.7	101099	105205	108148	96183.1	68488.6	280583	103392	61012.7	167555	149353	124644	163914	120902	183301	135743	258915	92616.1	102872	86633.9	79656.6	108624	106725	103720	101046	69785.9	251770	103635	62206.1	160604	149353	105090	176315	126478	202041	149647	265463	86953.7	97864.6	0	0	0	0
P18484	AP2A2_RAT AP-2 complex subunit alpha-2 OS=Rattus norvegicus GN=Ap2a2 PE=1 SV=3	26	25	2875.28		3.50169e+06	4.10637e+06	4.22525e+06	4.41716e+06	4.6265e+06	4.53223e+06	4.32172e+06	4.74219e+06	4.82868e+06	4.64547e+06	4.72927e+06	4.68395e+06	4.38613e+06	4.72702e+06	4.68061e+06	4.7325e+06	4.48182e+06	4.48889e+06	4.50616e+06	4.57732e+06	3.23857e+06	3.60739e+06	4.53975e+06	4.48098e+06	4.43705e+06	4.76137e+06	4.40358e+06	4.25521e+06	4.84001e+06	4.73634e+06	4.53307e+06	4.68395e+06	3.69804e+06	5.08464e+06	4.89646e+06	5.21632e+06	4.94091e+06	4.60242e+06	4.23066e+06	4.3545e+06	17	27	24	24
P18421	PSB1_RAT Proteasome subunit beta type-1 OS=Rattus norvegicus GN=Psmb1 PE=1 SV=3	5	5	699.382		602515	601199	569936	644506	558605	600626	634509	573523	542262	549092	636328	600837	652305	598424	613543	615447	521365	636205	603722	659547	557242	528146	612357	653817	535732	630993	646528	514628	543535	559832	609930	600837	549972	643697	641838	678367	574771	652295	566811	627440	5	6	5	6
Q8K3E7	DPY30_RAT Protein dpy-30 homolog OS=Rattus norvegicus GN=Dpy30 PE=1 SV=1	1	1	100		31177.9	37296.4	32175.5	31750.8	35729.8	28278.1	35947.8	34824.7	30357.4	37512	20062.9	28001.7	26430.3	26839.3	30920.9	36667.6	31470.2	33042.1	34517.5	36617.2	28835.2	32764.4	34570.4	32209.5	34266.7	29707.8	36628.7	31248.6	30428.7	38245.8	19230.5	28001.7	22283.9	28869.8	32346.8	40416.2	34693.8	33877.8	32407.2	34834.6	0	1	0	1
Q9JLZ1	GLRX3_RAT Glutaredoxin-3 OS=Rattus norvegicus GN=Glrx3 PE=1 SV=2	1	1	100		58623.6	68620.9	65596.4	63543.1	71552	73274.8	70707.3	69339.2	78430.2	69099.6	64658.6	65937.7	65783.9	68422.1	63108.2	61242.2	73425.7	64625.6	60717.4	68045.8	54218.6	60282.6	70478.9	64461.1	68622.1	76979.5	72046.6	62218.9	78614.3	70451.2	61976.2	65937.7	55463.8	73598.6	66018.5	67503.2	80947	66260.1	57005.3	64733.3	0	0	0	0
P29266	3HIDH_RAT 3-hydroxyisobutyrate dehydrogenase, mitochondrial OS=Rattus norvegicus GN=Hibadh PE=1 SV=3	3	3	300		233809	231987	223434	198375	211461	235249	234007	228298	259198	268007	256168	228561	207404	218678	220703	268550	271911	289832	273371	261938	216241	203798	240065	201240	202802	247142	238440	204854	259807	273249	245541	228561	174867	235222	230881	296004	299764	297162	256658	249187	3	3	3	2
P51650	SSDH_RAT Succinate-semialdehyde dehydrogenase, mitochondrial OS=Rattus norvegicus GN=Aldh5a1 PE=1 SV=2	8	8	892.082		1.35042e+06	1.34965e+06	1.24615e+06	1.26811e+06	1.22744e+06	1.29469e+06	1.43934e+06	1.33265e+06	1.48785e+06	1.49771e+06	1.39785e+06	1.43119e+06	1.29063e+06	1.22094e+06	1.24742e+06	1.44621e+06	1.53336e+06	1.56662e+06	1.61804e+06	1.61764e+06	1.24895e+06	1.18565e+06	1.3389e+06	1.28643e+06	1.17718e+06	1.36015e+06	1.4666e+06	1.1958e+06	1.49134e+06	1.52701e+06	1.33986e+06	1.43119e+06	1.08816e+06	1.31331e+06	1.30495e+06	1.59406e+06	1.69043e+06	1.60624e+06	1.51911e+06	1.53889e+06	4	6	4	6
A1L108	ARP5L_RAT Actin-related protein 2/3 complex subunit 5-like protein OS=Rattus norvegicus GN=Arpc5l PE=1 SV=2	1	1	100		144929	138351	127836	104656	121751	132883	110909	121338	133036	98444.7	132891	134788	125191	144925	136016	152381	162182	119217	101805	136879	134039	121539	137351	106168	116766	139602	113010	108878	133348	100370	127378	134788	105551	155889	142289	167959	178795	122232	95581.3	130216	2	1	1	1
Q9ESW0	DDB1_RAT DNA damage-binding protein 1 OS=Rattus norvegicus GN=Ddb1 PE=2 SV=1	2	2	198.653		87141.6	87293.6	89270.1	78256.2	81531.1	85744.4	76593.9	83720.8	87732.5	91400	86097.9	72659	85005.9	82505.1	87152.4	87475.1	75834.9	78014.5	83402.5	74120	80593.8	76686.4	95914.6	79386.7	78192.6	90079.6	78044.8	75123.6	87938.4	93187.8	82526.1	72659	71670.3	88747	91171.5	96418	83603	79987.5	78303.4	70511.8	0	0	0	0
Q80W98	SGTB_RAT Small glutamine-rich tetratricopeptide repeat-containing protein beta OS=Rattus norvegicus GN=Sgtb PE=1 SV=1	3	3	299.889		109941	116003	122192	135689	121284	127234	113405	134259	111932	121310	131404	129580	125676	122587	119778	131981	117265	123888	130754	132001	101680	101907	131287	137649	116318	133667	115553	120472	112195	123683	125953	129580	105960	131861	125302	145474	129277	127022	122760	125575	0	1	1	1
Q6QIX3	ZNT3_RAT Zinc transporter 3 OS=Rattus norvegicus GN=Slc30a3 PE=2 SV=1	1	1	99.382		32384	40837.1	42241.5	37047.2	66500.2	43878.8	46531.3	37827.5	43041.6	48133.5	48238.1	59857.3	41231.6	45179.1	48622.6	56827.9	36348.2	56310.2	65136.8	44293	29950.7	35874.9	45385.6	37582.4	63777.2	46097.3	47412.7	33943	43142.6	49075	46237	59857.3	34763.3	48597.1	50864.9	62637.6	40071.5	57734.3	61154.4	42136.8	0	0	0	0
Q00981	UCHL1_RAT Ubiquitin carboxyl-terminal hydrolase isozyme L1 OS=Rattus norvegicus GN=Uchl1 PE=1 SV=2	11	11	1497.28		1.42078e+07	1.29789e+07	1.18677e+07	1.31191e+07	1.12756e+07	1.35583e+07	1.29057e+07	1.2918e+07	1.24774e+07	1.14544e+07	1.36182e+07	1.208e+07	1.282e+07	1.35763e+07	1.28383e+07	1.36011e+07	1.35003e+07	1.3168e+07	1.32909e+07	1.34154e+07	1.31403e+07	1.14018e+07	1.2751e+07	1.33086e+07	1.08139e+07	1.42438e+07	1.31502e+07	1.15915e+07	1.25067e+07	1.16784e+07	1.30533e+07	1.208e+07	1.08088e+07	1.46034e+07	1.34303e+07	1.49915e+07	1.48832e+07	1.3501e+07	1.24783e+07	1.27623e+07	18	18	16	15
O55043	ARHG7_RAT Rho guanine nucleotide exchange factor 7 OS=Rattus norvegicus GN=Arhgef7 PE=1 SV=1	1	1	99.6418		65661.3	79422.8	58475.4	83254.4	64722.1	82479.2	72418.2	72670.6	84371.6	85945.2	64341.8	73115.5	66721	58089.9	62391	63663.5	72716.9	83989.4	69241.9	75072.3	60727.4	69772	62827.9	84457.2	62071.9	86649.3	73790	65208.1	84569.6	87626.2	61672.6	73115.5	56253.9	62484.7	65268.3	70172	80165.6	86113.6	65008.6	71417.7	0	0	0	0
Q4FZY0	EFHD2_RAT EF-hand domain-containing protein D2 OS=Rattus norvegicus GN=Efhd2 PE=1 SV=1	4	3	491.205		255635	238928	242109	258169	219646	274322	248796	273302	244551	267728	253003	240342	261178	261610	244977	297896	252018	288419	273886	274344	236426	209895	260129	261899	210652	288192	253508	245237	245125	272964	242507	240342	220204	281401	256275	328350	277833	295713	257141	260989	3	4	4	4
Q810T5	KAT7_RAT Histone acetyltransferase KAT7 OS=Rattus norvegicus GN=Kat7 PE=2 SV=1	1	1	75.1229		88041.2	101399	96827.5	106964	108178	101437	90905.1	95666	110233	100141	107773	98192.7	92269.1	113105	101675	104609	109352	105117	106172	107680	81425.7	89077.7	104035	108509	103748	106566	92627	85842.1	110491	102099	103302	98192.7	77794.1	121662	106363	115304	120553	107775	99680.7	102438	0	0	0	0
B0BNA5	COTL1_RAT Coactosin-like protein OS=Rattus norvegicus GN=Cotl1 PE=1 SV=1	4	4	492.913		674476	658452	576288	634299	569536	613736	584570	589153	636932	621298	594245	652277	649251	613233	609948	539909	546388	550130	586912	544096	623796	578442	619182	643462	546214	644766	595643	528653	638427	633450	569593	652277	547398	659627	638077	595106	602357	564044	551030	517609	4	6	5	5
O08839	BIN1_RAT Myc box-dependent-interacting protein 1 OS=Rattus norvegicus GN=Bin1 PE=1 SV=1	9	9	1399.2		3.04357e+06	3.50673e+06	3.55158e+06	3.60771e+06	4.07508e+06	3.9768e+06	3.98788e+06	3.82511e+06	3.83494e+06	4.1173e+06	3.90313e+06	3.79925e+06	3.81672e+06	3.918e+06	3.83098e+06	4.16561e+06	4.05991e+06	4.01292e+06	3.91618e+06	3.81821e+06	2.81488e+06	3.08062e+06	3.81593e+06	3.65983e+06	3.90822e+06	4.17787e+06	4.06342e+06	3.43231e+06	3.84395e+06	4.19783e+06	3.74121e+06	3.79925e+06	3.21796e+06	4.21441e+06	4.00765e+06	4.59148e+06	4.47579e+06	4.11441e+06	3.67675e+06	3.63234e+06	7	13	11	11
P11598	PDIA3_RAT Protein disulfide-isomerase A3 OS=Rattus norvegicus GN=Pdia3 PE=1 SV=2	10	10	1096.62		740526	806524	782028	804158	798611	920784	851963	874682	880960	837303	837791	779355	739866	816627	781410	863349	746263	799397	805209	807757	684882	708522	840236	815776	765910	967337	868101	784862	883028	853680	803035	779355	623797	878408	817446	951612	822706	819614	755980	768435	5	6	6	6
P20156	VGF_RAT Neurosecretory protein VGF OS=Rattus norvegicus GN=Vgf PE=1 SV=3	1	1	99.9877		16637.7	17605.1	19840.9	20100.2	17488.9	24358.6	21771.5	21011.7	26218.3	19685.5	15846.5	21911.4	23016.2	21484.4	16875.8	18841.5	15517.7	14366.3	17012	19234.2	15387.6	15465.8	21317.7	20390.6	16772.8	25590.1	22183.9	18854	26279.8	20070.6	15189.1	21911.4	19405.5	23109.8	17654	20767.7	17107.3	14729.6	15971.9	18297.9	0	0	0	0
Q63560	MAP6_RAT Microtubule-associated protein 6 OS=Rattus norvegicus GN=Map6 PE=1 SV=1	13	13	1381.52		2.53072e+06	2.79209e+06	2.43177e+06	2.69876e+06	2.75778e+06	2.7844e+06	2.67113e+06	2.88371e+06	2.9145e+06	2.77431e+06	3.0152e+06	2.74587e+06	2.73815e+06	2.85202e+06	2.83682e+06	2.95553e+06	2.81573e+06	2.74604e+06	2.70964e+06	2.70688e+06	2.34056e+06	2.45282e+06	2.61277e+06	2.73775e+06	2.64485e+06	2.92517e+06	2.72173e+06	2.58759e+06	2.92134e+06	2.82858e+06	2.89012e+06	2.74587e+06	2.3086e+06	3.06779e+06	2.96764e+06	3.25768e+06	3.10415e+06	2.81549e+06	2.54397e+06	2.57511e+06	9	12	11	11
P22062	PIMT_RAT Protein-L-isoaspartate(D-aspartate) O-methyltransferase OS=Rattus norvegicus GN=Pcmt1 PE=1 SV=2	5	5	600		940644	1.02266e+06	948492	1.01619e+06	1.00699e+06	1.05479e+06	1.10449e+06	1.0248e+06	1.03541e+06	1.04268e+06	1.08156e+06	955659	988394	1.05889e+06	1.03906e+06	1.02967e+06	1.08315e+06	1.07146e+06	1.1208e+06	1.10819e+06	869963	898395	1.01909e+06	1.03088e+06	965760	1.10812e+06	1.12541e+06	919561	1.03784e+06	1.06308e+06	1.03669e+06	955659	833336	1.139e+06	1.08698e+06	1.13493e+06	1.19411e+06	1.09856e+06	1.05227e+06	1.05424e+06	5	5	5	5
Q5I0P2	GCSH_RAT Glycine cleavage system H protein, mitochondrial OS=Rattus norvegicus GN=Gcsh PE=2 SV=1	1	1	100		51695.3	50012.8	52702.2	43446.6	46786.4	48239.6	49266.2	42561.4	51304	46314.7	44148.6	49903.5	45575.4	45785.1	40123.2	49580	50538.5	40877.8	46336.2	45753.9	47810.9	43935.7	56624.9	44074.2	44870.6	50678.6	50199.4	38190.8	51424.5	47220.6	42317.1	49903.5	38425.6	49249	41973.6	54648.7	55715.4	41911.6	43503.3	43526.6	0	0	1	0
Q7TSL3	FBX11_RAT F-box only protein 11 OS=Rattus norvegicus GN=Fbxo11 PE=2 SV=1	2	1	167.98		118148	116580	98458	138261	115478	119494	126651	119790	136641	117167	113484	96221.7	122834	103820	107775	107172	108093	116129	130890	125412	109270	102414	105786	140258	110750	125536	129050	107489	136962	119458	108776	96221.7	103564	111674	112745	118129	119165	119066	122887	119307	0	0	0	0
Q9JHL4	DBNL_RAT Drebrin-like protein OS=Rattus norvegicus GN=Dbnl PE=1 SV=1	7	7	770.867		749482	816578	770657	861996	853452	758365	824774	835143	747372	787021	787053	859037	799309	798104	796471	767328	855371	838161	914659	915606	693166	717354	828018	874449	818505	796707	840397	749383	749126	802415	754402	859037	673915	858484	833202	845774	942990	859359	858738	871033	4	4	7	4
Q5XI73	GDIR1_RAT Rho GDP-dissociation inhibitor 1 OS=Rattus norvegicus GN=Arhgdia PE=1 SV=1	6	6	790.777		6.3989e+06	5.4392e+06	5.16827e+06	5.60436e+06	5.48948e+06	5.69908e+06	5.77157e+06	5.81159e+06	5.62853e+06	5.39559e+06	5.75137e+06	5.58057e+06	5.89999e+06	5.94499e+06	5.74736e+06	5.62567e+06	5.96331e+06	5.5898e+06	6.19297e+06	5.9503e+06	5.91808e+06	4.77827e+06	5.55295e+06	5.68533e+06	5.2647e+06	5.98721e+06	5.88089e+06	5.21481e+06	5.64174e+06	5.50113e+06	5.51277e+06	5.58057e+06	4.97441e+06	6.39476e+06	6.01241e+06	6.2008e+06	6.57416e+06	5.73118e+06	5.81434e+06	5.66063e+06	6	6	7	7
P52944	PDLI1_RAT PDZ and LIM domain protein 1 OS=Rattus norvegicus GN=Pdlim1 PE=2 SV=4	1	1	87.7612		54899.9	63298.3	45350.1	58395.5	64924.7	58900.2	61673	66558.3	34495.7	53758	31347.2	48408.9	48637.2	54680.1	55954.5	56693	44427.9	48284.4	58368.4	54668.9	50774.7	55606.8	48725.6	59239.1	62266.2	61878.1	62841.3	59723.5	34576.7	54809.5	30046.8	48408.9	41007.1	58816.9	58534.9	62488.9	48978.9	49505.5	54799.9	52007.6	0	1	0	0
P04906	GSTP1_RAT Glutathione S-transferase P OS=Rattus norvegicus GN=Gstp1 PE=1 SV=2	9	9	1199.96		8.56121e+06	8.53419e+06	8.02732e+06	7.828e+06	7.78803e+06	9.01432e+06	7.98873e+06	8.16821e+06	8.84673e+06	8.89745e+06	9.11261e+06	8.27223e+06	8.95862e+06	8.23695e+06	8.57262e+06	8.22203e+06	8.94539e+06	8.32538e+06	8.81764e+06	8.97664e+06	7.91792e+06	7.49718e+06	8.62481e+06	7.94108e+06	7.46913e+06	9.47008e+06	8.14005e+06	7.32942e+06	8.8675e+06	9.07149e+06	8.73458e+06	8.27223e+06	7.55321e+06	8.86011e+06	8.96796e+06	9.06259e+06	9.8617e+06	8.53593e+06	8.27855e+06	8.53965e+06	15	12	17	14
P35213	1433B_RAT 14-3-3 protein beta/alpha OS=Rattus norvegicus GN=Ywhab PE=1 SV=3	12	7	1683.95		6.27734e+06	6.52249e+06	5.72764e+06	6.71693e+06	6.3894e+06	6.77976e+06	6.36862e+06	6.77857e+06	6.51018e+06	6.28146e+06	6.13828e+06	6.14181e+06	6.58739e+06	6.23063e+06	6.63481e+06	6.05872e+06	6.08541e+06	6.4377e+06	6.07787e+06	6.1458e+06	5.80566e+06	5.72993e+06	6.15396e+06	6.81397e+06	6.12777e+06	7.12254e+06	6.48925e+06	6.08248e+06	6.52546e+06	6.40432e+06	5.88363e+06	6.14181e+06	5.55397e+06	6.70201e+06	6.94079e+06	6.67812e+06	6.70876e+06	6.60051e+06	5.70629e+06	5.84662e+06	12	16	13	15
O08679	MARK2_RAT Serine/threonine-protein kinase MARK2 OS=Rattus norvegicus GN=Mark2 PE=1 SV=1	1	1	100		19984.3	21298.2	21073.1	23179.5	18614.1	26689.2	24179.4	15105.6	19201.9	21709.2	19894.8	19635.6	23622.4	24385.7	22873.9	30459.3	17693.7	27298	21558.6	28473.1	18482.7	18710.2	22641.6	23514.3	17851.9	28038.5	24637.4	13554.5	19247	22133.8	19069.5	19635.6	19916.6	26230.6	23928.8	33573.3	19506.2	27988.4	20240.6	27087	0	1	0	1
Q923S8	PANK4_RAT Pantothenate kinase 4 OS=Rattus norvegicus GN=Pank4 PE=1 SV=1	1	1	81.0039		34724.6	45868.9	48353.5	55012.7	49569.9	57390.2	38167.2	128898	47297.5	25426.3	87072.9	70620.8	58507.1	80085.6	56819.5	87063.7	59077.2	126142	41734.1	43708.2	32115.4	40295.3	51952.5	55807.5	47540.2	60291.8	38890.2	115662	47408.5	25923.7	83460.7	70620.8	49328.6	86144.5	59439.8	95964.5	65128.7	129332	39182.5	41580.5	0	0	0	0
P52481	CAP2_RAT Adenylyl cyclase-associated protein 2 OS=Rattus norvegicus GN=Cap2 PE=2 SV=1	10	9	995.893		1.48247e+06	1.48382e+06	1.34938e+06	1.55616e+06	1.53069e+06	1.48573e+06	1.48922e+06	1.51058e+06	1.49665e+06	1.6065e+06	1.62334e+06	1.34903e+06	1.60922e+06	1.46101e+06	1.532e+06	1.54768e+06	1.66111e+06	1.73339e+06	1.5441e+06	1.52684e+06	1.37108e+06	1.30352e+06	1.44981e+06	1.57864e+06	1.46801e+06	1.56084e+06	1.51743e+06	1.35546e+06	1.50016e+06	1.63793e+06	1.556e+06	1.34903e+06	1.35677e+06	1.57154e+06	1.60265e+06	1.70591e+06	1.83126e+06	1.77723e+06	1.4497e+06	1.45252e+06	6	7	9	8
P97756	KKCC1_RAT Calcium/calmodulin-dependent protein kinase kinase 1 OS=Rattus norvegicus GN=Camkk1 PE=1 SV=1	1	1	99.1354		33007.9	29863.9	28547.4	30095.5	24875.9	29705.5	29990	32089	35200.9	37125.4	26169.4	19687.8	24589.3	26758.9	24823.9	31525.2	34502.8	30724	30953.6	33321.7	30527.7	26235.1	30672.2	30530.3	23857.3	31207.4	30558.1	28793.8	35283.6	37851.6	25083.8	19687.8	20731.8	28783.3	25968.7	34748.1	38037.1	31501	29061.2	31699.6	0	1	0	0
Q62634	VGLU1_RAT Vesicular glutamate transporter 1 OS=Rattus norvegicus GN=Slc17a7 PE=1 SV=1	1	1	94.9275		57858.4	73878.9	78626.5	90340.6	119322	94289.5	97711.5	91710	82667.7	96189	116576	103343	84927.7	104056	97314.4	100331	82719.7	103423	97352.1	84928.8	53510.9	64901.7	84478.9	91645.7	114436	99056.7	99562.4	82292.4	82861.8	98070.5	111740	103343	71604.4	111929	101802	110588	91193	106039	91400.2	80794.4	0	0	0	0
P52303	AP1B1_RAT AP-1 complex subunit beta-1 OS=Rattus norvegicus GN=Ap1b1 PE=1 SV=1	18	4	2089.32		186655	209570	236466	218961	234920	244650	219454	212420	250748	244303	254814	248990	225769	226681	234864	252291	242782	237534	217955	227704	172630	184105	254066	222124	225300	257019	223611	190607	251337	249082	244243	248990	190351	243831	245696	278084	267651	243542	204629	216619	2	3	3	2
Q63722	JAG1_RAT Protein jagged-1 OS=Rattus norvegicus GN=Jag1 PE=1 SV=2	1	1	99.6914		79488.2	74190.7	71007.2	75221.4	82603.9	70743.4	77746.9	86628.2	66721	73923	80813.9	81297.4	71750.3	86037.7	81008.3	83315.8	86116.9	78384.2	67672.1	81268.6	73515.4	65175.6	76292.4	76308.1	79221.4	74320.1	79219.6	77732.4	66877.7	75368.9	77461.3	81297.4	60494.2	92546.9	84744.1	91833.4	94938.2	80366.6	63534.8	77312.4	0	0	0	1
Q5J3E5	VN1A8_RAT Vomeronasal type-1 receptor A8 OS=Rattus norvegicus GN=V1ra8 PE=2 SV=1	1	1	82.1671		12294	9337.05	8301.89	8482.35	9832.6	7132.91	6358.3	29498.8	5666.8	5714.21	16696.6	14770.7	14486.6	16544	13348.8	15947.6	13959.3	18338.7	8062.37	7596.45	11370.3	8202.49	8919.81	8604.89	9429.98	7493.54	6478.74	26469.6	5680.1	5825.98	16003.9	14770.7	12214	17795.7	13964.4	17578	15389.2	18802.5	7569.45	7226.65	0	0	0	0
Q9QX73	ARHG9_RAT Rho guanine nucleotide exchange factor 9 OS=Rattus norvegicus GN=Arhgef9 PE=1 SV=1	1	1	99.7608		330304	403062	346576	401607	460588	415117	427107	449274	427557	383168	306064	400052	430644	374526	456037	361008	344101	375915	331632	377247	305484	354085	372372	407409	441728	436105	435197	403139	428561	390662	293366	400052	363086	402860	477068	397915	379349	385423	311357	358883	1	2	2	2
P30904	MIF_RAT Macrophage migration inhibitory factor OS=Rattus norvegicus GN=Mif PE=1 SV=4	3	3	300		2.62104e+06	3.17565e+06	2.88025e+06	3.12279e+06	2.64039e+06	2.86097e+06	2.98829e+06	2.70767e+06	2.82268e+06	2.68969e+06	3.26807e+06	2.80507e+06	3.07774e+06	2.74914e+06	2.88442e+06	2.69961e+06	2.69783e+06	3.29599e+06	3.27734e+06	3.29193e+06	2.42409e+06	2.78977e+06	3.09463e+06	3.16791e+06	2.53228e+06	3.00561e+06	3.0449e+06	2.42962e+06	2.8293e+06	2.7423e+06	3.13249e+06	2.80507e+06	2.59491e+06	2.95712e+06	3.01744e+06	2.9756e+06	2.97418e+06	3.37935e+06	3.07697e+06	3.13168e+06	3	3	3	3
Q5U4E6	GOGA4_RAT Golgin subfamily A member 4 OS=Rattus norvegicus GN=Golga4 PE=1 SV=2	2	1	169.525		32532.5	31674.7	30406.6	28528	18236.4	22574	26478.1	31543.2	28135.6	33305.6	35738.5	20680.6	36471.4	29849.8	29440	34063.7	24908.8	29511.2	37584.9	43708.1	30088	27825.8	32669.8	28940.1	17489.7	23715.3	26979.7	28304.1	28201.7	33957	34255.9	20680.6	30749.8	32108.1	30797.7	37546.1	27460.3	30257.5	35287	41580.4	0	0	0	0
P41123	RL13_RAT 60S ribosomal protein L13 OS=Rattus norvegicus GN=Rpl13 PE=1 SV=2	1	1	100		18770.4	23110.1	19212.8	21167.1	22354.4	19507.7	15938.2	16848	24243.5	23316.7	26791.2	17057.7	15469.8	15907.8	19381.7	19736.8	15781	18590.8	18733.5	16479.9	17360	20301.9	20642.8	21472.9	21439	20494	16240.1	15117.9	24300.4	23772.8	25679.8	17057.7	13042.9	17111.3	20275.6	21754.6	17397.5	19061	17588.2	15677.7	0	1	0	0
Q9ERH3	WDR7_RAT WD repeat-containing protein 7 OS=Rattus norvegicus GN=Wdr7 PE=2 SV=1	10	10	995.117		577494	718759	704886	808689	822504	803072	772187	742258	721717	840867	815754	770336	756188	769858	761145	863431	753835	870025	822532	750633	534101	631421	757352	820372	788825	843675	786814	666036	723411	857314	781912	770336	637559	828101	796247	951702	831054	892028	772244	714092	3	4	8	9
Q5XHY5	SYTC_RAT Threonine--tRNA ligase, cytoplasmic OS=Rattus norvegicus GN=Tars PE=2 SV=1	1	1	98.3581		308301	341873	303994	357665	356228	383675	365497	359488	346105	317542	356604	350424	393119	363788	372670	336432	335912	359548	351026	367330	285135	300331	326621	362832	341641	403073	372420	322572	346918	323753	341810	350424	331447	391310	389856	370827	370321	368641	329565	349448	0	1	1	1
P62815	VATB2_RAT V-type proton ATPase subunit B, brain isoform OS=Rattus norvegicus GN=Atp6v1b2 PE=1 SV=1	16	15	2094.69		1.04832e+07	1.21221e+07	1.14553e+07	1.22168e+07	1.34353e+07	1.26815e+07	1.25833e+07	1.19916e+07	1.27005e+07	1.40881e+07	1.31293e+07	1.27436e+07	1.23419e+07	1.21996e+07	1.24876e+07	1.37798e+07	1.24796e+07	1.34674e+07	1.34364e+07	1.29981e+07	9.69548e+06	1.06492e+07	1.23079e+07	1.23933e+07	1.28852e+07	1.33227e+07	1.28217e+07	1.07602e+07	1.27303e+07	1.43637e+07	1.25846e+07	1.27436e+07	1.04057e+07	1.31226e+07	1.30635e+07	1.51886e+07	1.3758e+07	1.3808e+07	1.26149e+07	1.23653e+07	22	23	23	27
Q5MPA9	DCLK2_RAT Serine/threonine-protein kinase DCLK2 OS=Rattus norvegicus GN=Dclk2 PE=1 SV=2	3	2	290.802		108806	96082.9	93861.3	102571	97656.6	97331.6	105519	105862	109745	112130	106809	112319	103348	108978	100905	112854	108516	101579	107578	102712	100630	84407.6	100848	104053	93657.8	102253	107518	94991.3	110003	114324	102378	112319	87134.6	117223	105559	124392	119632	104148	101001	97711.5	0	1	0	0
Q99P39	NFS1_RAT Cysteine desulfurase, mitochondrial OS=Rattus norvegicus GN=Nfs1 PE=2 SV=1	1	1	85.258		117129	118223	104106	116757	123942	110222	113726	126112	92615.9	120820	126368	105577	86581.7	102719	107450	120837	111469	105223	113683	89425.1	108328	103857	111855	118443	118867	115795	115880	113162	92833.3	123183	121126	105577	72998.9	110490	112405	133191	122887	107884	106732	85071.9	0	0	0	0
P01946	HBA_RAT Hemoglobin subunit alpha-1/2 OS=Rattus norvegicus GN=Hba1 PE=1 SV=3	7	7	1090.29		1.96069e+07	1.99999e+07	1.9788e+07	2.07311e+07	1.93728e+07	2.06091e+07	1.43894e+07	5.83207e+07	2.09851e+07	1.16155e+07	3.39721e+07	2.87298e+07	2.56986e+07	3.24974e+07	2.40705e+07	3.57518e+07	2.79211e+07	5.25241e+07	1.92007e+07	2.03637e+07	1.81336e+07	1.75697e+07	2.12609e+07	2.10306e+07	1.85795e+07	2.16511e+07	1.46619e+07	5.23319e+07	2.10344e+07	1.18427e+07	3.25628e+07	2.87298e+07	2.1667e+07	3.4956e+07	2.51805e+07	3.94068e+07	3.07812e+07	5.38524e+07	1.80268e+07	1.93723e+07	17	14	16	15
Q63270	ACOC_RAT Cytoplasmic aconitate hydratase OS=Rattus norvegicus GN=Aco1 PE=1 SV=1	2	2	196.885		1.5134e+06	2.56139e+06	2.21384e+06	2.32175e+06	2.40637e+06	2.34089e+06	2.18708e+06	2.35453e+06	2.07443e+06	2.09869e+06	2.67786e+06	2.28143e+06	2.60106e+06	2.27587e+06	2.20792e+06	2.17017e+06	2.08292e+06	2.47588e+06	2.54071e+06	2.37683e+06	1.39968e+06	2.25015e+06	2.37862e+06	2.35529e+06	2.30783e+06	2.45925e+06	2.22851e+06	2.11275e+06	2.0793e+06	2.13974e+06	2.56677e+06	2.28143e+06	2.19301e+06	2.44805e+06	2.30974e+06	2.39204e+06	2.29628e+06	2.5385e+06	2.38538e+06	2.26113e+06	2	0	1	2
P60901	PSA6_RAT Proteasome subunit alpha type-6 OS=Rattus norvegicus GN=Psma6 PE=1 SV=1	7	7	699.712		796542	818988	760108	776366	724648	799128	798606	797927	834320	774276	878016	780832	825688	755093	775340	864865	831010	807041	802428	793011	736690	719471	816684	787582	694976	839531	813733	715989	836279	789420	841591	780832	696155	812219	811096	953283	916134	827452	753369	754407	4	5	6	5
P04905	GSTM1_RAT Glutathione S-transferase Mu 1 OS=Rattus norvegicus GN=Gstm1 PE=1 SV=2	16	11	1797		3.23356e+06	2.57977e+06	2.3322e+06	2.64497e+06	2.49192e+06	2.57632e+06	2.89961e+06	2.8981e+06	2.688e+06	2.58804e+06	3.08821e+06	2.74596e+06	2.9959e+06	2.76704e+06	2.64073e+06	2.79159e+06	2.77456e+06	2.76049e+06	2.82655e+06	2.87843e+06	2.99059e+06	2.2663e+06	2.50579e+06	2.68318e+06	2.38988e+06	2.70658e+06	2.95454e+06	2.6005e+06	2.69431e+06	2.63866e+06	2.96009e+06	2.74596e+06	2.52591e+06	2.97638e+06	2.76251e+06	3.07698e+06	3.05877e+06	2.83031e+06	2.65374e+06	2.73831e+06	12	10	13	11
Q63504	NR1D2_RAT Nuclear receptor subfamily 1 group D member 2 OS=Rattus norvegicus GN=Nr1d2 PE=2 SV=1	1	1	97.973		38284.7	29086.9	34014	40058.4	36137.1	38790.5	23748.4	115188	30554.2	19655.4	67196.8	51574.3	45928.9	68288.8	42150.7	68357.1	56404	105471	26966.3	35949.8	35408	25552.5	36545.7	40637.2	34657.3	40751.7	24198.3	103359	30625.9	20039.9	64409.1	51574.3	38723.6	73455.1	44094.6	75345.5	62181.7	108139	25317.7	34199.8	0	0	0	0
P42676	NEUL_RAT Neurolysin, mitochondrial OS=Rattus norvegicus GN=Nln PE=1 SV=1	1	1	85.4865		11073	9326.07	9830.98	8049.95	8627.22	11359.8	11457.7	8874.61	9387.96	8565.45	8762.65	9556.06	9908.92	8823.58	9425.59	11757.4	11637.7	15297.5	10768.5	11356.5	10240.9	8192.84	10562.7	8166.24	8273.96	11934.1	11674.7	7963.29	9409.99	8732.99	8399.13	9556.06	8354.42	9491.12	9860.26	12959.4	12829.8	15684.4	10110.2	10803.6	0	0	0	0
D3ZML2	BRSK2_RAT Serine/threonine-protein kinase BRSK2 OS=Rattus norvegicus GN=Brsk2 PE=2 SV=1	1	1	100		20884.5	21247.9	18948.4	22577.3	21581.8	25307.2	25680.8	22903.5	20411.6	24441.6	22163	23107.3	20131.8	22087.2	22364	15809.4	20919.2	20252.7	20613.6	22440	19315.2	18666	20358.8	22903.5	20698.1	26586.7	26167.2	20551.5	20459.5	24919.7	21243.6	23107.3	16973.6	23758.2	23395.3	17425.6	23062.1	20764.9	19353.3	21347.6	0	1	0	1
Q812D3	PPIL3_RAT Peptidyl-prolyl cis-trans isomerase-like 3 OS=Rattus norvegicus GN=Ppil3 PE=2 SV=1	2	2	186.534		123355	123154	109470	141241	118258	127208	141771	122568	121049	113780	146139	135497	141721	120904	122932	121328	124516	126251	141115	126713	114086	108189	117618	143281	113416	133639	144457	109982	121333	116005	140076	135497	119488	130051	128601	133732	137270	129444	132487	120545	0	0	0	0
B0LT89	STK24_RAT Serine/threonine-protein kinase 24 OS=Rattus norvegicus GN=Stk24 PE=2 SV=1	1	1	99.7404		11988.3	10759.6	11401.4	13026	12431	12242.2	12510.3	12407.4	11211.8	11337.9	12865.2	11712.5	10611.9	12598.1	12702.4	14501.1	12417.1	11431	13230.4	13230.3	11087.5	9452.21	12250	13214.2	11922	12861.1	12747.3	11133.3	11238.1	11559.7	12331.5	11712.5	8947.11	13551.2	13288.2	15983.6	13689.1	11720.1	12421.5	12586.3	1	1	0	1
P34064	PSA5_RAT Proteasome subunit alpha type-5 OS=Rattus norvegicus GN=Psma5 PE=2 SV=1	3	3	299.988		609813	546017	514893	570655	559904	552250	545913	585308	547130	521377	582939	550936	533057	553164	546023	603826	626298	581817	583349	576098	563992	479670	553217	578899	536977	580172	556254	525204	548415	531575	558756	550936	449432	595014	571203	665557	690452	596532	547684	548053	4	3	3	3
B2DD29	BRSK1_RAT Serine/threonine-protein kinase BRSK1 OS=Rattus norvegicus GN=Brsk1 PE=1 SV=1	1	1	84.2151		30907.1	25710.1	23114.2	32980.4	34070.9	25673.7	28912.7	37179.4	24940.3	25921.2	36472.4	30818.4	31221.1	33745.4	31083.5	33256	30503.5	28267.8	28759.9	29491.4	28584.7	22586	24834.6	33456.9	32675.8	26971.7	29460.4	33361.5	24998.9	26428.2	34959.4	30818.4	26323.2	36298.4	32517	36655.9	33628.1	28982.7	27001.5	28055.7	0	0	0	0
P62912	RL32_RAT 60S ribosomal protein L32 OS=Rattus norvegicus GN=Rpl32 PE=1 SV=2	1	1	199.988		92312.7	66165.2	68715.6	95934.1	87893	95947.9	82260.9	76323.7	77466.2	74756.4	77698.5	76163.8	71073.1	82967.8	76625.2	79957.5	66308	82333.6	75525.4	74234.4	85376.3	58125.3	73830.3	97320	84294	100799	83819.1	68486.1	77648.1	76218.7	74475.2	76163.8	59923.3	89244.6	80158.9	88131.9	73100.2	84415.9	70907.9	70620.6	2	1	2	2
P84092	AP2M1_RAT AP-2 complex subunit mu OS=Rattus norvegicus GN=Ap2m1 PE=1 SV=1	13	12	1690.2		2.46351e+06	2.71459e+06	2.89228e+06	3.16836e+06	3.11295e+06	3.21161e+06	3.06206e+06	2.69572e+06	3.06923e+06	2.93614e+06	3.07596e+06	3.07431e+06	2.96043e+06	3.23146e+06	3.17364e+06	3.04949e+06	2.84751e+06	3.07782e+06	2.92249e+06	3.14057e+06	2.2784e+06	2.38474e+06	3.10756e+06	3.21413e+06	2.98548e+06	3.37398e+06	3.12007e+06	2.4189e+06	3.07643e+06	2.99357e+06	2.94835e+06	3.07431e+06	2.496e+06	3.47593e+06	3.31999e+06	3.36124e+06	3.13919e+06	3.15566e+06	2.74381e+06	2.98769e+06	14	12	13	15
P14841	CYTC_RAT Cystatin-C OS=Rattus norvegicus GN=Cst3 PE=1 SV=2	3	3	398.745		1.08175e+06	876608	771399	873113	889641	877271	876560	984438	940689	893671	1.0003e+06	906103	926895	1.05197e+06	973829	1.01289e+06	945709	890288	965854	854948	1.00047e+06	770089	828815	885727	853213	921625	893164	883347	942897	911151	958798	906103	781486	1.13156e+06	1.01874e+06	1.11645e+06	1.04258e+06	912804	906803	813329	2	2	3	2
Q63083	NUCB1_RAT Nucleobindin-1 OS=Rattus norvegicus GN=Nucb1 PE=1 SV=1	1	1	78.6125		339064	309365	267803	289201	317219	297494	304212	281040	322047	305765	248966	300376	321901	290608	307308	281739	182226	283879	285816	320691	313587	271773	287736	293379	304229	312535	309974	252180	322803	311745	238638	300376	271401	312594	321480	310542	200892	291058	268342	305080	0	0	0	0
Q4G061	EIF3B_RAT Eukaryotic translation initiation factor 3 subunit B OS=Rattus norvegicus GN=Eif3b PE=1 SV=1	3	3	283.559		56567.1	54969.8	52769.3	60621.2	52599.6	62359.8	64235.3	55498	58668.1	55381.7	45543.8	47743	60220.8	53173.8	58684	59281.8	54618.2	57152.6	57391.7	50533	52316.6	48290.3	56697	61497	50445.8	65512.7	65452.1	49799	58805.8	56464.9	43654.4	47743	50773.5	57196.7	61390.3	65342.4	60213	58598	53882.9	48073.1	1	1	1	2
B2GUZ5	CAZA1_RAT F-actin-capping protein subunit alpha-1 OS=Rattus norvegicus GN=Capza1 PE=1 SV=1	4	2	399.549		312479	324163	263703	274406	276132	269037	288807	275587	276005	298035	241770	248847	251938	263465	265126	272625	309365	273535	288416	305928	288999	284773	283331	278370	264825	282639	294278	247288	276653	303864	231740	248847	212415	283398	277352	300496	341055	280453	270783	291035	2	2	1	0
P11507	AT2A2_RAT Sarcoplasmic/endoplasmic reticulum calcium ATPase 2 OS=Rattus norvegicus GN=Atp2a2 PE=1 SV=1	4	4	397.972		346859	383661	384670	447264	479114	451449	424676	411131	408618	430797	398909	420719	364641	391126	409816	406033	379259	423041	407941	370971	320796	337041	413301	453725	459495	474273	432720	368913	409577	439223	382360	420719	307436	420716	428716	447543	418108	433740	383000	352912	1	1	1	2
P18265	GSK3A_RAT Glycogen synthase kinase-3 alpha OS=Rattus norvegicus GN=Gsk3a PE=1 SV=1	2	2	200		186130	171255	153544	183369	166812	163305	181373	157035	182371	164491	164072	159156	170991	171791	171711	188089	190329	183356	196577	191393	172144	150445	164973	186018	159982	171562	184809	140910	182799	167709	157265	159156	144166	184788	179630	207318	209825	187993	184559	182076	1	1	0	1
Q5PQK1	SEP10_RAT Septin-10 OS=Rattus norvegicus GN=Sept10 PE=1 SV=1	2	1	183.153		265559	225644	202651	257021	205319	226233	252088	248918	247293	247066	216147	197788	199906	213419	225261	217187	238527	227894	271241	235169	245604	198225	217735	260734	196911	237671	256863	223357	247873	251899	207180	197788	168545	229565	235649	239390	262960	233657	254658	223721	0	0	0	0
P02091	HBB1_RAT Hemoglobin subunit beta-1 OS=Rattus norvegicus GN=Hbb PE=1 SV=3	22	5	3270.84		1.15332e+07	1.20196e+07	1.16346e+07	1.22865e+07	1.10971e+07	1.25306e+07	8.75652e+06	3.3403e+07	1.25376e+07	6.73472e+06	1.91171e+07	1.75542e+07	1.45652e+07	1.86176e+07	1.33958e+07	2.06024e+07	1.64454e+07	3.11324e+07	1.10193e+07	1.16306e+07	1.06666e+07	1.05591e+07	1.25006e+07	1.2464e+07	1.06427e+07	1.31641e+07	8.92239e+06	2.99729e+07	1.2567e+07	6.86645e+06	1.8324e+07	1.75542e+07	1.22802e+07	2.00261e+07	1.40135e+07	2.27087e+07	1.813e+07	3.19198e+07	1.03456e+07	1.10644e+07	8	7	8	9
P50503	F10A1_RAT Hsc70-interacting protein OS=Rattus norvegicus GN=St13 PE=1 SV=1	7	7	698.399		628886	596637	601320	605529	621303	630535	622797	644432	645851	604132	661630	646362	615690	622104	592056	649799	661628	617863	649106	615899	581631	524138	646077	614277	595862	662415	634595	578256	647367	615948	634182	646362	519102	669169	619359	716230	729401	633490	609421	585917	5	6	7	6
P18420	PSA1_RAT Proteasome subunit alpha type-1 OS=Rattus norvegicus GN=Psma1 PE=1 SV=2	5	4	597.834		366594	322268	310658	326724	290538	310037	322126	257546	309627	298028	348660	315840	308767	326549	330030	334326	347620	322641	299298	322343	339048	283108	333781	331444	278641	325712	328228	231099	310354	303858	334196	315840	260328	351254	345250	368505	383228	330801	281000	306651	2	5	4	3
Q9Z1N4	BPNT1_RAT 3'(2'),5'-bisphosphate nucleotidase 1 OS=Rattus norvegicus GN=Bpnt1 PE=1 SV=1	6	6	599.53		368563	363678	320960	324546	329979	361149	366574	362500	359789	348001	382170	340226	332336	353194	326919	384147	402141	381971	361651	380276	340869	319486	344850	329234	316467	379408	373517	325275	360634	354808	366316	340226	280200	379914	341995	423419	443334	391631	339540	361764	4	4	3	4
P25286	VPP1_RAT V-type proton ATPase 116 kDa subunit a isoform 1 OS=Rattus norvegicus GN=Atp6v0a1 PE=2 SV=1	16	16	1581.15		2.3692e+06	2.95949e+06	3.00106e+06	3.18534e+06	4.10565e+06	3.42314e+06	3.25452e+06	3.09669e+06	3.56793e+06	3.58324e+06	3.94927e+06	3.70643e+06	3.18665e+06	3.50698e+06	3.49707e+06	3.71668e+06	2.98965e+06	3.53512e+06	3.68605e+06	3.18291e+06	2.19118e+06	2.59988e+06	3.22444e+06	3.23135e+06	3.93754e+06	3.59621e+06	3.31617e+06	2.77869e+06	3.57631e+06	3.65333e+06	3.78543e+06	3.70643e+06	2.68673e+06	3.7723e+06	3.65834e+06	4.09665e+06	3.29589e+06	3.62452e+06	3.46069e+06	3.02796e+06	12	10	13	12
P08523	OMP_RAT Olfactory marker protein OS=Rattus norvegicus GN=Omp PE=1 SV=2	5	5	694.675		47320	1.07323e+06	360184	81655.7	48650.7	60097.2	255631	342511	55447.9	58098.3	55643.9	47553.9	70404.6	51298.7	47395	371519	104088	57013.2	52045.6	62914.4	43764.3	942816	386993	82835.3	46658.6	63135.6	260473	307339	55578	59234.7	53335.5	47553.9	59359.6	55179.7	49580.7	409501	114750	58455.1	48863.6	59851.7	0	8	2	0
Q62947	ZEB1_RAT Zinc finger E-box-binding homeobox 1 OS=Rattus norvegicus GN=Zeb1 PE=2 SV=2	1	1	80.4308		2.89684e+06	2.55159e+06	2.47215e+06	3.01103e+06	2.98124e+06	2.49993e+06	2.84022e+06	3.02556e+06	2.61319e+06	2.77494e+06	2.71252e+06	2.9768e+06	2.9134e+06	3.01028e+06	2.80164e+06	2.90327e+06	2.81041e+06	2.891e+06	2.69402e+06	3.02929e+06	2.67917e+06	2.24154e+06	2.65616e+06	3.05453e+06	2.85916e+06	2.62632e+06	2.89402e+06	2.71486e+06	2.61932e+06	2.82922e+06	2.59999e+06	2.9768e+06	2.45635e+06	3.23802e+06	2.93085e+06	3.20008e+06	3.0983e+06	2.96412e+06	2.52931e+06	2.88183e+06	0	0	0	0
P13086	SUCA_RAT Succinyl-CoA ligase [ADP/GDP-forming] subunit alpha, mitochondrial OS=Rattus norvegicus GN=Suclg1 PE=2 SV=2	5	5	597.347		922024	1.0457e+06	966702	853678	962005	1.0682e+06	1.13295e+06	995959	1.2846e+06	1.27478e+06	1.14121e+06	1.05829e+06	955783	939370	943026	1.27622e+06	1.2444e+06	1.37306e+06	1.2759e+06	1.23855e+06	852743	918638	1.03866e+06	866011	922613	1.12221e+06	1.15441e+06	893685	1.28761e+06	1.29971e+06	1.09387e+06	1.05829e+06	805842	1.01044e+06	986516	1.4067e+06	1.37187e+06	1.40779e+06	1.19789e+06	1.17826e+06	2	4	3	1
Q9QYF3	MYO5A_RAT Myosin-Va OS=Rattus norvegicus GN=Myo5a PE=2 SV=1	9	8	880.306		1.23552e+06	1.38101e+06	1.26597e+06	1.43092e+06	1.52954e+06	1.24413e+06	1.38162e+06	1.37628e+06	1.39626e+06	1.47242e+06	1.43927e+06	1.39009e+06	1.38743e+06	1.3227e+06	1.35872e+06	1.32096e+06	1.39765e+06	1.525e+06	1.56169e+06	1.64535e+06	1.14269e+06	1.2132e+06	1.3602e+06	1.45159e+06	1.46691e+06	1.30704e+06	1.40779e+06	1.23495e+06	1.39954e+06	1.50122e+06	1.37957e+06	1.39009e+06	1.16977e+06	1.42277e+06	1.42138e+06	1.45601e+06	1.54082e+06	1.56357e+06	1.46621e+06	1.56525e+06	3	3	3	4
P13668	STMN1_RAT Stathmin OS=Rattus norvegicus GN=Stmn1 PE=1 SV=2	5	5	680.972		2.16679e+06	2.16615e+06	2.03702e+06	2.07139e+06	2.20178e+06	2.1277e+06	2.08199e+06	2.29757e+06	2.17241e+06	2.21897e+06	2.28689e+06	2.10372e+06	2.35064e+06	2.19254e+06	2.05582e+06	2.18909e+06	2.25129e+06	2.16876e+06	2.27865e+06	2.17677e+06	2.00398e+06	1.90293e+06	2.18864e+06	2.10131e+06	2.11162e+06	2.23528e+06	2.12143e+06	2.06164e+06	2.17751e+06	2.26237e+06	2.19202e+06	2.10372e+06	1.98188e+06	2.35842e+06	2.15062e+06	2.41289e+06	2.4819e+06	2.22361e+06	2.13934e+06	2.07081e+06	5	6	6	6
Q9EQX9	UBE2N_RAT Ubiquitin-conjugating enzyme E2 N OS=Rattus norvegicus GN=Ube2n PE=1 SV=1	8	8	878.16		2.34404e+06	2.37635e+06	2.23075e+06	2.34258e+06	2.22751e+06	2.40146e+06	2.45419e+06	2.4414e+06	2.43473e+06	2.35487e+06	2.5071e+06	2.35072e+06	2.40789e+06	2.31744e+06	2.31303e+06	2.46349e+06	2.55744e+06	2.35592e+06	2.37042e+06	2.46952e+06	2.16791e+06	2.0876e+06	2.39679e+06	2.37642e+06	2.1363e+06	2.52287e+06	2.50067e+06	2.19069e+06	2.44045e+06	2.40093e+06	2.40309e+06	2.35072e+06	2.03015e+06	2.49276e+06	2.4197e+06	2.71534e+06	2.81941e+06	2.4155e+06	2.2255e+06	2.3493e+06	9	7	9	7
O89040	PLCB2_RAT 1-phosphatidylinositol-4,5-bisphosphate phosphodiesterase beta-2 OS=Rattus norvegicus GN=Plcb2 PE=2 SV=1	1	1	89.5028		119128	113592	108984	126183	112583	131550	137318	120472	120162	114534	111707	115500	129883	125358	122875	107149	114347	109124	103962	111344	110177	99789	117095	128006	107973	138201	139919	108101	120444	116774	107073	115500	109507	134842	128542	118103	126060	111884	97606.3	105924	1	0	0	0
P63174	RL38_RAT 60S ribosomal protein L38 OS=Rattus norvegicus GN=Rpl38 PE=1 SV=2	1	1	99.753		35357.4	32767.4	29070.1	34554.4	38066.3	32351.4	24357	14571.7	41121.9	28403.3	35390.2	30852.5	21536.6	24147	31847.8	23587	26188.3	25818.2	29241.2	24050.5	32700.6	28785.8	31233.9	35053.6	36507.6	33987.1	24818.4	13075.3	41218.5	28958.9	33922	30852.5	18158	25973.8	33316.5	25998.4	28870.9	26471.1	27453.5	22879.7	0	0	0	1
O08629	TIF1B_RAT Transcription intermediary factor 1-beta OS=Rattus norvegicus GN=Trim28 PE=1 SV=2	2	2	194.778		132975	107048	82262.6	107046	93585.8	102402	94429.3	100679	100369	94018.6	104581	84247.6	89450.5	74426.8	78747.5	93849	92588	102250	103868	112663	122984	94040.7	88385.6	108592	89753.7	107579	96218	90340.3	100605	95857.6	100242	84247.6	75417.6	80057.5	82379.1	103443	102072	104836	97517.8	107179	1	1	0	1
P60905	DNJC5_RAT DnaJ homolog subfamily C member 5 OS=Rattus norvegicus GN=Dnajc5 PE=1 SV=1	1	1	198.137		101117	167498	191441	200184	245587	223638	190898	191801	201164	209142	231946	212051	191838	220881	220291	220424	171482	226593	222820	189249	93518.7	147145	205690	203076	235531	234945	194514	172105	201637	213233	222324	212051	161742	237591	230451	242958	189047	232323	209197	180036	1	2	2	2
Q5EGY4	YKT6_RAT Synaptobrevin homolog YKT6 OS=Rattus norvegicus GN=Ykt6 PE=1 SV=1	3	3	282.961		102218	114269	105424	113303	106461	102141	103435	114589	101346	106434	110375	101661	103915	101376	104533	112440	99786.2	101301	103723	102012	94537.5	100384	113271	114940	102101	107305	105394	102822	101584	108515	105796	101661	87612.6	109046	109354	123935	110008	103863	97381.5	97045.7	0	2	2	2
Q45GW3	IQUB_RAT IQ and ubiquitin-like domain-containing protein OS=Rattus norvegicus GN=Iqub PE=2 SV=2	1	1	79.41		222552	191414	188223	196970	195899	162173	211855	228242	184927	183576	215745	196041	191807	189329	144617	181593	179907	171039	185745	194269	205829	168155	202232	199816	187877	170372	215868	204804	185361	187167	206795	196041	161717	203653	151286	200157	198336	175364	174389	184812	0	0	0	0
Q63569	PRS6A_RAT 26S protease regulatory subunit 6A OS=Rattus norvegicus GN=Psmc3 PE=2 SV=1	7	7	699.278		527571	475629	445353	482073	475882	460732	505348	485205	475110	456432	466742	463041	496832	495397	488396	511311	515764	469502	497668	518617	487929	417835	478501	489037	456395	484026	514921	435380	476226	465359	447379	463041	418890	532876	510919	563584	568596	481376	467242	493370	4	4	5	3
P63039	CH60_RAT 60 kDa heat shock protein, mitochondrial OS=Rattus norvegicus GN=Hspd1 PE=1 SV=1	19	19	2099.33		4.26843e+06	4.15055e+06	3.65533e+06	3.6267e+06	3.99472e+06	3.98518e+06	4.6306e+06	4.23014e+06	4.72392e+06	4.47015e+06	4.31907e+06	4.28735e+06	3.87885e+06	3.8776e+06	3.7769e+06	4.65571e+06	4.7145e+06	5.23094e+06	4.93485e+06	4.69214e+06	3.9477e+06	3.64621e+06	3.92741e+06	3.67909e+06	3.83114e+06	4.18666e+06	4.71831e+06	3.79575e+06	4.73501e+06	4.55758e+06	4.13989e+06	4.28735e+06	3.27034e+06	4.17096e+06	3.95108e+06	5.13168e+06	5.19743e+06	5.36324e+06	4.63314e+06	4.46372e+06	18	20	16	14
O08838	AMPH_RAT Amphiphysin OS=Rattus norvegicus GN=Amph PE=1 SV=1	12	12	1698.63		3.25072e+06	3.98235e+06	3.82594e+06	4.31027e+06	4.50181e+06	4.18889e+06	4.25371e+06	4.45725e+06	4.36313e+06	4.52887e+06	4.17387e+06	4.39721e+06	4.24672e+06	4.20035e+06	4.49403e+06	4.54029e+06	4.23756e+06	4.46868e+06	4.36283e+06	4.30618e+06	3.00646e+06	3.49844e+06	4.11071e+06	4.37254e+06	4.31747e+06	4.40068e+06	4.33429e+06	3.99954e+06	4.37337e+06	4.61746e+06	4.00072e+06	4.39721e+06	3.5805e+06	4.51812e+06	4.70128e+06	5.00446e+06	4.67163e+06	4.58169e+06	4.09609e+06	4.09655e+06	15	17	16	15
P29066	ARRB1_RAT Beta-arrestin-1 OS=Rattus norvegicus GN=Arrb1 PE=1 SV=1	3	3	299.326		164553	129254	136154	160355	143459	154000	148759	160359	138363	133817	161931	140562	143651	151832	140998	162381	159507	153046	154094	168536	152189	113548	146288	162671	137584	161786	151577	143892	138687	136435	155213	140562	121116	163319	147501	178981	175847	156917	144673	160332	2	2	1	2
P47858	K6PF_RAT 6-phosphofructokinase, muscle type OS=Rattus norvegicus GN=Pfkm PE=2 SV=3	14	13	1973.38		7.80625e+06	7.36965e+06	7.02918e+06	7.64849e+06	7.28595e+06	7.71222e+06	7.88619e+06	7.00934e+06	7.4434e+06	7.63358e+06	7.77558e+06	7.36181e+06	7.62395e+06	7.44281e+06	7.47121e+06	7.67319e+06	8.15986e+06	7.4565e+06	7.5695e+06	8.00636e+06	7.21968e+06	6.47415e+06	7.55238e+06	7.75899e+06	6.98761e+06	8.10214e+06	8.03557e+06	6.28956e+06	7.46087e+06	7.78289e+06	7.45301e+06	7.36181e+06	6.42792e+06	8.00589e+06	7.81576e+06	8.45764e+06	8.99571e+06	7.64508e+06	7.10672e+06	7.61661e+06	16	17	15	20
P53042	PPP5_RAT Serine/threonine-protein phosphatase 5 OS=Rattus norvegicus GN=Ppp5c PE=2 SV=1	3	3	300		387115	381945	353759	379368	363147	391407	387392	398688	376396	380749	388821	375780	404904	401318	353560	394581	396513	390077	400348	380335	358027	335534	380090	384849	348277	411197	394730	357747	377279	388196	372691	375780	341383	431680	369865	434921	437130	399942	375871	361820	3	3	3	4
Q6AYZ1	TBA1C_RAT Tubulin alpha-1C chain OS=Rattus norvegicus GN=Tuba1c PE=1 SV=1	48	1	6330.83		409372	421021	385570	384418	369516	399129	285087	1.05349e+06	417654	235685	592971	532966	459528	552962	441682	671187	508994	1.0027e+06	424154	392147	378611	369862	414269	389971	354385	419308	290488	945304	418634	240295	568372	532966	387438	594796	462051	739804	561133	1.02806e+06	398222	373057	0	0	0	0
Q5I0D1	GLOD4_RAT Glyoxalase domain-containing protein 4 OS=Rattus norvegicus GN=Glod4 PE=1 SV=1	2	2	191.011		34326.9	42308.1	35184.7	31953.7	30673.7	37214.4	38352	30783.3	39926.7	38824.5	82749.2	35658.1	40204.8	36079.8	38955.1	36071	43654.3	39959.9	37337	32841	31747.6	37167.2	37803.5	32415.4	29417.7	39095.9	39078.5	27622.2	40020.4	39583.9	79316.3	35658.1	33897.5	38809.4	40751.6	39758.6	48126	40970.5	35054.3	31242.3	0	1	0	0
P28480	TCPA_RAT T-complex protein 1 subunit alpha OS=Rattus norvegicus GN=Tcp1 PE=1 SV=1	10	10	1095.51		752788	753213	761586	851054	831465	855347	810244	765112	826351	793255	787691	790401	790002	851333	864965	830918	830827	789208	810050	879325	696223	661688	818272	863349	797419	898592	825592	686544	828290	808771	755014	790401	666068	915740	904855	915866	915932	809168	760525	836519	5	8	7	10
Q6BBI8	UFC1_RAT Ubiquitin-fold modifier-conjugating enzyme 1 OS=Rattus norvegicus GN=Ufc1 PE=2 SV=1	2	2	192.243		30166.3	32489.5	29058.2	26712.7	28833	29975.1	27101.5	28639.2	29260	31940.1	33143	29804.5	30491.8	27540.4	25766.2	25206.2	33090.9	22937.9	24921.7	23388.1	27899.6	28541.7	31221.1	27098.6	27652.3	31490.6	27614.9	25698.3	29328.7	32564.8	31768.1	29804.5	25708.3	29623.9	26954.5	27783.1	36480.5	23518.1	23398.1	22249.5	1	2	0	0
P97826	STAR_RAT Steroidogenic acute regulatory protein, mitochondrial OS=Rattus norvegicus GN=Star PE=1 SV=1	1	1	92.3311		667319	704076	606736	614372	644273	628709	636820	610176	656328	659164	727571	645505	709208	600193	702251	649103	630329	641819	677165	655589	617177	618522	651897	623248	617892	660495	648883	547518	657868	672057	697387	645505	597948	645600	734637	715463	694897	658051	635765	623675	0	0	0	0
Q05982	NDKA_RAT Nucleoside diphosphate kinase A OS=Rattus norvegicus GN=Nme1 PE=1 SV=1	11	3	1473.67		829000	1.02679e+06	887645	940725	868742	958352	915184	901531	1.05689e+06	990509	1.02834e+06	957453	996467	919715	1.00323e+06	965324	943270	978920	943267	972622	766708	902019	953715	954315	833169	1.00681e+06	932520	808954	1.05937e+06	1.00988e+06	985681	957453	840143	989296	1.04949e+06	1.06401e+06	1.03989e+06	1.00368e+06	885598	925274	3	4	3	5
Q5GFD9	IMPCT_RAT Protein IMPACT OS=Rattus norvegicus GN=Impact PE=2 SV=1	6	6	886.001		2.3703e+06	1.96012e+06	1.79575e+06	2.02992e+06	1.90862e+06	1.98735e+06	2.01468e+06	1.95105e+06	1.87782e+06	1.91503e+06	2.00547e+06	1.93022e+06	1.98309e+06	2.076e+06	2.01836e+06	2.06398e+06	2.20195e+06	2.05094e+06	2.03599e+06	2.18352e+06	2.1922e+06	1.72194e+06	1.92942e+06	2.05925e+06	1.83047e+06	2.08783e+06	2.05285e+06	1.7507e+06	1.88223e+06	1.95249e+06	1.92227e+06	1.93022e+06	1.67198e+06	2.23305e+06	2.11144e+06	2.27499e+06	2.4275e+06	2.10281e+06	1.91151e+06	2.07723e+06	6	7	6	6
P54921	SNAA_RAT Alpha-soluble NSF attachment protein OS=Rattus norvegicus GN=Napa PE=1 SV=2	4	3	394.985		124852	147913	143310	166274	185433	190708	167222	166906	181345	171675	178298	135613	158197	143344	148542	143394	127842	152358	193302	145088	115470	129940	153977	168677	177840	200349	170390	149767	181771	175033	170902	135613	133379	154188	155392	158054	140938	156212	181484	138025	0	0	1	0
P14046	A1I3_RAT Alpha-1-inhibitor 3 OS=Rattus norvegicus GN=A1i3 PE=1 SV=1	6	5	592.562		181535	194896	155125	153671	150056	130885	106584	441104	79664.9	80346.8	225501	199717	238009	260380	222756	208971	227244	391151	108728	131598	167895	171214	166671	155891	143911	137503	108603	395807	79851.9	81918.3	216146	199717	200670	280078	233029	230335	250521	401044	102081	125192	1	1	2	2
P62752	RL23A_RAT 60S ribosomal protein L23a OS=Rattus norvegicus GN=Rpl23a PE=2 SV=1	1	1	100		126842	96511.2	91950.7	130717	115132	115435	120880	127118	120930	97923.9	112657	115233	91128.9	106781	107197	108423	102617	110015	120198	101389	117311	84783.9	98794.7	132606	110418	121271	123169	114064	121214	99839.3	107983	115233	76832.8	114860	112141	119508	113129	112797	112850	96452.9	1	1	1	1
O55096	DPP3_RAT Dipeptidyl peptidase 3 OS=Rattus norvegicus GN=Dpp3 PE=1 SV=2	3	3	282.064		137903	134673	123484	139476	117568	135114	122564	137069	127083	129391	139144	140393	143569	129507	123973	142792	133394	137246	132740	124801	127541	118309	132675	141491	112754	141946	124885	122993	127381	131922	133371	140393	121046	139304	129691	157391	147058	140717	124624	118725	1	1	1	2
O08618	KPRB_RAT Phosphoribosyl pyrophosphate synthase-associated protein 2 OS=Rattus norvegicus GN=Prpsap2 PE=2 SV=1	6	5	588.665		326601	311542	289879	329286	297919	306585	339235	302110	321945	305920	310282	300238	309553	321915	314909	315510	342172	323946	336457	347430	302060	273686	311456	334043	285720	322086	345661	271087	322701	311904	297410	300238	260991	346269	329432	347766	377222	332139	315886	330517	1	2	1	0
P18297	SPRE_RAT Sepiapterin reductase OS=Rattus norvegicus GN=Spr PE=1 SV=1	2	2	177.728		158702	142995	140715	145235	136461	153622	117697	343265	140694	89590.3	225168	193873	169880	206957	152892	235295	183952	335488	117677	132431	146777	125619	151188	147334	130873	161389	119927	308015	141024	91342.7	215827	193873	143229	222614	159943	259350	202795	343973	110482	125984	0	0	0	1
O35077	GPDA_RAT Glycerol-3-phosphate dehydrogenase [NAD+], cytoplasmic OS=Rattus norvegicus GN=Gpd1 PE=1 SV=4	8	8	995.254		1.86908e+06	1.81338e+06	1.89221e+06	1.82617e+06	1.62089e+06	2.04818e+06	1.98307e+06	2.03927e+06	2.35491e+06	2.53937e+06	1.74004e+06	1.75754e+06	1.98999e+06	1.70525e+06	1.72639e+06	2.00841e+06	2.11127e+06	1.78646e+06	2.07871e+06	1.78406e+06	1.72864e+06	1.59303e+06	2.03305e+06	1.85255e+06	1.55452e+06	2.15173e+06	2.02063e+06	1.82986e+06	2.36043e+06	2.58904e+06	1.66786e+06	1.75754e+06	1.67781e+06	1.83426e+06	1.806e+06	2.21374e+06	2.32754e+06	1.83165e+06	1.95162e+06	1.69721e+06	7	8	9	8
O88600	HSP74_RAT Heat shock 70 kDa protein 4 OS=Rattus norvegicus GN=Hspa4 PE=1 SV=1	29	27	3372.46		5.92625e+06	5.58264e+06	5.30275e+06	5.81188e+06	5.55141e+06	5.93795e+06	5.86691e+06	5.81007e+06	5.71401e+06	5.79856e+06	5.76526e+06	5.69807e+06	5.85114e+06	5.83982e+06	5.60423e+06	5.97442e+06	5.8644e+06	5.76086e+06	5.89276e+06	6.01703e+06	5.48095e+06	4.90428e+06	5.69745e+06	5.89584e+06	5.32409e+06	6.23817e+06	5.97804e+06	5.21344e+06	5.72743e+06	5.91198e+06	5.52609e+06	5.69807e+06	4.93323e+06	6.28163e+06	5.86268e+06	6.58521e+06	6.46511e+06	5.90655e+06	5.53249e+06	5.72412e+06	25	24	28	25
P62329	TYB4_RAT Thymosin beta-4 OS=Rattus norvegicus GN=Tmsb4x PE=1 SV=2	7	7	997.703		9.94528e+06	7.4367e+06	7.21895e+06	7.95353e+06	7.29591e+06	7.79058e+06	7.82722e+06	8.16369e+06	7.45261e+06	7.25486e+06	7.95528e+06	7.54427e+06	8.04581e+06	8.65651e+06	7.80518e+06	8.53847e+06	8.51455e+06	8.13666e+06	8.38997e+06	8.40224e+06	9.19798e+06	6.53305e+06	7.75627e+06	8.06843e+06	6.99716e+06	8.18446e+06	7.97549e+06	7.32537e+06	7.47011e+06	7.39676e+06	7.62525e+06	7.54427e+06	6.78359e+06	9.31141e+06	8.16513e+06	9.41138e+06	9.38673e+06	8.34245e+06	7.87702e+06	7.99322e+06	10	10	11	13
P37805	TAGL3_RAT Transgelin-3 OS=Rattus norvegicus GN=Tagln3 PE=1 SV=2	7	7	800		2.80907e+06	2.80301e+06	2.77302e+06	3.27718e+06	3.47918e+06	3.32061e+06	2.74836e+06	3.45456e+06	2.88222e+06	3.09278e+06	2.98234e+06	2.87083e+06	2.9692e+06	2.91238e+06	2.95109e+06	2.7067e+06	2.81807e+06	2.98053e+06	3.04136e+06	3.10257e+06	2.598e+06	2.46241e+06	2.97942e+06	3.32452e+06	3.33672e+06	3.48849e+06	2.80042e+06	3.09982e+06	2.88898e+06	3.15328e+06	2.85862e+06	2.87083e+06	2.5034e+06	3.13271e+06	3.08718e+06	2.98341e+06	3.10674e+06	3.05591e+06	2.85542e+06	2.95153e+06	10	9	13	13
Q6AYT3	RTCB_RAT tRNA-splicing ligase RtcB homolog OS=Rattus norvegicus PE=2 SV=1	3	3	298.369		116464	116548	95422.7	99381.7	98079.9	105256	115321	116567	101529	105118	100690	70340.2	105126	102063	106910	97842.8	104925	112747	97730.8	111544	107712	102386	102525	100817	94063.7	110577	117505	104597	101767	107174	96512.5	70340.2	88634.4	109784	111840	107846	115673	115598	91755.8	106114	1	1	1	2
Q8CG07	WRIP1_RAT ATPase WRNIP1 OS=Rattus norvegicus GN=Wrnip1 PE=2 SV=1	1	1	94.7304		24296.9	21065.5	20019.9	19809.6	20972	17136.1	22822	18976.6	20394.4	22183.3	24172.7	24024.3	23394.4	22070	17668.8	21748.3	24149.3	18690.1	21893.8	22183	22471.2	18505.7	21510	20095.7	20113.2	18002.5	23254.3	17027.9	20442.3	22617.2	23169.9	24024.3	19724.3	23739.7	18483.6	23971.7	26623	19162.8	20555.2	21103.1	0	0	0	0
P63045	VAMP2_RAT Vesicle-associated membrane protein 2 OS=Rattus norvegicus GN=Vamp2 PE=1 SV=2	2	2	399.994		2.48155e+06	3.34274e+06	3.05444e+06	3.51853e+06	4.53808e+06	3.85087e+06	3.79806e+06	3.49715e+06	3.66849e+06	3.82022e+06	3.93653e+06	3.69439e+06	3.59522e+06	3.72597e+06	3.73819e+06	4.07604e+06	3.28449e+06	4.05739e+06	4.12398e+06	3.78299e+06	2.29509e+06	2.93655e+06	3.28179e+06	3.56936e+06	4.35226e+06	4.04557e+06	3.87001e+06	3.13803e+06	3.6771e+06	3.89495e+06	3.77322e+06	3.69439e+06	3.03121e+06	4.00785e+06	3.91059e+06	4.49275e+06	3.62093e+06	4.16001e+06	3.87185e+06	3.59883e+06	4	5	5	4
Q8VHF5	CISY_RAT Citrate synthase, mitochondrial OS=Rattus norvegicus GN=Cs PE=1 SV=1	11	11	1372.47		3.28502e+06	3.67135e+06	3.41491e+06	3.27145e+06	3.58154e+06	3.61073e+06	3.84101e+06	3.66374e+06	4.30276e+06	4.42489e+06	3.91411e+06	3.73464e+06	3.47613e+06	3.34722e+06	3.36852e+06	4.31073e+06	4.03918e+06	4.63599e+06	4.31071e+06	4.38375e+06	3.03819e+06	3.22524e+06	3.66909e+06	3.31871e+06	3.43488e+06	3.79328e+06	3.91377e+06	3.28752e+06	4.31286e+06	4.51144e+06	3.75173e+06	3.73464e+06	2.9308e+06	3.60045e+06	3.52386e+06	4.75143e+06	4.45293e+06	4.75324e+06	4.04716e+06	4.17034e+06	9	9	9	11
P62243	RS8_RAT 40S ribosomal protein S8 OS=Rattus norvegicus GN=Rps8 PE=1 SV=2	6	6	588.207		553453	443187	413436	533611	540048	528783	485109	392385	512167	439122	480312	458136	441671	422346	453345	462791	431630	462474	497152	479162	511866	389334	444209	541320	517934	555518	494298	352092	513369	447711	460386	458136	372382	454299	474252	510104	475844	474171	466757	455836	2	2	2	4
Q6QLM7	KIF5A_RAT Kinesin heavy chain isoform 5A OS=Rattus norvegicus GN=Kif5a PE=1 SV=1	3	1	300		82287.8	95145.6	99806.7	101908	87664.9	99979.1	105946	94436.5	99536	102448	99087.6	86916.3	91591	103034	90145.9	110099	109754	101861	111236	114239	76104.6	83584.2	107236	103380	84075.2	105034	107953	84738.9	99769.7	104452	94976.9	86916.3	77222.4	110829	94303.1	121355	120996	104438	104435	108677	1	1	0	1
P02688	MBP_RAT Myelin basic protein S OS=Rattus norvegicus GN=Mbp PE=1 SV=3	5	5	894.983		1.09077e+07	1.54137e+07	1.80693e+07	1.54357e+07	2.17471e+07	2.27581e+07	2.40749e+07	1.37869e+07	1.91666e+07	2.51178e+07	2.23459e+07	2.08651e+07	1.87864e+07	2.17538e+07	1.68787e+07	2.31852e+07	2.14292e+07	2.13474e+07	2.33316e+07	1.76422e+07	1.00881e+07	1.35407e+07	1.94143e+07	1.56587e+07	2.08566e+07	2.39087e+07	2.45309e+07	1.23711e+07	1.92116e+07	2.56091e+07	2.14189e+07	2.08651e+07	1.58392e+07	2.33996e+07	1.76571e+07	2.55555e+07	2.36243e+07	2.18873e+07	2.19052e+07	1.67834e+07	12	12	13	12
P27139	CAH2_RAT Carbonic anhydrase 2 OS=Rattus norvegicus GN=Ca2 PE=1 SV=2	6	6	990.031		3.79578e+06	4.17225e+06	4.28133e+06	3.90345e+06	3.69156e+06	4.69235e+06	3.89032e+06	4.40106e+06	4.07341e+06	4.66908e+06	4.31682e+06	4.00371e+06	4.01884e+06	3.93335e+06	4.08173e+06	4.43804e+06	3.73392e+06	4.06235e+06	3.51917e+06	3.64568e+06	3.51057e+06	3.66527e+06	4.6e+06	3.95984e+06	3.54039e+06	4.92959e+06	3.96401e+06	3.94912e+06	4.08298e+06	4.7604e+06	4.13774e+06	4.00371e+06	3.38837e+06	4.23093e+06	4.26997e+06	4.89176e+06	4.1164e+06	4.16509e+06	3.30401e+06	3.4682e+06	10	6	8	9
Q02253	MMSA_RAT Methylmalonate-semialdehyde dehydrogenase [acylating], mitochondrial OS=Rattus norvegicus GN=Aldh6a1 PE=1 SV=1	5	5	497.543		456167	459864	385742	358440	368181	439344	439696	390999	466875	413648	452065	405442	427635	399915	383512	420992	470964	463341	475932	499493	421891	403985	414453	363619	353105	461557	448025	350847	467971	421739	433311	405442	360548	430171	401198	464032	519207	475059	446834	475177	1	2	1	1
Q80U96	XPO1_RAT Exportin-1 OS=Rattus norvegicus GN=Xpo1 PE=2 SV=1	3	3	277.406		93150.7	90862.7	91696.5	103487	94776.8	92096.2	113436	84131.3	94304.3	97039.9	78946.8	95221.3	92422.6	98070.9	99241	99514.3	89356.6	81142.6	90449.5	87845.3	86151.3	79821.8	98521.7	104982	90895.9	96752.4	115585	75491.9	94525.6	98937.9	75671.7	95221.3	77923.5	105490	103818	109688	98509.8	83194.7	84919.6	83568.9	0	0	0	0
Q6AY56	TBA8_RAT Tubulin alpha-8 chain OS=Rattus norvegicus GN=Tuba8 PE=2 SV=1	31	1	4439.01		13941.4	13664.6	15621.2	13696	12477.2	12793.3	12463.9	12289.3	13433.2	12689.9	11343	14173.1	14187.2	15152.9	12945	2531.66	13342.4	6692.66	15906.3	9614.35	12893.8	12004.2	16783.9	13893.9	11966.3	13440.1	12700	11027.4	13464.7	12938.1	10872.4	14173.1	11961.6	16299.2	13541.9	2790.48	14709.1	6861.92	14933.8	9146.32	0	0	0	0
P18665	RM03_RAT 39S ribosomal protein L3, mitochondrial OS=Rattus norvegicus GN=Mrpl3 PE=2 SV=1	1	1	86.3766		10796.4	15601.6	13482	19010.6	16367.8	17634.4	9606.73	48321.4	16658.4	7108.25	28811.7	22436.6	21349.1	22874.6	18954.2	27761.5	16941.9	39022	15992.2	14595.7	9985.14	13705.8	14485.4	19285.2	15697.6	18525.9	9788.7	43359.3	16697.5	7247.29	27616.5	22436.6	17999.9	24605.2	19828.4	30599.6	18677.3	40008.9	15014.5	13885.2	0	0	0	0
P60203	MYPR_RAT Myelin proteolipid protein OS=Rattus norvegicus GN=Plp1 PE=1 SV=2	3	3	299.448		214856	221809	325700	314042	825795	1.64179e+06	371156	242412	447171	471496	385217	351892	272493	443845	487244	235698	205954	238858	278112	402702	198712	194857	349942	318579	791980	1.7248e+06	378187	217519	448221	480719	369236	351892	229744	477424	509715	259794	227051	244898	261109	383099	2	2	3	2
P63074	IF4E_RAT Eukaryotic translation initiation factor 4E OS=Rattus norvegicus GN=Eif4e PE=1 SV=1	1	1	100		17162.8	16082.4	16505.4	17480.1	21948.9	18414.6	21781.9	17663.5	16208.8	16802.3	20315	17583.4	21107	18101.6	17861.5	11244.3	13463.1	14797.7	10312.4	18358.1	15873.2	14128.2	17733.9	17732.6	21050.1	19345.6	22194.5	15849.6	16246.8	17130.9	19472.3	17583.4	17795.8	19471.1	18685.3	12393.9	14842.2	15171.9	9681.95	17464.4	0	0	0	0
Q5FVJ0	RUFY3_RAT Protein RUFY3 OS=Rattus norvegicus GN=Rufy3 PE=1 SV=1	5	4	586.309		331547	299068	285004	328134	282514	300284	305120	308283	294028	300208	288396	265969	269539	295514	263061	327763	309803	299116	328947	268636	306635	262728	306217	332875	270946	315466	310900	276625	294718	306080	276432	265969	227254	317871	275193	361272	341537	306681	308835	255559	2	2	4	2
Q6IFV3	K1C15_RAT Keratin, type I cytoskeletal 15 OS=Rattus norvegicus GN=Krt15 PE=1 SV=1	2	1	175.123		80333.3	71591.9	73638.8	77822.3	73841.6	86659.9	79172.3	84863.9	74576.2	83026.3	85820.7	78512.5	70934.4	85937	81199.4	83412.7	82145.9	91249.6	83499.7	73965.3	74297.1	62892.7	79119.9	78946.5	70818	91041.3	80671.9	76149.3	74751.3	84650.3	82260.5	78512.5	59806.4	92438.6	84944.1	91940.2	90560.5	93557.4	78394.7	70364.6	1	0	0	0
Q63768	CRK_RAT Adapter molecule crk OS=Rattus norvegicus GN=Crk PE=1 SV=1	3	3	299.753		277188	271636	256732	301749	290410	287958	299349	292955	280037	287212	298689	286450	313154	288473	277253	276666	278182	315689	293798	293556	256360	238629	275842	306108	278519	302516	305019	262872	280695	292830	286298	286450	264027	310297	290039	304950	306677	323673	275836	279265	3	2	1	3
P57790	KEAP1_RAT Kelch-like ECH-associated protein 1 OS=Rattus norvegicus GN=Keap1 PE=2 SV=1	1	1	90.532		47704.6	42939.7	45524.7	47230	44532.9	50571.4	44058.3	51144.6	41952.3	42367.4	47215.3	42181.9	47757.3	46023.3	45126.4	49873.5	53348.6	48490.8	51224.5	45008.3	44120.1	37722	48913.2	47912.3	42709.4	53128.3	44892.8	45892.6	42050.8	43196.1	45256.6	42181.9	40265.2	49505.1	47207.5	54972.3	58813.3	49717.1	48092.7	42817.2	0	0	0	0
P15178	SYDC_RAT Aspartate--tRNA ligase, cytoplasmic OS=Rattus norvegicus GN=Dars PE=2 SV=1	5	5	499.728		305351	270334	256574	268386	255808	272281	279325	250623	262202	279800	289190	274626	271031	288676	269678	269073	279860	255664	280484	304130	282406	237485	275671	272264	245334	286047	284616	224886	262818	285272	277193	274626	228512	310516	282114	296581	308527	262130	263336	289325	4	3	3	5
Q63396	TCP4_RAT Activated RNA polymerase II transcriptional coactivator p15 OS=Rattus norvegicus GN=Sub1 PE=2 SV=3	3	3	298.955		211366	191622	185125	179765	192853	192323	161443	208375	185884	181550	169891	180759	182392	177814	194633	188444	183640	167912	204815	166612	195483	168338	198904	182362	184956	202047	164501	186977	186321	185101	162843	180759	153778	191266	203608	207709	202451	172158	192293	158501	2	2	1	3
P61959	SUMO2_RAT Small ubiquitin-related modifier 2 OS=Rattus norvegicus GN=Sumo2 PE=1 SV=1	1	1	100		323631	299521	244352	279592	278742	265922	279900	285317	261118	287132	295529	263343	281661	295635	270425	297452	304626	287365	308440	303427	299313	263126	262539	283631	267328	279367	285202	256018	261731	292748	283269	263343	237474	318002	282896	327861	335830	294632	289582	288656	1	2	1	1
P56574	IDHP_RAT Isocitrate dehydrogenase [NADP], mitochondrial OS=Rattus norvegicus GN=Idh2 PE=1 SV=2	10	10	985.215		938878	795680	751588	700155	750192	804135	953897	790191	905848	871121	886763	865472	826493	838292	732233	848618	976023	816255	951501	972433	868330	698996	807531	710270	719474	844791	971965	709047	907975	888160	849976	865472	696834	901713	766001	935375	1.076e+06	836899	893328	925094	6	5	5	5
P18088	DCE1_RAT Glutamate decarboxylase 1 OS=Rattus norvegicus GN=Gad1 PE=2 SV=1	4	4	393.338		251339	233527	218601	225140	231466	253256	243920	224300	226961	249752	232675	250818	254991	232300	223899	253514	250067	234697	245079	244756	232453	205150	234872	228392	221988	266060	248540	201267	227494	254637	223023	250818	214989	249874	234225	279431	275683	240633	230096	232842	2	2	1	2
P15304	LIPS_RAT Hormone-sensitive lipase OS=Rattus norvegicus GN=Lipe PE=1 SV=3	1	1	84.659		41139.4	52204.9	46154.4	52153.7	51574	53707.7	59016.5	60363.8	64048.4	59593.6	70295.7	71979.8	50973.2	57464.2	54788.9	53248.4	67578.5	54935.9	52159.6	49159.1	38048.2	45861.4	49589.7	52907.2	49462.2	56423.1	60134.4	54165.1	64198.8	60759.3	67379.5	71979.8	42976.6	61811.7	57315.6	58692.2	74500.9	56325.3	48970.7	46766	0	0	0	0
Q5U2R0	MAT2B_RAT Methionine adenosyltransferase 2 subunit beta OS=Rattus norvegicus GN=Mat2b PE=2 SV=1	1	1	90.7675		68607.1	63968.5	56899.8	64983.8	54462.3	57827.5	68080.4	63053.7	60455.1	60904.3	49168.6	58512.5	61124.1	55590	61349.8	57862.4	36474.6	61002.3	63304.9	73170.6	63452	56195.5	61135	65922.6	52232.2	60751.2	69370	56578.8	60597	62095.6	47128.8	58512.5	51535.1	59795.7	64179	63777.8	40210.9	62545.1	59434.5	69608.6	0	0	0	0
P61765	STXB1_RAT Syntaxin-binding protein 1 OS=Rattus norvegicus GN=Stxbp1 PE=1 SV=1	26	25	3391.2		1.02483e+07	1.21163e+07	1.29794e+07	1.34822e+07	1.71428e+07	1.49073e+07	1.32727e+07	1.26735e+07	1.47858e+07	1.34679e+07	1.46056e+07	1.54844e+07	1.38482e+07	1.52987e+07	1.53938e+07	1.41288e+07	1.32725e+07	1.39275e+07	1.33603e+07	1.3627e+07	9.47821e+06	1.0644e+07	1.39455e+07	1.3677e+07	1.64408e+07	1.5661e+07	1.35241e+07	1.13721e+07	1.48205e+07	1.37314e+07	1.39997e+07	1.54844e+07	1.16757e+07	1.64561e+07	1.61037e+07	1.55732e+07	1.46321e+07	1.42798e+07	1.25435e+07	1.29637e+07	23	31	27	32
P04800	CP3A1_RAT Cytochrome P450 3A1 OS=Rattus norvegicus GN=Cyp3a1 PE=1 SV=1	1	1	96.0196		158776	241182	252336	260391	329979	283084	252997	279669	303207	315643	339561	301292	261933	275343	289097	319342	235588	306394	314775	258357	146845	211875	271117	264153	316467	297397	257789	250950	303919	321817	325475	301292	220842	296174	302430	351990	259720	314143	295530	245780	0	0	0	1
P55161	NCKP1_RAT Nck-associated protein 1 OS=Rattus norvegicus GN=Nckap1 PE=2 SV=1	12	12	1272.72		652041	721556	696921	779820	897063	807011	818111	759232	778301	785715	740171	777105	805654	812772	818214	831339	775155	836424	776472	811658	603046	633878	748794	791086	860330	847812	833608	681267	780128	801084	709465	777105	679264	874262	855947	916329	854558	857578	729000	772147	5	3	4	5
B0BNE5	ESTD_RAT S-formylglutathione hydrolase OS=Rattus norvegicus GN=Esd PE=1 SV=1	5	5	497.666		1.15611e+06	1.23478e+06	1.08375e+06	1.18774e+06	1.16666e+06	1.15853e+06	1.24608e+06	1.15519e+06	1.16013e+06	1.12949e+06	1.08989e+06	1.09789e+06	1.16592e+06	1.16131e+06	1.2075e+06	1.07558e+06	1.08058e+06	1.1465e+06	1.20325e+06	1.18128e+06	1.06924e+06	1.08474e+06	1.16441e+06	1.20489e+06	1.11888e+06	1.21711e+06	1.26968e+06	1.03656e+06	1.16285e+06	1.15159e+06	1.04467e+06	1.09789e+06	983010	1.24917e+06	1.26318e+06	1.18554e+06	1.19126e+06	1.17549e+06	1.12969e+06	1.12378e+06	4	6	5	3
Q71UE8	NEDD8_RAT NEDD8 OS=Rattus norvegicus GN=Nedd8 PE=1 SV=1	2	2	399.048		1.02234e+06	854607	838046	866114	846558	843686	921514	912962	984534	889369	960475	888977	904783	947947	917472	924349	940783	927668	901952	924096	945524	750762	900424	878627	811894	886341	938969	819211	986845	906765	920630	888977	762842	1.01966e+06	959783	1.01885e+06	1.03715e+06	951130	846809	879110	4	3	3	3
P16086	SPTA2_RAT Spectrin alpha chain, brain OS=Rattus norvegicus GN=Sptan1 PE=1 SV=2	42	39	4141.01		2.55623e+06	2.8165e+06	2.80802e+06	3.40174e+06	3.71232e+06	3.60871e+06	3.04734e+06	3.38898e+06	3.24427e+06	3.01982e+06	3.59947e+06	3.32459e+06	3.29268e+06	3.16538e+06	3.3609e+06	3.53404e+06	3.02851e+06	3.43711e+06	3.22165e+06	3.23357e+06	2.36415e+06	2.47426e+06	3.01703e+06	3.45088e+06	3.56031e+06	3.79117e+06	3.10506e+06	3.04097e+06	3.25188e+06	3.07889e+06	3.45015e+06	3.32459e+06	2.77613e+06	3.40485e+06	3.51589e+06	3.89533e+06	3.33873e+06	3.52404e+06	3.02469e+06	3.07615e+06	12	20	22	26
P97697	IMPA1_RAT Inositol monophosphatase 1 OS=Rattus norvegicus GN=Impa1 PE=1 SV=2	5	5	595.017		733790	677214	653820	678147	647643	712163	702697	711042	710189	707500	780924	657637	726475	680561	678640	721932	713196	696244	722467	727058	678653	594924	702485	687944	621124	748169	716007	638026	711857	721339	748527	657637	612507	732049	709937	795737	786251	713853	678297	691665	4	4	4	4
P62919	RL8_RAT 60S ribosomal protein L8 OS=Rattus norvegicus GN=Rpl8 PE=2 SV=2	2	2	182.926		333276	351000	279324	336244	319776	343353	334650	220361	328361	303160	334676	314333	323021	313591	277357	331227	251681	278983	248525	281203	308234	308349	300115	341101	306682	360712	340989	197732	329132	309090	320792	314333	272346	337315	290148	365089	277462	286039	233331	267514	1	2	1	1
P12007	IVD_RAT Isovaleryl-CoA dehydrogenase, mitochondrial OS=Rattus norvegicus GN=Ivd PE=1 SV=2	2	2	191.926		63541.8	52488.9	50652.5	52044.7	46099.1	57337.4	57810.6	63273.6	50599	52110.7	56199.7	53762.8	53004	56244.7	47566	66350.6	54093.8	64316.6	59185.6	69443.8	58767.3	46110.8	54422.6	52796.6	44211.4	60236.3	58905.6	56776.1	50717.7	53130	53868.3	53762.8	44688.8	60499.9	49759.6	73133.8	59634.9	65943.2	55567.1	66063.3	0	1	1	0
Q5XI03	CEP95_RAT Centrosomal protein of 95 kDa OS=Rattus norvegicus GN=Cep95 PE=2 SV=1	1	1	88.788		46970	59799	58540.9	59676.3	70716	70028.6	55433.8	62187.5	72456.1	58225.9	74538.9	66761.1	78706.6	61804.8	63510.8	53055.1	56135.3	67054	68278.2	66395.1	43440.6	52532.7	62898.2	60538.5	67820.3	73569.2	56483.9	55801.5	72626.2	59364.8	71446.7	66761.1	66359.2	66480.6	66439.7	58479.1	61885.4	68749.9	64103.9	63163	0	0	0	0
P05942	S10A4_RAT Protein S100-A4 OS=Rattus norvegicus GN=S100a4 PE=2 SV=1	1	1	99.8027		67726.7	53567	58767.5	64807.8	48204.5	59936.5	36753.6	43763.2	53838.5	64283.6	55151.2	57490.2	60272	52916.8	67133.3	53967.8	59868.6	64717.2	59091.3	63384.4	62637.7	47057.9	63141.6	65744.1	46230.6	62966.8	37449.7	39269.2	53964.9	65541	52863.2	57490.2	50816.6	56920.2	70229.3	59485.1	66001.2	66353.9	55478.6	60298.8	2	1	1	1
Q6PCU2	VATE1_RAT V-type proton ATPase subunit E 1 OS=Rattus norvegicus GN=Atp6v1e1 PE=1 SV=1	8	8	997.69		2.46419e+06	3.21366e+06	3.06926e+06	3.13162e+06	3.36768e+06	3.49165e+06	3.41845e+06	3.19049e+06	3.17384e+06	3.59105e+06	3.3909e+06	3.35049e+06	3.06972e+06	3.15266e+06	3.35052e+06	3.63801e+06	3.28772e+06	3.59894e+06	3.32942e+06	3.31045e+06	2.27903e+06	2.82317e+06	3.29771e+06	3.17686e+06	3.22978e+06	3.66819e+06	3.48321e+06	2.86286e+06	3.18129e+06	3.66129e+06	3.25023e+06	3.35049e+06	2.58815e+06	3.39117e+06	3.50504e+06	4.00994e+06	3.6245e+06	3.68996e+06	3.12587e+06	3.1493e+06	8	8	9	9
P50137	TKT_RAT Transketolase OS=Rattus norvegicus GN=Tkt PE=1 SV=1	17	17	1989.48		6.87358e+06	6.11451e+06	5.69452e+06	5.90571e+06	5.52928e+06	6.35791e+06	6.1813e+06	5.83212e+06	6.16703e+06	6.31865e+06	6.22906e+06	5.85302e+06	6.30299e+06	6.09256e+06	6.25882e+06	6.32549e+06	6.5769e+06	6.17801e+06	6.20244e+06	6.66468e+06	6.3571e+06	5.37152e+06	6.11837e+06	5.99102e+06	5.30287e+06	6.67936e+06	6.29839e+06	5.23322e+06	6.18151e+06	6.44224e+06	5.97065e+06	5.85302e+06	5.31418e+06	6.55349e+06	6.54745e+06	6.97217e+06	7.2506e+06	6.33426e+06	5.82323e+06	6.34024e+06	19	17	17	19
P0C0R5	PI3R4_RAT Phosphoinositide 3-kinase regulatory subunit 4 OS=Rattus norvegicus GN=Pik3r4 PE=3 SV=2	1	1	98.2456		71684.6	82528.2	81177.8	89616.3	78814.3	80848.1	60106.5	256899	76449.5	62038.7	133302	137341	107923	130971	95170.5	123947	110379	211615	74301.8	81523.8	66298.2	72500	87220	90911	75587.1	84935.6	61245.1	230519	76629	63252.2	127772	137341	90992.3	140879	99559.5	136619	121686	216967	69759.1	77555.1	1	1	1	1
O88377	PI42B_RAT Phosphatidylinositol-5-phosphate 4-kinase type-2 beta OS=Rattus norvegicus GN=Pip4k2b PE=1 SV=1	3	2	300		172306	212216	202405	209194	212977	196590	213800	207371	197195	170182	188934	183059	188392	195156	185466	184150	191827	187795	216485	200706	159359	186429	217470	212216	204256	206529	217850	186077	197658	173511	181096	183059	158838	209920	194019	202976	211476	192545	203250	190936	0	1	1	0
Q497B0	NIT2_RAT Omega-amidase NIT2 OS=Rattus norvegicus GN=Nit2 PE=1 SV=1	2	2	199.617		112011	76561	79457.3	81886.7	71599.1	84543.4	91182	76960.2	86381.8	87231.7	72269.3	87220.7	72254.5	84989.1	87728.2	85665.8	63433.1	76596.1	82609.2	82505.2	103594	67257.9	85371.5	83069.7	68667.3	88817.8	92909.2	69057.3	86584.6	88937.9	69271.2	87220.7	60919.4	91418.9	91774	94423.7	69930.9	78533.3	77558.6	78488.8	1	0	0	0
P68136	ACTS_RAT Actin, alpha skeletal muscle OS=Rattus norvegicus GN=Acta1 PE=2 SV=1	19	5	2249.97		2.12775e+07	1.99462e+07	1.85725e+07	2.10439e+07	2.0431e+07	2.16079e+07	2.02952e+07	2.03046e+07	1.98704e+07	1.96586e+07	2.12313e+07	2.01894e+07	1.91295e+07	2.07041e+07	2.02685e+07	2.17076e+07	2.09753e+07	2.11355e+07	2.1715e+07	2.04155e+07	1.96787e+07	1.75225e+07	1.99549e+07	2.1348e+07	1.95944e+07	2.27003e+07	2.06797e+07	1.82196e+07	1.9917e+07	2.00432e+07	2.03505e+07	2.01894e+07	1.61285e+07	2.22704e+07	2.12032e+07	2.39268e+07	2.31239e+07	2.167e+07	2.03873e+07	1.94217e+07	5	3	4	5
O35244	PRDX6_RAT Peroxiredoxin-6 OS=Rattus norvegicus GN=Prdx6 PE=1 SV=3	13	13	1998.37		1.05109e+07	1.00439e+07	9.18121e+06	9.84879e+06	6.83963e+06	8.46661e+06	8.8652e+06	8.79424e+06	9.59747e+06	9.50669e+06	1.08308e+07	8.67497e+06	1.05239e+07	9.73428e+06	1.00811e+07	9.43848e+06	8.97496e+06	9.39672e+06	8.81834e+06	9.91902e+06	9.72107e+06	8.82343e+06	9.86458e+06	9.99107e+06	6.55956e+06	8.89468e+06	9.03312e+06	7.89117e+06	9.62e+06	9.69263e+06	1.03815e+07	8.67497e+06	8.87293e+06	1.04707e+07	1.0546e+07	1.04034e+07	9.8943e+06	9.63437e+06	8.27921e+06	9.43616e+06	19	23	24	22
P17764	THIL_RAT Acetyl-CoA acetyltransferase, mitochondrial OS=Rattus norvegicus GN=Acat1 PE=1 SV=1	7	6	795.019		418856	479359	468849	439101	460534	507798	495668	436912	544647	558166	472954	474124	418829	428026	441355	579094	569933	596310	575799	577667	387383	421111	503747	445445	441677	533472	505058	392046	545925	569084	453333	474124	353124	460408	461708	638297	628314	611391	540596	549546	3	3	6	5
Q4KLF8	ARPC5_RAT Actin-related protein 2/3 complex subunit 5 OS=Rattus norvegicus GN=Arpc5 PE=1 SV=3	2	2	199.693		105432	133179	121481	110501	108267	114219	105358	104205	141952	136409	170032	115225	122654	107572	134226	132074	130151	128566	123475	104470	97509.5	116996	130523	112097	103833	119993	107353	93504	142285	139077	162978	115225	103412	115711	140416	145576	143482	131818	115926	99384.5	2	1	2	1
P16446	PIPNA_RAT Phosphatidylinositol transfer protein alpha isoform OS=Rattus norvegicus GN=Pitpna PE=1 SV=2	4	4	493.966		239013	267918	269026	294532	306487	315904	302089	313659	287819	338292	351209	323634	334164	309231	297780	313783	289809	259416	309026	291697	221054	235363	289051	298787	293937	331875	307812	281449	288495	344909	336640	323634	281741	332625	311512	345862	319495	265977	290132	277497	0	0	2	1
Q63945	SET_RAT Protein SET OS=Rattus norvegicus GN=Set PE=1 SV=2	1	1	100		170818	145113	122073	153637	129913	132106	168562	154560	146230	121222	112518	139983	140623	112438	141755	138477	122242	146056	132746	166208	157983	127480	131159	155857	124593	138785	171755	138688	146573	123593	107850	139983	118562	120944	148292	152634	134764	149750	124631	158117	0	0	0	0
P11275	KCC2A_RAT Calcium/calmodulin-dependent protein kinase type II subunit alpha OS=Rattus norvegicus GN=Camk2a PE=1 SV=1	9	6	1098.78		1.0644e+06	1.39962e+06	1.24393e+06	1.70485e+06	2.10568e+06	1.98677e+06	2.16353e+06	1.53641e+06	1.86811e+06	1.65131e+06	1.42211e+06	1.83826e+06	1.41792e+06	1.62097e+06	1.77903e+06	1.54314e+06	1.33865e+06	1.4163e+06	1.5457e+06	1.24838e+06	984423	1.22955e+06	1.33652e+06	1.72948e+06	2.01946e+06	2.08722e+06	2.20451e+06	1.37864e+06	1.87249e+06	1.68361e+06	1.36312e+06	1.83826e+06	1.19548e+06	1.7436e+06	1.86107e+06	1.70091e+06	1.47577e+06	1.45212e+06	1.4512e+06	1.18761e+06	7	7	9	9
Q4KLN6	RIR2_RAT Ribonucleoside-diphosphate reductase subunit M2 OS=Rattus norvegicus GN=Rrm2 PE=2 SV=1	1	1	75.4127		57312.7	52422.4	59735.9	43353.9	9582.23	66042.4	35570.9	46790.4	35248.6	47773.4	38162.3	34889.9	46130.1	35817.2	48273.2	56931.7	7729.25	45246.6	22547.9	38309.5	53006.2	46052.4	64182.2	43980.2	9189.86	69381.4	36244.7	41985.5	35331.4	48707.9	36579.2	34889.9	38893.3	38526.9	50499.4	62752	8520.99	46390.9	21169.4	36444.6	1	0	0	0
P62775	MTPN_RAT Myotrophin OS=Rattus norvegicus GN=Mtpn PE=1 SV=2	4	4	497.94		2.4201e+06	2.12727e+06	1.95884e+06	2.30275e+06	2.18211e+06	2.26835e+06	2.34455e+06	2.42996e+06	2.24978e+06	2.18558e+06	2.27862e+06	2.21058e+06	2.33663e+06	2.29095e+06	2.24393e+06	2.30169e+06	2.33433e+06	2.28147e+06	2.35986e+06	2.40356e+06	2.23826e+06	1.86878e+06	2.10464e+06	2.33601e+06	2.09275e+06	2.38303e+06	2.38896e+06	2.18043e+06	2.25507e+06	2.22833e+06	2.18409e+06	2.21058e+06	1.97006e+06	2.46427e+06	2.34741e+06	2.537e+06	2.57345e+06	2.33917e+06	2.21558e+06	2.28656e+06	3	5	5	4
Q6P7Q4	LGUL_RAT Lactoylglutathione lyase OS=Rattus norvegicus GN=Glo1 PE=1 SV=3	9	9	1092.08		2.08103e+06	2.18789e+06	2.00369e+06	2.16364e+06	2.14374e+06	2.18863e+06	2.18627e+06	2.31303e+06	2.24672e+06	2.2773e+06	2.08698e+06	2.14661e+06	2.29909e+06	2.05596e+06	2.15969e+06	2.16539e+06	2.04595e+06	2.0651e+06	2.06884e+06	2.23493e+06	1.92466e+06	1.92204e+06	2.15283e+06	2.1949e+06	2.05596e+06	2.29929e+06	2.22769e+06	2.0755e+06	2.25199e+06	2.32184e+06	2.00041e+06	2.14661e+06	1.93841e+06	2.2115e+06	2.25929e+06	2.38676e+06	2.25552e+06	2.11733e+06	1.94235e+06	2.12613e+06	11	9	11	10
Q8CG45	ARK72_RAT Aflatoxin B1 aldehyde reductase member 2 OS=Rattus norvegicus GN=Akr7a2 PE=1 SV=2	2	2	192.978		199268	178126	164880	187462	165527	174621	183601	170439	175590	164387	184347	173398	186859	173475	173604	189796	186703	179205	179189	185210	184295	156482	177152	190170	158749	183450	187079	152937	176002	167602	176700	173398	157545	186599	181610	209200	205828	183737	168234	176194	1	0	0	0
P69682	NECP1_RAT Adaptin ear-binding coat-associated protein 1 OS=Rattus norvegicus GN=Necap1 PE=1 SV=1	3	3	296.17		243518	276956	303346	342142	326784	339090	322487	371250	351998	326482	338662	330388	322744	339137	328083	322894	328254	333296	359604	346819	225220	243303	325925	347085	313403	356234	328595	333127	352824	332868	324612	330388	272113	364794	343213	355905	361878	341726	337619	329936	0	0	1	0
P13803	ETFA_RAT Electron transfer flavoprotein subunit alpha, mitochondrial OS=Rattus norvegicus GN=Etfa PE=1 SV=4	4	4	399.926		1.43054e+06	1.26594e+06	1.16691e+06	1.35392e+06	1.31373e+06	1.22993e+06	1.41324e+06	1.4953e+06	1.30028e+06	1.38208e+06	1.30611e+06	1.37666e+06	1.33562e+06	1.33977e+06	1.30259e+06	1.37976e+06	1.51307e+06	1.37585e+06	1.40224e+06	1.46889e+06	1.32305e+06	1.11211e+06	1.25377e+06	1.37348e+06	1.25994e+06	1.29211e+06	1.44001e+06	1.34175e+06	1.30334e+06	1.40912e+06	1.25193e+06	1.37666e+06	1.12609e+06	1.44113e+06	1.36267e+06	1.52082e+06	1.66806e+06	1.41065e+06	1.31651e+06	1.39738e+06	2	2	3	1
P43114	PE2R4_RAT Prostaglandin E2 receptor EP4 subtype OS=Rattus norvegicus GN=Ptger4 PE=2 SV=1	1	1	80.4308		141175	117787	115274	127741	85043.9	103804	107466	106592	122888	121549	129860	112432	126021	128830	126206	122733	113690	111631	111767	130541	130567	103474	123854	129587	81561.6	109052	109502	95646.1	123176	123927	124473	112432	106251	138576	132026	135280	125336	114454	104934	124186	0	0	0	0
P62828	RAN_RAT GTP-binding nuclear protein Ran OS=Rattus norvegicus GN=Ran PE=1 SV=3	9	8	993.339		3.13529e+06	2.72029e+06	2.56305e+06	2.79414e+06	2.69017e+06	2.72787e+06	2.82481e+06	2.46701e+06	2.6836e+06	2.76582e+06	2.80986e+06	2.694e+06	2.86701e+06	2.89087e+06	2.78982e+06	2.78074e+06	2.89319e+06	2.68136e+06	2.80855e+06	2.86888e+06	2.8997e+06	2.38974e+06	2.75382e+06	2.8345e+06	2.58001e+06	2.86578e+06	2.87832e+06	2.21367e+06	2.6899e+06	2.81992e+06	2.69329e+06	2.694e+06	2.41724e+06	3.10958e+06	2.91848e+06	3.06502e+06	3.18955e+06	2.74918e+06	2.63684e+06	2.72922e+06	10	8	7	7
P49432	ODPB_RAT Pyruvate dehydrogenase E1 component subunit beta, mitochondrial OS=Rattus norvegicus GN=Pdhb PE=1 SV=2	11	11	1091.59		1.71061e+06	1.35559e+06	1.29226e+06	1.44189e+06	1.36834e+06	1.52044e+06	1.65289e+06	1.40955e+06	1.55695e+06	1.39702e+06	1.49604e+06	1.52296e+06	1.50736e+06	1.41503e+06	1.3673e+06	1.39481e+06	1.67089e+06	1.68921e+06	1.70469e+06	1.62684e+06	1.58207e+06	1.19087e+06	1.38845e+06	1.46273e+06	1.31231e+06	1.59731e+06	1.6842e+06	1.26481e+06	1.5606e+06	1.42435e+06	1.43398e+06	1.52296e+06	1.27088e+06	1.52209e+06	1.43035e+06	1.53741e+06	1.84205e+06	1.73193e+06	1.60047e+06	1.54764e+06	10	9	8	7
P50399	GDIB_RAT Rab GDP dissociation inhibitor beta OS=Rattus norvegicus GN=Gdi2 PE=1 SV=2	30	21	3790.93		5.18126e+06	5.24989e+06	4.97652e+06	5.37111e+06	5.21852e+06	5.55202e+06	5.5179e+06	5.59164e+06	5.43202e+06	5.23461e+06	5.27912e+06	5.14129e+06	5.45216e+06	5.20755e+06	5.12507e+06	5.21998e+06	5.20874e+06	5.10538e+06	5.33352e+06	5.40788e+06	4.79194e+06	4.61197e+06	5.34693e+06	5.44871e+06	5.00483e+06	5.83272e+06	5.62242e+06	5.01744e+06	5.44477e+06	5.33699e+06	5.06012e+06	5.14129e+06	4.59684e+06	5.60153e+06	5.36142e+06	5.75364e+06	5.74229e+06	5.2345e+06	5.00744e+06	5.14462e+06	20	24	21	19
O88588	PACS1_RAT Phosphofurin acidic cluster sorting protein 1 OS=Rattus norvegicus GN=Pacs1 PE=2 SV=1	4	4	382.261		181473	230561	189054	236477	223916	218219	236808	252880	214342	184699	222721	225970	246369	212750	197488	197465	167571	188115	168845	211590	167837	202545	203126	239893	214747	229251	241293	226912	214845	188311	213482	225970	207719	228846	206595	217652	184736	192873	158522	201290	1	2	2	1
Q01986	MP2K1_RAT Dual specificity mitogen-activated protein kinase kinase 1 OS=Rattus norvegicus GN=Map2k1 PE=1 SV=2	12	9	1597.11		1.82569e+06	1.73667e+06	1.59236e+06	1.8883e+06	1.77272e+06	1.83863e+06	1.86965e+06	1.8938e+06	1.686e+06	1.60876e+06	1.76209e+06	1.72044e+06	1.818e+06	1.87512e+06	1.79041e+06	1.93782e+06	1.75611e+06	1.88306e+06	1.75178e+06	1.92048e+06	1.6885e+06	1.52564e+06	1.71088e+06	1.91558e+06	1.70013e+06	1.93159e+06	1.90507e+06	1.69932e+06	1.68996e+06	1.64022e+06	1.68899e+06	1.72044e+06	1.53279e+06	2.01698e+06	1.87297e+06	2.13593e+06	1.93599e+06	1.93069e+06	1.64468e+06	1.82699e+06	11	11	11	10
Q6DGG0	PPID_RAT Peptidyl-prolyl cis-trans isomerase D OS=Rattus norvegicus GN=Ppid PE=1 SV=3	7	7	996.781		973653	922830	873284	954454	922387	1.01458e+06	1.03468e+06	835429	1.0442e+06	960276	943386	969921	951857	947797	973335	1.00813e+06	1.01766e+06	986630	1.00026e+06	1.00616e+06	900492	810695	938284	968243	884617	1.06588e+06	1.05428e+06	749639	1.04665e+06	979059	904249	969921	802531	1.0195e+06	1.01822e+06	1.11119e+06	1.1219e+06	1.01158e+06	939108	957175	8	9	7	7
Q03555	GEPH_RAT Gephyrin OS=Rattus norvegicus GN=Gphn PE=1 SV=3	4	4	399.939		182885	237265	207395	230313	238700	244457	234565	217248	196549	212291	235607	236413	222322	224646	218252	241987	216321	231021	226830	229184	169143	208435	222831	233640	228926	256817	239009	194939	197011	216444	225833	236413	187444	241642	228317	266727	238480	236863	212962	218027	1	3	1	2
Q99NA5	IDH3A_RAT Isocitrate dehydrogenase [NAD] subunit alpha, mitochondrial OS=Rattus norvegicus GN=Idh3a PE=1 SV=1	12	10	1391.7		2.17746e+06	2.49157e+06	2.18467e+06	2.0764e+06	2.35104e+06	2.44033e+06	2.75179e+06	2.46762e+06	2.79131e+06	2.93202e+06	2.49582e+06	2.48918e+06	2.20082e+06	2.16051e+06	2.18961e+06	2.9568e+06	2.88459e+06	3.24499e+06	2.9263e+06	2.88054e+06	2.01384e+06	2.18882e+06	2.34728e+06	2.1064e+06	2.25477e+06	2.56371e+06	2.80392e+06	2.21422e+06	2.79786e+06	2.98937e+06	2.39228e+06	2.48918e+06	1.85556e+06	2.32396e+06	2.29059e+06	3.25909e+06	3.18007e+06	3.32706e+06	2.7474e+06	2.74031e+06	9	9	8	9
P63083	S10A5_RAT Protein S100-A5 OS=Rattus norvegicus GN=S100a5 PE=1 SV=1	1	1	99.6049		3198.4	27686.5	7571.69	2145.3	4176.62	1079.01	5973.96	5060.45	3817.42	3806.48	3029.06	3028.18	3317.68	3080.65	3563.3	10115.5	4024.83	1409.52	1293.43	1900.34	2958.07	24322.3	8135.27	2176.3	4005.59	1133.56	6087.12	4540.79	3826.39	3880.94	2903.4	3028.18	2797.21	3313.72	3727.63	11149.7	4437.11	1445.17	1214.35	1807.83	0	1	0	0
Q5U300	UBA1_RAT Ubiquitin-like modifier-activating enzyme 1 OS=Rattus norvegicus GN=Uba1 PE=1 SV=1	23	23	2879.07		6.8127e+06	6.40705e+06	5.80824e+06	6.43461e+06	5.90294e+06	6.35027e+06	6.51796e+06	6.35783e+06	6.12852e+06	6.20253e+06	6.46196e+06	6.14773e+06	6.54008e+06	6.31042e+06	6.25395e+06	6.44446e+06	6.4209e+06	6.33193e+06	6.57515e+06	6.65233e+06	6.3008e+06	5.62852e+06	6.24056e+06	6.52757e+06	5.66123e+06	6.67134e+06	6.64143e+06	5.70495e+06	6.1429e+06	6.32385e+06	6.19389e+06	6.14773e+06	5.51408e+06	6.78783e+06	6.54236e+06	7.1033e+06	7.07862e+06	6.49207e+06	6.17316e+06	6.32849e+06	27	28	25	26
Q6XVN8	MLP3A_RAT Microtubule-associated proteins 1A/1B light chain 3A OS=Rattus norvegicus GN=Map1lc3a PE=1 SV=1	3	1	297.589		374803	378078	330405	379475	365553	403221	410217	396173	371276	361113	407867	388754	380895	356685	356204	418431	379942	424824	410542	369883	346640	332137	354998	384957	350584	423607	417987	355491	372148	368176	390947	388754	321141	383670	372631	461209	418862	435568	385443	351877	1	1	1	1
P10536	RAB1B_RAT Ras-related protein Rab-1B OS=Rattus norvegicus GN=Rab1b PE=1 SV=1	6	1	592.608		111220	125405	123166	127628	133407	135602	136415	119126	119443	136617	129669	121969	127957	133996	128714	137182	110357	143301	140483	142861	102863	110167	132334	129471	127945	142458	138999	106893	119723	139289	124290	121969	107883	144134	134650	151206	121662	146925	131894	135907	0	1	1	1
Q569C3	UBP1_RAT Ubiquitin carboxyl-terminal hydrolase 1 OS=Rattus norvegicus GN=Usp1 PE=2 SV=1	2	2	196.149		333590	310976	290940	324213	312607	328366	332621	303954	306515	305423	315944	303125	353287	331229	283341	335954	315614	340150	320612	339670	308524	273189	312595	328896	299806	344968	338922	272741	307234	311397	302837	303125	297864	356288	296408	370300	347944	348753	301011	323134	2	1	1	1
P30427	PLEC_RAT Plectin OS=Rattus norvegicus GN=Plec PE=1 SV=2	2	2	179.276		73662.4	60477	60551.2	66830.3	56504.7	66032.7	65495.5	61708.9	59602.4	60525.6	71072.6	63355.9	62865.9	67701.9	58895.2	64255.9	71345.4	61998.9	69853.2	63398.7	68127.4	53128.3	65058.1	67795.8	54191	69371.3	66736.1	55372.1	59742.3	61709.5	68124.2	63355.9	53003.6	72823.8	61611.3	70825	78653.6	63566.9	65582.5	60312.4	1	1	1	0
Q63624	SFR19_RAT Splicing factor, arginine/serine-rich 19 OS=Rattus norvegicus GN=Scaf1 PE=1 SV=2	1	1	82.1671		72051.7	61910	49564.8	67907.5	60671.2	53591.6	59528.2	66420	64342.7	54788.4	63197.3	68237.1	62578.2	58521.4	60175.6	59802.5	57355.5	72471	70873.2	69554.8	66637.7	54387.2	53254	68888.5	58186.8	56301.1	60655.8	59599.4	64493.7	55860	60575.6	68237.1	52761	62948.8	62950.7	65916.3	63230.7	74303.9	66540.2	66168.9	1	0	0	0
Q99PF5	FUBP2_RAT Far upstream element-binding protein 2 OS=Rattus norvegicus GN=Khsrp PE=1 SV=1	2	2	199.988		151788	134620	125145	137865	122541	126734	144964	133494	127431	122489	131468	118498	123820	128057	111917	135632	125656	127860	150079	122994	140383	118262	134460	139857	117523	133141	147709	119785	127730	124885	126014	118498	104395	137745	117078	149499	138527	131093	140904	117007	1	1	1	1
P25809	KCRU_RAT Creatine kinase U-type, mitochondrial OS=Rattus norvegicus GN=Ckmt1 PE=1 SV=1	8	7	995.433		1.55834e+06	1.50132e+06	1.45546e+06	1.74442e+06	1.59738e+06	1.97356e+06	1.63203e+06	1.6183e+06	1.51643e+06	1.72394e+06	1.44581e+06	1.72922e+06	1.94203e+06	1.74367e+06	1.64359e+06	1.84477e+06	1.84617e+06	1.68451e+06	1.58183e+06	1.61206e+06	1.44125e+06	1.31889e+06	1.5638e+06	1.76962e+06	1.53197e+06	2.07334e+06	1.66294e+06	1.45211e+06	1.51999e+06	1.75766e+06	1.38583e+06	1.72922e+06	1.63737e+06	1.87559e+06	1.71939e+06	2.03337e+06	2.03528e+06	1.72712e+06	1.48512e+06	1.53359e+06	6	6	7	6
P61980	HNRPK_RAT Heterogeneous nuclear ribonucleoprotein K OS=Rattus norvegicus GN=Hnrnpk PE=1 SV=1	8	7	899.284		1.25456e+06	1.10402e+06	1.0504e+06	1.18147e+06	1.09066e+06	1.16743e+06	1.22267e+06	1.25259e+06	1.15311e+06	1.06569e+06	990919	1.11528e+06	1.1486e+06	1.17923e+06	1.13657e+06	1.13383e+06	1.1628e+06	1.12615e+06	1.10257e+06	1.12293e+06	1.1603e+06	969868	1.12858e+06	1.19854e+06	1.046e+06	1.22645e+06	1.24583e+06	1.12396e+06	1.15581e+06	1.08653e+06	949811	1.11528e+06	968408	1.26844e+06	1.18898e+06	1.24974e+06	1.28191e+06	1.15463e+06	1.03516e+06	1.06827e+06	6	7	4	7
Q62698	DC1L2_RAT Cytoplasmic dynein 1 light intermediate chain 2 OS=Rattus norvegicus GN=Dync1li2 PE=1 SV=1	3	2	299.988		76190	80082.2	78967.4	85571.5	80218	84215.3	85001	90352.2	78963.5	87215.8	72265.2	79102.9	85805.3	88259.9	82062.5	92792.3	88938.2	85669.6	89514.3	89112.5	70465.1	70351.3	84845.2	86807.8	76933.3	88473.2	86611.1	81074	79148.9	88921.7	69267.3	79102.9	72344.3	94937.2	85847	102279	98048.6	87836.3	84041.6	84774.4	1	1	1	1
P48004	PSA7_RAT Proteasome subunit alpha type-7 OS=Rattus norvegicus GN=Psma7 PE=1 SV=1	5	5	475.435		489369	484403	439567	478208	415115	461586	457381	457020	464889	449993	505710	469674	493061	467915	450814	451343	503953	444677	460985	460682	452598	425542	472285	485116	398117	484924	466045	410089	465980	458794	484731	469674	415710	503315	471604	497486	555575	455923	432801	438256	2	4	2	3
P15650	ACADL_RAT Long-chain specific acyl-CoA dehydrogenase, mitochondrial OS=Rattus norvegicus GN=Acadl PE=1 SV=1	1	1	98.5933		56799.7	54318.2	55142.4	53682.9	46635.4	53188.2	60940.3	43283.6	60353.7	61677	50674.3	56235.2	48131.2	46571.9	56780.1	60606.4	70160.7	57868.1	71134.9	64832.3	52531.7	47717.9	59246.7	54458.4	44725.8	55877.3	62094.7	38838.8	60495.3	62883.4	48572.1	56235.2	40580.5	50095.3	59398.6	66802.3	77347.5	59331.6	66785.8	61676.2	0	0	0	0
P07861	NEP_RAT Neprilysin OS=Rattus norvegicus GN=Mme PE=1 SV=2	1	1	98.1366		13970.6	12123.1	13413.2	19876.5	12639.9	15670.4	12104.1	9008.83	10109.4	13043.6	7660.36	8807.71	12016.2	12732.5	16357.7	12296.1	12564.8	12093.6	9288.37	14127.5	12920.9	10650	14411.6	20163.6	12122.3	16462.7	12333.4	8083.72	10133.1	13298.7	7342.57	8807.71	10131.1	13695.8	17112.1	13553.1	13851.9	12399.4	8720.5	13439.7	1	0	0	0
Q5I0C3	MCCA_RAT Methylcrotonoyl-CoA carboxylase subunit alpha, mitochondrial OS=Rattus norvegicus GN=Mccc1 PE=1 SV=1	1	1	79.41		38844.3	36635.6	36785.6	38088.8	39571.8	40748.3	38777.3	41417.1	42126.7	39376.6	47780.3	42381.4	40351.3	38080.4	40448.7	39952.7	40580	39923.4	43811.7	33563.1	35925.5	32183.9	39523.7	38639.1	37951.4	42808.5	39511.8	37164	42225.6	40146.8	45798.1	42381.4	34021	40961.4	42314.1	44037.2	44736.7	40933.1	41133.1	31929.3	0	0	0	0
P62749	HPCL1_RAT Hippocalcin-like protein 1 OS=Rattus norvegicus GN=Hpcal1 PE=1 SV=2	4	1	398.096		34205.5	38517.5	34877.2	37726.5	48214	37528.4	37015	37634.5	37424.6	27789.9	33429.7	35944	35884.6	40509.8	36466.4	28686.3	32823.6	29725	37813.5	37623.1	31635.3	33837.2	37473.2	38271.5	46239.7	39425.8	37716.1	33769.8	37512.4	28333.5	32042.8	35944	30255.1	43574.6	38148.1	31619	36185.9	30476.8	35501.7	35791.6	0	0	0	0
Q9JKS6	PCLO_RAT Protein piccolo OS=Rattus norvegicus GN=Pclo PE=1 SV=1	3	3	288.927		340611	381940	337615	325631	353976	296254	363704	365734	343847	338012	362007	359311	376520	364272	382197	368118	351826	333135	331712	326385	315017	335530	362744	330335	339481	311232	370593	328177	344654	344623	346989	359311	317452	391831	399823	405752	387865	341561	311432	310496	1	1	0	0
P04692	TPM1_RAT Tropomyosin alpha-1 chain OS=Rattus norvegicus GN=Tpm1 PE=1 SV=3	3	2	299.852		51675.2	66890.4	67544.6	70019.2	74410.3	69419.6	59587.8	69007	64838.4	58373.6	88053.7	66707.5	65524.1	61984.8	68147.2	70814.6	68688.4	68474.2	62189.1	66332.4	47792.3	58762.4	72572.1	71030.7	71363.4	72929.4	60716.5	61920.8	64990.6	59515.4	84400.8	66707.5	55244.8	66674.2	71290	78054.2	75724.5	70205.9	58387	63103.3	1	2	2	2
Q3ZB98	BCAS1_RAT Breast carcinoma-amplified sequence 1 homolog (Fragment) OS=Rattus norvegicus GN=Bcas1 PE=1 SV=2	3	3	289.6		80386.5	154131	178631	147753	137256	169029	181400	68188.9	140046	178024	189323	164484	147370	132797	132622	188093	149206	175616	170285	143991	74346.3	135402	191926	149887	131636	177574	184837	61186.6	140375	181506	181469	164484	124251	142843	138738	207323	164490	180058	159874	136982	0	2	3	1
O88989	MDHC_RAT Malate dehydrogenase, cytoplasmic OS=Rattus norvegicus GN=Mdh1 PE=1 SV=3	13	13	1795.73		4.34655e+07	4.08039e+07	3.74033e+07	4.03532e+07	3.61542e+07	4.01972e+07	4.14085e+07	3.95861e+07	3.89911e+07	4.04469e+07	4.16403e+07	3.90989e+07	4.11953e+07	4.02013e+07	3.96806e+07	4.10815e+07	4.20645e+07	3.97488e+07	4.0203e+07	4.19311e+07	4.01995e+07	3.58457e+07	4.01873e+07	4.09361e+07	3.46738e+07	4.22295e+07	4.21929e+07	3.5521e+07	3.90827e+07	4.1238e+07	3.99129e+07	3.90989e+07	3.47327e+07	4.32427e+07	4.15105e+07	4.52814e+07	4.63733e+07	4.0754e+07	3.77451e+07	3.98898e+07	19	24	23	23
P04797	G3P_RAT Glyceraldehyde-3-phosphate dehydrogenase OS=Rattus norvegicus GN=Gapdh PE=1 SV=3	22	17	3065.35		9.88802e+07	8.2592e+07	7.64107e+07	7.99549e+07	7.39257e+07	8.09788e+07	8.4743e+07	7.90883e+07	8.06244e+07	8.24681e+07	8.31963e+07	7.97085e+07	8.08953e+07	8.37149e+07	8.21645e+07	8.72178e+07	9.08424e+07	8.28736e+07	8.61428e+07	8.97928e+07	9.14503e+07	7.25561e+07	8.20981e+07	8.111e+07	7.08986e+07	8.5073e+07	8.63482e+07	7.09668e+07	8.08137e+07	8.40812e+07	7.97449e+07	7.97085e+07	6.82046e+07	9.00483e+07	8.59536e+07	9.61344e+07	1.00148e+08	8.49695e+07	8.08762e+07	8.54217e+07	24	26	26	22
P62762	VISL1_RAT Visinin-like protein 1 OS=Rattus norvegicus GN=Vsnl1 PE=1 SV=2	7	6	693.088		1.07112e+06	1.1803e+06	1.10277e+06	1.2338e+06	1.6663e+06	1.30603e+06	1.1235e+06	1.20566e+06	1.41088e+06	1.25568e+06	1.00122e+06	1.22354e+06	1.15277e+06	1.2394e+06	1.41786e+06	1.05643e+06	987304	1.17841e+06	1.17214e+06	1.34289e+06	990638	1.03688e+06	1.18485e+06	1.25162e+06	1.59807e+06	1.37206e+06	1.14479e+06	1.08185e+06	1.41419e+06	1.28024e+06	959683	1.22354e+06	971927	1.33317e+06	1.48325e+06	1.16443e+06	1.08844e+06	1.20822e+06	1.10048e+06	1.27752e+06	3	4	2	2
Q09429	ABCC8_RAT ATP-binding cassette sub-family C member 8 OS=Rattus norvegicus GN=Abcc8 PE=1 SV=4	1	1	97.2342		48882.2	48789	42479.8	35700.1	38342.1	40227.9	36865.3	33807.1	46968.2	36139.7	53533.1	40838.2	43783.8	43384.2	41674.9	40729.7	45470.5	38572	44220.7	40471	45209.1	42860.6	45641.7	36215.9	36772.1	42261.8	37563.6	30335.5	47078.5	36846.6	51312.3	40838.2	36915.1	46666.4	43596.8	44893.6	50128.3	39547.5	41517.2	38500.8	1	0	0	0
Q66HD0	ENPL_RAT Endoplasmin OS=Rattus norvegicus GN=Hsp90b1 PE=1 SV=2	6	4	596.927		187582	194711	192716	207562	236858	217651	203361	201023	248654	214843	209994	222072	204025	196849	201233	193822	181124	183793	211767	217320	173487	171052	207060	210561	227159	228655	207213	180380	249237	219046	201282	222072	172018	211741	210513	213637	199677	188441	198820	206741	2	1	1	1
Q9QWN8	SPTN2_RAT Spectrin beta chain, brain 2 OS=Rattus norvegicus GN=Sptbn2 PE=1 SV=2	2	2	297.173		348006	407625	391918	442687	490878	441112	407708	424413	421588	454678	404310	420058	438996	395710	447597	424314	379345	407066	383880	367949	321856	358094	421089	449083	470777	463414	415431	380831	422578	463572	387537	420058	370127	425647	468239	467693	418203	417361	360411	350037	1	1	1	1
P08413	KCC2B_RAT Calcium/calmodulin-dependent protein kinase type II subunit beta OS=Rattus norvegicus GN=Camk2b PE=1 SV=1	6	3	699.654		197206	259315	241073	305830	374271	365904	321986	286828	304065	261198	266561	228740	264016	297480	313061	296601	249704	253926	293671	240355	182388	227805	259017	310248	358945	384404	328085	257374	304779	266307	255502	228740	222598	319986	327499	326923	275283	260348	275716	228654	0	2	1	2
P48037	ANXA6_RAT Annexin A6 OS=Rattus norvegicus GN=Anxa6 PE=1 SV=2	10	9	1088.44		411321	413284	470653	427297	414471	466667	566958	576759	556786	494992	546371	434782	476535	545589	513777	259399	378916	415724	415930	436922	380414	363065	505684	433471	397499	490261	577697	517532	558093	504674	523705	434782	401777	586865	537470	285918	417730	426238	390501	415653	3	1	3	2
P35465	PAK1_RAT Serine/threonine-protein kinase PAK 1 OS=Rattus norvegicus GN=Pak1 PE=1 SV=3	14	7	1478.75		726288	682975	703972	737972	701561	739781	773043	748938	698136	679413	753539	685462	695997	756560	712305	777157	754443	730568	743948	727800	671715	599985	756370	748633	672833	777183	787686	672031	699774	692702	722278	685462	586810	813798	745154	856609	831724	749045	698465	692370	3	5	4	3
P47875	CSRP1_RAT Cysteine and glycine-rich protein 1 OS=Rattus norvegicus GN=Csrp1 PE=2 SV=2	5	5	699.538		1.80303e+06	1.87673e+06	1.77214e+06	1.57382e+06	1.68103e+06	1.72064e+06	1.74168e+06	1.70911e+06	1.6515e+06	1.70566e+06	1.79913e+06	1.46159e+06	1.65088e+06	1.58588e+06	1.5114e+06	1.90155e+06	1.7315e+06	1.62452e+06	1.84809e+06	1.52947e+06	1.66755e+06	1.64869e+06	1.90405e+06	1.59656e+06	1.6122e+06	1.80764e+06	1.77467e+06	1.5336e+06	1.65538e+06	1.73903e+06	1.72449e+06	1.46159e+06	1.39189e+06	1.70586e+06	1.5811e+06	2.09595e+06	1.90886e+06	1.6656e+06	1.7351e+06	1.45501e+06	5	7	7	4
P20816	CP4A2_RAT Cytochrome P450 4A2 OS=Rattus norvegicus GN=Cyp4a2 PE=1 SV=2	1	1	86.4768		30763.1	26388	28756.7	31162.6	31596.8	30319.7	22297.1	118591	29681.9	19537.4	57840.8	50028.8	42099.3	53684.9	39078.1	57781.5	40227.7	79417.4	28186.7	32869	28451.5	23181.5	30897.2	31612.8	30303	31852.6	22719.5	106413	29751.6	19919.5	55441.3	50028.8	35494.8	57746.4	40880.2	63688.7	44348.4	81425.9	26463.4	31268.9	0	0	0	0
P13676	ACPH_RAT Acylamino-acid-releasing enzyme OS=Rattus norvegicus GN=Apeh PE=1 SV=1	1	1	100		65322.3	72038	61844.4	69715.2	64859.8	75110	73915.6	70674.3	77109.4	70141.1	68389.8	75158.7	73430.5	66839.6	64303.9	57606.6	67171.4	69837.7	65247.3	69071.6	60413.9	63284.5	66447.6	70722.3	62203.9	78907.4	75315.7	63416.9	77290.5	71513.1	65552.7	75158.7	61910.8	71896.3	67269.3	63495.9	74052.1	71604	61258.2	65709.2	0	1	1	1
P11232	THIO_RAT Thioredoxin OS=Rattus norvegicus GN=Txn PE=1 SV=2	5	5	599.742		2.40137e+06	2.69759e+06	2.67854e+06	2.81509e+06	2.68561e+06	2.78801e+06	2.50782e+06	2.73564e+06	2.75088e+06	2.65984e+06	3.03813e+06	2.66328e+06	2.658e+06	2.59127e+06	2.91573e+06	2.68101e+06	2.828e+06	2.63011e+06	2.79848e+06	2.59172e+06	2.22093e+06	2.3698e+06	2.87791e+06	2.85575e+06	2.57564e+06	2.92897e+06	2.55532e+06	2.45472e+06	2.75733e+06	2.71187e+06	2.91209e+06	2.66328e+06	2.24102e+06	2.78731e+06	3.0502e+06	2.9551e+06	3.11768e+06	2.69662e+06	2.62739e+06	2.46556e+06	6	8	7	8
P13264	GLSK_RAT Glutaminase kidney isoform, mitochondrial OS=Rattus norvegicus GN=Gls PE=1 SV=2	9	9	974.956		693791	645022	620837	599249	668737	652897	731385	632926	823839	798677	671563	672327	637946	646036	625428	808733	783020	925423	789298	727957	641659	566644	667048	607906	641354	685906	745239	567932	825773	814299	643703	672327	537866	694911	654270	891412	863228	948827	741042	692520	3	4	4	4
Q9WVR7	PPM1F_RAT Protein phosphatase 1F OS=Rattus norvegicus GN=Ppm1f PE=2 SV=1	1	1	100		23303	18540.8	20921.5	23942.8	22671.8	23652.7	19821.9	20900	23157	21670.3	25265.3	21480	23215.5	21350.8	21419.2	23943.7	23494	19759.7	23944.4	23047.4	21552	16287.9	22478.8	24288.7	21743.4	24848.6	20197.4	18753.8	23211.4	22094.2	24217.1	21480	19573.5	22966	22407	26391.5	25900.6	20259.4	22480.5	21925.5	0	0	0	1
Q9ER34	ACON_RAT Aconitate hydratase, mitochondrial OS=Rattus norvegicus GN=Aco2 PE=1 SV=2	27	25	3556.54		1.18743e+07	1.28743e+07	1.2067e+07	1.11601e+07	1.25513e+07	1.29567e+07	1.39842e+07	1.31841e+07	1.47579e+07	1.5507e+07	1.3486e+07	1.29755e+07	1.17521e+07	1.18607e+07	1.1647e+07	1.52617e+07	1.49159e+07	1.59831e+07	1.48067e+07	1.56099e+07	1.09821e+07	1.13099e+07	1.29651e+07	1.13214e+07	1.20373e+07	1.36117e+07	1.42491e+07	1.18302e+07	1.47925e+07	1.58103e+07	1.29266e+07	1.29755e+07	9.90845e+06	1.2758e+07	1.21841e+07	1.6822e+07	1.64438e+07	1.63873e+07	1.39014e+07	1.485e+07	26	34	31	29
Q6P9T8	TBB4B_RAT Tubulin beta-4B chain OS=Rattus norvegicus GN=Tubb4b PE=1 SV=1	45	4	6453.11		1.76277e+07	1.64057e+07	1.45309e+07	1.71476e+07	1.73607e+07	1.70873e+07	1.75951e+07	1.7245e+07	1.70894e+07	1.65369e+07	1.64622e+07	1.61239e+07	1.75209e+07	1.7309e+07	1.66643e+07	1.77255e+07	1.77392e+07	1.67074e+07	1.83531e+07	1.802e+07	1.63031e+07	1.44122e+07	1.56125e+07	1.73953e+07	1.66498e+07	1.79512e+07	1.79284e+07	1.54741e+07	1.71295e+07	1.68603e+07	1.57793e+07	1.61239e+07	1.47723e+07	1.86185e+07	1.74329e+07	1.95376e+07	1.95563e+07	1.71299e+07	1.7231e+07	1.71428e+07	6	7	6	8
Q01205	ODO2_RAT Dihydrolipoyllysine-residue succinyltransferase component of 2-oxoglutarate dehydrogenase complex, mitochondrial OS=Rattus norvegicus GN=Dlst PE=1 SV=2	1	1	97.6132		24494.3	29123.2	28626	38312.6	31103.9	41290.3	34289.4	40184	40696.2	37295.7	51953.9	33003.7	46359	34903.8	28525.1	36442.7	35621.2	47025.4	35241.1	29852	22653.8	25584.4	30756.7	38866	29830.3	43377.9	34938.9	36057.5	40791.7	38025.2	49798.6	33003.7	39086.3	37544.5	29840.6	40168.4	39270	48214.7	33086.6	28398.8	0	0	0	0
Q5EB77	RAB18_RAT Ras-related protein Rab-18 OS=Rattus norvegicus GN=Rab18 PE=2 SV=1	1	1	98.1561		27068.3	24103.8	26418.4	28118.2	29853.7	30998.5	24898.6	24052.9	33779.1	29219.4	31922.4	31907.6	25930.6	28364.6	27169.6	29726.8	26536.7	29117.8	32306.6	28909	25034.4	21174.9	28384.8	28524.4	28631.3	32565.8	25370.3	21582.9	33858.4	29791	30598.1	31907.6	21862.6	30510.5	28422.6	32765.8	29254.9	29854.2	30331.4	27501.7	0	0	0	0
P70470	LYPA1_RAT Acyl-protein thioesterase 1 OS=Rattus norvegicus GN=Lypla1 PE=1 SV=1	2	2	98.0222		523811	528117	459465	549758	529085	492750	523859	618255	503482	566299	581457	590330	504338	558203	535850	555407	552869	548220	505084	538094	484452	463944	493664	557700	507420	517663	533782	554767	504664	577376	557335	590330	425219	600434	560561	612188	609502	562085	474205	511900	1	0	0	1
B0BNM9	GLTP_RAT Glycolipid transfer protein OS=Rattus norvegicus GN=GLTP PE=2 SV=1	2	2	197.714		517419	643899	546551	642487	580252	713626	672446	577974	601337	631592	706404	635798	626882	652652	620493	569153	607895	662070	649213	633773	478540	565658	587231	651769	556492	749706	685184	518622	602748	643945	677099	635798	528538	702028	649108	627340	670165	678814	609521	602920	1	2	1	3
P28023	DCTN1_RAT Dynactin subunit 1 OS=Rattus norvegicus GN=Dctn1 PE=2 SV=2	12	11	1280.64		590264	589181	552856	584851	598952	570924	547269	653841	608035	601689	642078	583738	571466	621321	572100	637046	628145	607188	616403	561698	545911	517588	594007	593300	574426	599790	557635	586699	609462	613458	615442	583738	481815	668327	598484	702173	692489	622544	578717	534354	4	6	5	5
Q9QXU8	DC1L1_RAT Cytoplasmic dynein 1 light intermediate chain 1 OS=Rattus norvegicus GN=Dync1li1 PE=1 SV=1	7	6	785.532		361169	368355	357453	389712	386086	394134	392965	374637	372261	380758	352506	374261	391188	388777	351014	424542	380339	421250	391586	396092	334031	323595	384059	395342	370277	414060	400409	336166	373135	388205	337882	374261	329819	418190	367202	467945	419298	431904	367645	376810	2	4	4	4
P62198	PRS8_RAT 26S protease regulatory subunit 8 OS=Rattus norvegicus GN=Psmc5 PE=1 SV=1	3	3	282.777		240582	253534	236984	237930	231974	232854	222193	257630	261228	277425	262971	232656	240689	214253	254548	233149	254879	242116	227642	206611	222504	222727	254623	241368	222475	244627	226402	231174	261841	282851	252061	232656	202930	230462	266287	256985	280987	248239	213724	196553	2	1	1	1
P48721	GRP75_RAT Stress-70 protein, mitochondrial OS=Rattus norvegicus GN=Hspa9 PE=1 SV=3	8	7	799.292		464851	434291	427596	380821	411533	429693	465266	415760	525293	523874	493334	451977	438951	388775	378637	480895	459855	598595	531466	533848	429922	381519	459423	386322	394681	451418	474079	373066	526526	534120	472868	451977	370089	418188	396098	530058	506960	613734	498973	507860	5	4	3	3
Q9QYL8	LYPA2_RAT Acyl-protein thioesterase 2 OS=Rattus norvegicus GN=Lypla2 PE=1 SV=1	2	2	199.864		326018	304131	279849	275698	253654	301511	317375	309907	307809	268649	295181	298211	275094	310301	307871	321486	327310	315438	274634	319615	301521	267175	300678	279681	243267	316755	323387	278083	308532	273904	282936	298211	231938	333777	322069	354352	360838	323416	257843	304056	2	2	2	1
P04636	MDHM_RAT Malate dehydrogenase, mitochondrial OS=Rattus norvegicus GN=Mdh2 PE=1 SV=2	15	13	1699.79		1.62767e+07	1.81786e+07	1.66125e+07	1.55779e+07	1.68918e+07	1.74246e+07	1.90347e+07	1.84838e+07	2.06629e+07	2.18174e+07	1.81157e+07	1.79519e+07	1.57286e+07	1.60504e+07	1.63356e+07	2.0876e+07	2.08316e+07	2.3001e+07	2.12711e+07	2.20008e+07	1.50537e+07	1.59697e+07	1.7849e+07	1.58029e+07	1.62002e+07	1.83055e+07	1.93953e+07	1.65857e+07	2.07114e+07	2.22441e+07	1.73641e+07	1.79519e+07	1.32612e+07	1.72647e+07	1.70889e+07	2.30103e+07	2.29655e+07	2.35827e+07	1.99706e+07	2.09298e+07	19	21	21	18
P37996	ARL3_RAT ADP-ribosylation factor-like protein 3 OS=Rattus norvegicus GN=Arl3 PE=1 SV=2	3	3	299.747		361220	343099	315966	294854	304826	316504	313162	333492	334234	295592	348587	303601	332197	320649	347386	332547	332583	305376	350540	330380	334078	301408	339484	299114	292344	332506	319094	299246	335018	301374	334126	303601	280083	344908	363407	366544	366651	313099	329109	314297	3	2	1	2
P51635	AK1A1_RAT Alcohol dehydrogenase [NADP+] OS=Rattus norvegicus GN=Akr1a1 PE=1 SV=2	11	11	1189.43		2.95507e+06	2.62201e+06	2.39682e+06	2.64609e+06	2.45927e+06	2.60759e+06	2.61812e+06	2.54333e+06	2.64076e+06	2.67028e+06	2.64398e+06	2.63497e+06	2.74668e+06	2.65965e+06	2.5533e+06	2.6059e+06	2.77285e+06	2.63172e+06	2.69373e+06	2.77003e+06	2.73303e+06	2.30341e+06	2.57522e+06	2.68432e+06	2.35857e+06	2.73942e+06	2.66771e+06	2.28216e+06	2.64696e+06	2.72252e+06	2.5343e+06	2.63497e+06	2.31579e+06	2.86087e+06	2.67105e+06	2.87231e+06	3.05688e+06	2.69827e+06	2.52904e+06	2.63519e+06	12	14	16	13
P14604	ECHM_RAT Enoyl-CoA hydratase, mitochondrial OS=Rattus norvegicus GN=Echs1 PE=1 SV=1	3	3	388.24		223869	214451	211747	202401	206862	222703	240907	221512	226560	225518	222755	215411	209314	217960	193604	243913	247997	237757	232538	245977	207048	188392	227508	205325	198391	233963	245470	198765	227091	229929	213514	215411	176477	234450	202533	268849	273401	243771	218321	234003	2	3	3	2
P36876	2ABA_RAT Serine/threonine-protein phosphatase 2A 55 kDa regulatory subunit B alpha isoform OS=Rattus norvegicus GN=Ppp2r2a PE=2 SV=1	7	7	897.185		912620	817718	783968	874869	858433	849572	872679	808046	785332	779381	834036	848308	857044	860074	815528	872864	873522	871689	826555	850953	844046	718356	842320	887508	823282	892525	889210	725069	787176	794626	799436	848308	722592	925142	853137	962100	963000	893734	776021	809529	8	7	10	8
Q5U2Z3	NP1L4_RAT Nucleosome assembly protein 1-like 4 OS=Rattus norvegicus GN=Nap1l4 PE=2 SV=1	6	5	697.404		446873	450538	443914	462518	434227	452652	464060	441573	444838	457083	475468	423345	456566	448356	439743	482156	465911	449778	481151	447035	413295	395792	476955	469200	416446	475537	472850	396229	445882	466024	455743	423345	384941	482276	460022	531448	513636	461153	451734	425273	4	4	3	2
Q4V7D2	ROGDI_RAT Protein rogdi homolog OS=Rattus norvegicus GN=Rogdi PE=2 SV=1	2	2	198.541		121551	151399	124470	121094	133176	115455	153194	143908	134331	140041	139203	144840	125797	118376	129254	169851	160076	147433	130011	142256	112417	133002	133735	122844	127722	121292	156096	129130	134646	142780	133428	144840	106062	127332	135215	187216	176473	151162	122062	135331	1	1	2	2
Q9QXU9	PCSK1_RAT ProSAAS OS=Rattus norvegicus GN=Pcsk1n PE=1 SV=1	4	4	497.961		523971	545218	524804	453835	599836	570763	523417	481976	618999	560286	641375	517718	613361	556120	472802	554034	573992	547876	611942	547837	484600	478968	563867	460391	575274	599620	533332	432483	620452	571245	614768	517718	517138	598193	494606	610674	632788	561733	574529	521168	3	5	5	3
P11506	AT2B2_RAT Plasma membrane calcium-transporting ATPase 2 OS=Rattus norvegicus GN=Atp2b2 PE=2 SV=2	4	1	397.147		8389.52	10367.8	17437.5	18170.1	46111.2	31753.9	18944.6	17967.5	33208.1	24762.8	12902.9	34535	15710.6	17018.8	28728.5	16918.2	9691.7	17220.2	14403.7	14472.8	7759.13	9108.02	18735.4	18432.6	44223	33359.3	19303.4	16122.5	33286	25247.1	12367.7	34535	13245.9	18306.4	30053.3	18647.8	10684.5	17655.7	13523.1	13768.2	0	0	0	0
P63004	LIS1_RAT Platelet-activating factor acetylhydrolase IB subunit alpha OS=Rattus norvegicus GN=Pafah1b1 PE=1 SV=2	12	12	1484.23		2.33281e+06	2.12439e+06	2.06171e+06	2.19146e+06	2.07658e+06	2.22909e+06	2.21872e+06	2.08714e+06	2.06625e+06	2.18205e+06	2.1725e+06	2.08739e+06	2.20621e+06	2.20689e+06	2.11553e+06	2.27441e+06	2.16863e+06	2.21657e+06	2.20172e+06	2.27471e+06	2.15752e+06	1.86625e+06	2.21517e+06	2.22312e+06	1.99155e+06	2.34179e+06	2.26075e+06	1.87281e+06	2.07111e+06	2.22473e+06	2.08237e+06	2.08739e+06	1.8601e+06	2.37385e+06	2.21309e+06	2.50693e+06	2.39077e+06	2.27263e+06	2.06711e+06	2.16397e+06	9	12	9	9
Q9WV63	KIF2A_RAT Kinesin-like protein KIF2A OS=Rattus norvegicus GN=Kif2a PE=2 SV=2	2	2	199.988		66551.1	63961.4	61613.3	68626.6	74387.1	72958.3	69744.7	65610.5	61891.1	57549.4	70612.2	63945.6	66320.8	60779.5	70633.3	70338.9	69804.1	69182.9	72756.6	69628.4	61550.5	56189.3	66199.3	69618.1	71341.1	76647	71065.9	58873	62036.3	58675.1	67682.8	63945.6	55916.5	65377.7	73890.6	77529.8	76954.4	70932.6	68308.4	66238.9	0	0	0	0
A0JPJ7	OLA1_RAT Obg-like ATPase 1 OS=Rattus norvegicus GN=Ola1 PE=2 SV=1	9	9	995.36		1.06321e+06	932234	885555	986021	940243	990249	1.03139e+06	998676	955481	957865	905940	891465	966032	946823	949063	1.00816e+06	988920	962267	930921	985588	983316	818957	951469	1.00027e+06	901742	1.04031e+06	1.05093e+06	896123	957724	976601	868357	891465	814482	1.01845e+06	992831	1.11122e+06	1.09022e+06	986604	874006	937609	7	9	7	7
P63036	DNJA1_RAT DnaJ homolog subfamily A member 1 OS=Rattus norvegicus GN=Dnaja1 PE=2 SV=1	1	1	100		35189.3	31691.9	37706.4	42471.8	30741	34679.1	37300.3	43687.2	38773.3	36509.6	49781.1	34294.8	29845.6	41325.6	38323.4	53728.5	38523.6	52356.2	35132.2	28057.9	32545.2	27841	40513	43085.4	29482.2	36432.5	38006.9	39201	38864.3	37223.7	47716	34294.8	25163.4	44452	40090.8	59221.3	42469.7	53680.3	32984.3	26692	0	0	0	0
P28492	GLSL_RAT Glutaminase liver isoform, mitochondrial OS=Rattus norvegicus GN=Gls2 PE=2 SV=3	1	1	100		41196.1	40268	43579.2	40866	47488.9	40383.2	47956.2	42986.2	49628.2	54985.4	47731	39018.6	41892.1	43547.2	40147.6	54926	53469.3	60861.6	49015.3	46680	38100.6	35374.9	46822.9	41456.3	45544.4	42424.9	48864.5	38572	49744.7	56060.9	45750.9	39018.6	35320.1	46841.7	41999.1	60541.2	58946.4	62400.9	46018.6	44407.6	1	1	1	1
P11250	RL34_RAT 60S ribosomal protein L34 OS=Rattus norvegicus GN=Rpl34 PE=1 SV=3	1	1	99.5719		38544.7	27806.2	24445.1	37706.5	33192.9	37263.1	31621	33819.8	29903	27047	33771	29701.4	28345.7	35068	30561.6	30359.1	26499.3	31613.9	30873.4	26395.7	35648.4	24427.4	26264.6	38251.3	31833.7	39147.1	32220	30346.9	29973.2	27576.1	32370	29701.4	23898.9	37721	31971	33462.8	29213.8	32413.5	28985.9	25110.7	0	0	0	1
P20595	GCYB1_RAT Guanylate cyclase soluble subunit beta-1 OS=Rattus norvegicus GN=Gucy1b3 PE=1 SV=2	1	1	99.9387		28050.9	29960.5	26281.9	26901.9	27094.4	25943.4	29848.4	28933.6	26723.7	29203.7	22780.8	27046	26577.5	26638.4	32126.6	28890.4	24470.9	25790.2	24277.5	29970.4	25943.2	26319.9	28238.1	27290.5	25984.9	27255.1	30413.8	25962.4	26786.5	29774.9	21835.7	27046	22408.1	28653.7	33608.2	31844	26977.6	26442.5	22793.2	28511.4	0	0	0	0
P17074	RS19_RAT 40S ribosomal protein S19 OS=Rattus norvegicus GN=Rps19 PE=2 SV=3	1	1	100		65020	46860.3	49917.5	61959.3	17749.4	73156.3	49401.7	56362.1	36702	44507	34910	33797.6	46049.6	49485	48509.9	60170.7	16106.2	56779.1	29788.2	57686.4	60134.3	41166.2	53632.9	62854.4	17022.6	76855	50337.5	50574.3	36788.2	45377.5	33461.7	33797.6	38825.4	53228.7	50747	66322.2	17756	58215.1	27967	54878.2	1	1	1	1
Q63347	PRS7_RAT 26S protease regulatory subunit 7 OS=Rattus norvegicus GN=Psmc2 PE=1 SV=3	1	1	99.5086		1.72617e+06	954541	753463	913115	961943	821706	799129	864161	904248	874713	584945	858394	869349	925110	1.02023e+06	800262	1.07238e+06	785479	858591	804661	1.59646e+06	838553	809545	926307	922554	863250	814266	775421	906370	891823	560679	858394	732967	995098	1.06728e+06	882075	1.18223e+06	805345	806098	765490	0	1	0	0
P84083	ARF5_RAT ADP-ribosylation factor 5 OS=Rattus norvegicus GN=Arf5 PE=1 SV=2	7	3	799.755		351170	391070	374467	403325	435382	430795	428819	402981	404831	415569	399055	403644	393192	433253	434019	444014	372013	451360	408864	415766	324783	343550	402339	409152	417554	452576	436942	361600	405781	423697	382500	403644	331509	466030	454035	489407	410120	462775	383867	395527	3	3	5	3
A8WCF8	TPRGL_RAT Tumor protein p63-regulated gene 1-like protein OS=Rattus norvegicus GN=Tprg1l PE=1 SV=1	2	2	183.405		69499.7	98637	89135.1	98468.1	127933	113369	104502	113306	102204	107602	121436	105471	101573	115314	105288	110793	96821.8	115203	108154	100433	64277.4	86651.4	95769.6	99890.7	122695	119100	106482	101671	102444	109706	116398	105471	85638.7	124038	110144	122120	106740	118116	101542	95543.4	0	0	0	1
P27881	HXK2_RAT Hexokinase-2 OS=Rattus norvegicus GN=Hk2 PE=1 SV=1	5	1	474.817		62412.8	109584	117773	110336	147534	134020	123832	114266	120086	140177	128923	134431	134372	104985	125596	131197	110564	129118	125466	136430	57723.1	96267.9	126539	111930	141493	140795	126178	102532	120368	142919	123575	134431	113292	112928	131389	144609	121890	132383	117795	129788	0	0	0	0
P11517	HBB2_RAT Hemoglobin subunit beta-2 OS=Rattus norvegicus PE=1 SV=2	20	3	2971.54		1.66836e+06	2.06867e+06	2.09069e+06	2.21702e+06	1.68108e+06	2.19261e+06	1.50673e+06	4.54789e+06	2.14599e+06	1.00996e+06	2.00065e+06	3.00804e+06	1.64084e+06	2.65943e+06	1.99354e+06	3.71083e+06	2.894e+06	5.49817e+06	1.38804e+06	1.34707e+06	1.543e+06	1.8173e+06	2.2463e+06	2.24905e+06	1.61224e+06	2.30346e+06	1.53527e+06	4.08087e+06	2.15103e+06	1.02971e+06	1.91765e+06	3.00804e+06	1.38343e+06	2.86063e+06	2.08548e+06	4.0902e+06	3.19045e+06	5.63722e+06	1.30318e+06	1.28149e+06	4	4	4	4
P63041	CPLX1_RAT Complexin-1 OS=Rattus norvegicus GN=Cplx1 PE=1 SV=1	4	2	496.71		954412	890686	937418	889259	923644	1.02616e+06	971943	992485	931266	1.09547e+06	920532	981167	916282	989337	889552	1.06332e+06	1.09205e+06	985635	1.05012e+06	1.01672e+06	882697	782457	1.00719e+06	902106	885823	1.07805e+06	990354	890568	933452	1.11689e+06	882344	981167	772537	1.06418e+06	930575	1.17203e+06	1.20391e+06	1.01056e+06	985913	967226	3	3	3	3
B1H285	KBTB8_RAT Kelch repeat and BTB domain-containing protein 8 OS=Rattus norvegicus GN=Kbtbd8 PE=2 SV=1	1	1	75.1229		29208.1	27801.2	27663.4	28700	24525	31656.4	31403.3	26454.1	26071.2	25463.8	29470	26482.9	28002	27448.5	24447.2	31189.9	34162.3	26547.9	30466.6	33069.7	27013.4	24423	29722.5	29114.6	23520.8	33256.9	31998.1	23737.6	26132.4	25961.8	28247.4	26482.9	23609.1	29525.1	25574.7	34378.6	37661.6	27219.4	28603.9	31459.8	0	1	0	0
Q63203	FCGR2_RAT Low affinity immunoglobulin gamma Fc region receptor II OS=Rattus norvegicus GN=Fcgr2 PE=2 SV=1	1	1	83.4931		155226	142174	132583	141039	121477	129620	148915	152215	144604	148290	129204	134115	138108	125863	128725	146100	147357	142234	139846	143235	143562	124898	142452	143076	116503	136173	151736	136585	144943	151191	123844	134115	116442	135385	134661	161036	162451	145831	131296	136262	0	0	0	0
P61972	NTF2_RAT Nuclear transport factor 2 OS=Rattus norvegicus GN=Nutf2 PE=1 SV=1	2	2	197.111		163187	163264	151383	149430	133562	159338	149070	168207	160538	176237	182620	155941	168522	157258	167465	154499	156682	154695	164279	158936	150925	143425	162651	151589	128093	167394	151894	150934	160915	179684	175044	155941	142084	169155	175188	170294	172732	158607	154235	151199	0	0	0	0
P00507	AATM_RAT Aspartate aminotransferase, mitochondrial OS=Rattus norvegicus GN=Got2 PE=1 SV=2	17	17	2187.53		8.09393e+06	9.4144e+06	8.66531e+06	7.64333e+06	9.26858e+06	8.98329e+06	9.0334e+06	8.97515e+06	1.11759e+07	1.1888e+07	1.02027e+07	9.2288e+06	8.20662e+06	8.14415e+06	8.09736e+06	1.11948e+07	1.06391e+07	1.18969e+07	1.09142e+07	1.05589e+07	7.48575e+06	8.27043e+06	9.31029e+06	7.75375e+06	8.88905e+06	9.43748e+06	9.20452e+06	8.0535e+06	1.12021e+07	1.21205e+07	9.77945e+06	9.2288e+06	6.91918e+06	8.76029e+06	8.47078e+06	1.23393e+07	1.17289e+07	1.21978e+07	1.02469e+07	1.00449e+07	21	22	21	17
P24587	AKAP5_RAT A-kinase anchor protein 5 OS=Rattus norvegicus GN=Akap5 PE=2 SV=2	1	1	93.8333		40993.9	42389.5	49612.1	50759.8	56736.8	47419.7	35415.5	41365.5	51169.9	39679.2	46538.8	41042.6	41966.4	45208.1	54274.1	52221.4	47618.1	46200.7	51663.7	54268.4	37913.6	37238.7	53304.8	51493.1	54413.6	49817.1	36086.3	37117.7	51290	40455.4	44608.1	41042.6	35382.8	48628.3	56777.1	57560.2	52495.8	47369.1	48505.1	51626.6	0	0	0	0
O88763	PK3C3_RAT Phosphatidylinositol 3-kinase catalytic subunit type 3 OS=Rattus norvegicus GN=Pik3c3 PE=2 SV=1	1	1	98.7894		845989	980004	868461	778432	928163	929274	1.02078e+06	909178	1.11318e+06	1.1733e+06	949065	934019	865858	861046	843762	1.13749e+06	1.08325e+06	1.18183e+06	1.06146e+06	1.2011e+06	782421	860922	933103	789678	890157	976257	1.04011e+06	815816	1.11579e+06	1.19625e+06	909693	934019	730024	926188	882673	1.25378e+06	1.19421e+06	1.21172e+06	996568	1.14263e+06	0	1	0	0
Q2Q0I9	FNDC1_RAT Fibronectin type III domain-containing protein 1 OS=Rattus norvegicus GN=Fndc1 PE=2 SV=2	1	1	82.1671		59279.1	51214.6	54510.7	53820.2	52398	58673.6	62615.9	63632.4	61036.5	60898.5	49976.5	52132.7	64619.5	52021.7	52943.6	64591.4	60847.7	64672.3	71851.3	75471.2	54824.8	44991.4	58568	54597.7	50252.4	61640.1	63801.9	57098.1	61179.8	62089.7	47903.2	52132.7	54482.1	55957.4	55385.2	71194.8	67080.6	66307.9	67458.4	71797.2	0	0	0	0
P09215	KPCD_RAT Protein kinase C delta type OS=Rattus norvegicus GN=Prkcd PE=1 SV=1	1	1	100		19494.1	19325.9	19789.2	24618.8	29292.6	18698.4	20798.5	23319	24899	22440.6	20025.1	22294.3	22279.2	17760.4	22168.1	15906.8	21633.4	21874.2	23774.1	22142.1	18029.3	16977.6	21262.2	24974.5	28093.1	19643.8	21192.5	20924.4	24957.5	22879.6	19194.4	22294.3	18784.1	19104.1	23190.4	17533.1	23849.4	22427.4	22320.6	21064.2	1	0	0	0
P25409	ALAT1_RAT Alanine aminotransferase 1 OS=Rattus norvegicus GN=Gpt PE=1 SV=2	1	1	88.2209		410710	378149	313405	251177	293108	231082	294195	288222	252368	262685	402505	308634	303049	249748	240769	256046	243393	245216	241589	245635	379849	332199	336733	254806	281106	242765	299767	258625	252961	267823	385807	308634	255507	268642	251873	282223	268325	251418	226819	233677	0	0	1	0
P85972	VINC_RAT Vinculin OS=Rattus norvegicus GN=Vcl PE=1 SV=1	1	1	96.6996		2.8768e+06	3.58231e+06	3.12589e+06	3.26261e+06	3.62556e+06	3.71688e+06	3.57987e+06	3.53639e+06	3.82865e+06	3.62538e+06	3.18773e+06	3.34739e+06	3.82758e+06	3.35658e+06	3.54919e+06	3.44112e+06	3.27524e+06	3.29263e+06	2.98998e+06	3.35847e+06	2.66063e+06	3.14701e+06	3.35855e+06	3.30975e+06	3.4771e+06	3.9048e+06	3.64768e+06	3.17324e+06	3.83764e+06	3.69629e+06	3.05549e+06	3.34739e+06	3.22712e+06	3.61052e+06	3.71286e+06	3.79292e+06	3.61074e+06	3.37591e+06	2.80718e+06	3.19498e+06	0	0	0	0
Q8K1M7	FAM5C_RAT Protein FAM5C OS=Rattus norvegicus GN=Fam5c PE=2 SV=1	1	1	85.5377		67192.6	92768.9	91170.6	109208	136407	106020	92257.3	105477	89557	93273.2	112555	102739	105196	114559	117991	98166.8	81715.4	110003	102589	101092	62143.7	81496.4	97956.6	110786	130821	111380	94004.8	94646.1	89767.3	95097.6	107886	102739	88693	123226	123433	108203	90085.9	112785	96316.5	96171.3	0	0	1	0
O88277	FAT2_RAT Protocadherin Fat 2 OS=Rattus norvegicus GN=Fat2 PE=1 SV=1	1	1	79.8779		215536	338126	279297	339091	305805	356991	285772	319472	291755	290379	290796	280703	346857	255295	306450	264695	248247	295201	284714	298606	199340	297040	300085	343989	293283	375040	291186	286666	292440	296059	278732	280703	292443	274609	320583	291756	273676	302667	267307	284070	0	0	1	0
Q9Z1B2	GSTM5_RAT Glutathione S-transferase Mu 5 OS=Rattus norvegicus GN=Gstm5 PE=1 SV=3	8	8	791.762		1.15678e+06	1.19688e+06	978937	1.24182e+06	926805	1.2844e+06	1.14877e+06	1.12e+06	1.12901e+06	1.02139e+06	1.14996e+06	1.02498e+06	1.13828e+06	983690	1.04321e+06	1.02259e+06	1.15987e+06	988197	991374	1.25285e+06	1.06986e+06	1.05145e+06	1.0518e+06	1.25976e+06	888854	1.34934e+06	1.17053e+06	1.00499e+06	1.13166e+06	1.04136e+06	1.10225e+06	1.02498e+06	959706	1.05811e+06	1.09132e+06	1.12714e+06	1.27868e+06	1.01319e+06	930764	1.19187e+06	8	7	8	6
P32851	STX1A_RAT Syntaxin-1A OS=Rattus norvegicus GN=Stx1a PE=1 SV=1	2	1	196.869		172141	169031	163929	164413	159789	171979	157921	161804	186149	180634	187538	169308	169353	176835	180440	180245	185058	155995	166283	159565	159206	148491	176130	166788	153246	180674	160912	145188	186586	184168	179758	169308	142785	190213	188762	198672	204014	159940	156116	151797	0	0	0	1
P62944	AP2B1_RAT AP-2 complex subunit beta OS=Rattus norvegicus GN=Ap2b1 PE=1 SV=1	31	17	3462.3		2.48901e+06	3.19934e+06	3.11289e+06	3.41585e+06	3.49568e+06	3.51191e+06	3.22945e+06	3.43678e+06	3.86725e+06	3.57834e+06	3.69702e+06	3.51667e+06	3.33111e+06	3.4887e+06	3.53794e+06	3.54452e+06	3.32276e+06	3.41038e+06	3.33442e+06	3.33416e+06	2.30198e+06	2.81058e+06	3.34458e+06	3.4652e+06	3.35254e+06	3.68947e+06	3.29062e+06	3.08386e+06	3.87633e+06	3.64834e+06	3.54365e+06	3.51667e+06	2.80853e+06	3.75264e+06	3.7011e+06	3.90688e+06	3.66312e+06	3.49663e+06	3.13056e+06	3.17186e+06	8	17	18	14
Q68FV1	TM38B_RAT Trimeric intracellular cation channel type B OS=Rattus norvegicus GN=Tmem38b PE=2 SV=1	1	1	95.3164		150385	142474	121170	189089	189039	158638	198733	174586	187271	152742	134832	155109	176521	191552	197022	178203	157231	190678	190673	190931	139085	125162	130189	191821	181299	166658	202498	156658	187711	155730	129238	155109	148828	206044	206108	196421	173337	195500	179016	181637	1	1	0	1
P0C643	GRP2_RAT RAS guanyl-releasing protein 2 OS=Rattus norvegicus GN=Rasgrp2 PE=1 SV=1	1	1	81.0039		1.25247e+06	1.15759e+06	965105	1.17453e+06	1.13785e+06	1.09099e+06	1.16265e+06	1.07765e+06	1.1566e+06	1.09362e+06	1.1359e+06	1.10783e+06	1.25557e+06	1.13913e+06	1.1216e+06	1.10022e+06	1.12705e+06	1.09152e+06	1.23755e+06	1.25491e+06	1.15836e+06	1.01693e+06	1.03694e+06	1.1915e+06	1.09126e+06	1.14615e+06	1.18468e+06	966991	1.15931e+06	1.11502e+06	1.08878e+06	1.10783e+06	1.0586e+06	1.22531e+06	1.17332e+06	1.21269e+06	1.2425e+06	1.11912e+06	1.16188e+06	1.19382e+06	0	0	0	0
Q5PPH0	ENOPH_RAT Enolase-phosphatase E1 OS=Rattus norvegicus GN=Enoph1 PE=2 SV=1	1	1	90.3823		41929.2	41427.3	34562.2	41254	37193.1	42238.7	44024.5	42945.4	44988	39981.9	43909.5	41286.4	45305.8	38583.7	42511.6	38353.1	42191.1	41658	43104	45526.1	38778.6	36393.4	37134.7	41850	35670.1	44374.2	44858.4	38535.4	45093.6	40763.9	42087.9	41286.4	38198.3	41502.7	44472.1	42274.1	46512.9	42711.5	40468.8	43309.9	0	0	0	0
P68101	IF2A_RAT Eukaryotic translation initiation factor 2 subunit 1 OS=Rattus norvegicus GN=Eif2s1 PE=1 SV=2	2	2	178.24		109226	102844	88068.7	95024.6	92806.2	106514	98720.8	98458.5	98629.8	102918	94779.7	95377.5	102194	96091.4	99450	113755	103089	101411	99379.2	117242	101019	90347.2	94623.8	96397.3	89006	111899	100591	88347.9	98861.3	104931	90847.7	95377.5	86161.6	103361	104036	125384	113649	103976	93303.4	111535	1	1	1	1
Q6P502	TCPG_RAT T-complex protein 1 subunit gamma OS=Rattus norvegicus GN=Cct3 PE=1 SV=1	15	14	1584.29		1.36661e+06	1.42383e+06	1.37655e+06	1.55036e+06	1.50511e+06	1.52451e+06	1.46026e+06	1.48722e+06	1.5375e+06	1.49933e+06	1.43719e+06	1.42878e+06	1.4597e+06	1.55619e+06	1.48057e+06	1.55747e+06	1.5272e+06	1.5061e+06	1.44371e+06	1.59469e+06	1.26392e+06	1.25082e+06	1.47901e+06	1.57276e+06	1.44348e+06	1.60159e+06	1.48792e+06	1.3345e+06	1.54111e+06	1.52866e+06	1.37757e+06	1.42878e+06	1.2307e+06	1.67392e+06	1.54885e+06	1.7167e+06	1.68364e+06	1.54419e+06	1.35545e+06	1.51706e+06	8	10	8	11
Q63269	ITPR3_RAT Inositol 1,4,5-trisphosphate receptor type 3 OS=Rattus norvegicus GN=Itpr3 PE=1 SV=1	1	1	96.6996		90679.8	114291	108821	91925.3	115902	113935	102778	99478.9	108238	87367.8	138030	105984	112644	114735	98593.5	95441.4	99616.3	92918.4	108780	117525	83866.1	100403	116920	93253.3	111156	119695	104725	89263.5	108492	89076.7	132304	105984	94972.6	123416	103140	105199	109820	95268.4	102129	111804	0	0	0	0
P07895	SODM_RAT Superoxide dismutase [Mn], mitochondrial OS=Rattus norvegicus GN=Sod2 PE=1 SV=2	6	5	870.252		1.23398e+06	1.55547e+06	1.374e+06	1.07213e+06	1.16377e+06	1.42895e+06	1.24059e+06	1.46179e+06	1.83865e+06	1.75028e+06	1.63313e+06	1.19616e+06	1.12267e+06	1.058e+06	1.21139e+06	1.46201e+06	1.4449e+06	1.40839e+06	1.37069e+06	1.30151e+06	1.14125e+06	1.36646e+06	1.47626e+06	1.08762e+06	1.11612e+06	1.5012e+06	1.26409e+06	1.31168e+06	1.84296e+06	1.78452e+06	1.56538e+06	1.19616e+06	946547	1.13804e+06	1.26725e+06	1.61147e+06	1.59291e+06	1.44401e+06	1.28689e+06	1.23815e+06	5	5	6	5
P08010	GSTM2_RAT Glutathione S-transferase Mu 2 OS=Rattus norvegicus GN=Gstm2 PE=1 SV=2	7	2	886.828		66369.7	49246	49044.5	42583.1	44566.5	45719	51840	33883	58018.2	33523.4	44886.1	49335.2	56271	34387.6	50412.8	42319.4	35843.4	41065	45062.7	39085.4	61382.6	43262	52694.9	43198.3	42741.6	48030.5	52821.9	30403.6	58154.4	34179.1	43024	49335.2	47443.3	36989.2	52737.7	46645.8	39515	42103.5	42307.6	37182.7	2	0	0	0
Q9EPU7	Z354C_RAT Zinc finger protein 354C OS=Rattus norvegicus GN=Znf354c PE=1 SV=1	1	1	97.6394		69120.8	85623.2	72110.1	88697.9	87949.2	80678.5	82803.7	85370.5	73926.5	77639.5	90909.4	74605.8	77311	80721.7	71846.6	84494.3	91120.3	87027.7	90888.9	84291.5	63927	75218.9	77477.4	89979.3	84347.9	84757.5	84372.2	76603.9	74100.1	79158.1	87138	74605.8	65182.6	86828.7	75159.9	93132.4	100454	89228.7	85332.2	80188.2	0	0	0	1
P63245	GBLP_RAT Guanine nucleotide-binding protein subunit beta-2-like 1 OS=Rattus norvegicus GN=Gnb2l1 PE=1 SV=3	4	4	397.986		755724	734061	705890	775647	815505	771547	790806	734623	772033	827097	705247	745480	727251	765058	736864	808308	739306	769946	735430	801980	698939	644864	758431	786853	782112	810556	805786	659186	773846	843275	675989	745480	613161	822939	770846	890944	815036	789418	690467	762940	4	2	1	2
P62890	RL30_RAT 60S ribosomal protein L30 OS=Rattus norvegicus GN=Rpl30 PE=3 SV=2	1	1	100		30552.1	24858.1	23571.8	25940	10639.4	33288.5	25684.2	25851.3	15583	17010	9246.7	13451.9	23389	25287.5	22224.8	31377.2	6975.2	25377.8	14182.1	28984.4	28256.4	21837.6	25326.3	26314.7	10203.7	34971.5	26170.7	23196.7	15619.5	17342.7	8863.1	13451.9	19719.7	27200.6	23249.7	34585	7689.7	26019.6	13315.1	27573.4	1	1	2	1
P70611	DOC2A_RAT Double C2-like domain-containing protein alpha OS=Rattus norvegicus GN=Doc2a PE=1 SV=1	1	1	91.5698		313292	290333	237514	289130	279033	264824	285095	256146	249205	235491	293327	277980	310256	291011	257089	271082	298509	262687	250276	281628	289751	255054	255193	293307	267607	278213	290496	229842	249790	240098	281159	277980	261583	313027	268945	298795	329087	269331	234975	267918	0	0	1	0
Q6JHU9	CBP_RAT CREB-binding protein OS=Rattus norvegicus GN=Crebbp PE=2 SV=1	1	1	99.481		58608	67113.1	55562.9	57465.1	59033.5	56077	49789.6	68432.1	70083.5	68105	68557.3	69648.3	74809.7	62099.4	65832.7	55194.4	74944	61148.4	56843.5	52004.1	54204.2	58958	59698.5	58295.3	56616.2	58912.2	50732.7	61404.8	70248	69437.1	65713.2	69648.3	63073.6	66797.5	68868.7	60837.1	82620.8	62694.9	53368.2	49472.5	1	1	1	1
B2RYW9	FAHD2_RAT Fumarylacetoacetate hydrolase domain-containing protein 2 OS=Rattus norvegicus GN=Fahd2 PE=1 SV=1	4	3	399.481		168672	198628	190046	163899	190056	181501	198118	169376	237936	240963	197041	200610	165947	166488	187565	223403	219162	236258	227446	222528	155998	174492	204191	166267	182274	190677	201870	151983	238495	245676	188867	200610	139914	179083	196215	246242	241611	242233	213540	211695	0	0	1	0
P41499	PTN11_RAT Tyrosine-protein phosphatase non-receptor type 11 OS=Rattus norvegicus GN=Ptpn11 PE=1 SV=4	6	6	597.883		623466	581023	567261	571546	572162	581834	606900	661582	555030	583978	605979	575557	601948	559316	568496	556615	584521	539396	600215	598965	576618	510422	609484	579803	548733	611250	618395	593645	556333	595401	580840	575557	507516	601630	594713	613519	644396	553037	563519	569807	2	2	6	4
P61078	UB2D3_RAT Ubiquitin-conjugating enzyme E2 D3 OS=Rattus norvegicus GN=Ube2d3 PE=2 SV=1	2	2	200		567546	628169	582630	558806	555861	553213	526329	548395	618774	626435	640503	581148	592172	585552	581660	616412	638548	547293	580169	544124	524901	551838	625996	566878	533099	581183	536299	492081	620226	638688	613932	581148	499273	629852	608484	679430	703957	561135	544699	517635	2	2	2	2
B0BNF1	SEPT8_RAT Septin-8 OS=Rattus norvegicus GN=Sept8 PE=1 SV=1	4	2	499.827		124350	166436	188601	214956	210850	197348	191503	183960	177259	185261	215941	208551	168623	196178	180795	201172	171613	210347	186734	188144	115006	146212	202639	218061	202216	207326	195131	165069	177676	188885	206982	208551	142170	211019	189133	221738	189192	215667	175318	178985	0	0	2	0
P52296	IMB1_RAT Importin subunit beta-1 OS=Rattus norvegicus GN=Kpnb1 PE=1 SV=1	9	8	1086.81		559242	583990	547276	624590	572393	623611	634874	586753	633066	586403	508873	514847	577638	556537	571444	618131	541977	602788	603056	681602	517220	513028	588011	633614	548955	655140	646900	526500	634552	597873	487762	514847	487019	598642	597797	681324	597494	618033	566187	648422	5	6	6	6
Q9WUH4	FHL1_RAT Four and a half LIM domains protein 1 OS=Rattus norvegicus GN=Fhl1 PE=2 SV=1	1	1	100		44353.4	36487	38067.7	41370.3	47074.1	47193.7	38180.3	44165.5	39903.7	37783.3	45038.1	42102.4	42408.6	49468	41380	36596.1	39548	43012.3	45457.3	44922.4	41020.7	32053.4	40901.2	41967.9	45146.5	49579.8	38903.5	39630.2	39997.4	38522.3	43169.7	42102.4	35755.6	53210.4	43288.3	40337.5	43599.1	44100.1	42678.1	42735.6	1	1	1	1
P70541	EI2BG_RAT Translation initiation factor eIF-2B subunit gamma OS=Rattus norvegicus GN=Eif2b3 PE=2 SV=2	1	1	76.7414		54916.2	51783.9	50738.1	55210.7	64302.5	57742.3	62972.9	69517	55019.9	64837.3	70369	60968.4	52979.1	72103.2	57098.5	60589.2	62894.7	56872.1	57570.9	60624.8	50789.8	45491.5	54514.7	56008.3	61669.5	60661.7	64165.8	62378.4	55149	66105.5	67449.8	60968.4	44667.8	77558.1	59731.7	66783.4	69337.3	58310.5	54051.1	57673.6	0	0	0	0
P52873	PYC_RAT Pyruvate carboxylase, mitochondrial OS=Rattus norvegicus GN=Pc PE=1 SV=2	5	5	484.741		203716	190691	167419	157983	181064	181819	216396	187756	223374	223671	205292	193964	182964	170863	163008	207975	226110	219892	248690	215036	188409	167520	179880	160265	173650	191011	220495	168476	223899	228046	196775	193964	154261	183789	170526	229237	249272	225453	233485	204568	1	0	0	1
P60868	RS20_RAT 40S ribosomal protein S20 OS=Rattus norvegicus GN=Rps20 PE=3 SV=1	2	2	196.911		103503	85315.6	74470.7	98611	85090.4	101515	95746.5	94709.8	95626.3	85580.3	92216.9	98259.9	82799.5	90635.6	83549.3	90526.1	91432.7	88172.6	87105.4	86335.6	95725.8	74948.7	80013.7	100036	81606.1	106648	97560.1	84984.1	95850.8	87254.2	88391.3	98259.9	69810.1	97492.6	87402.3	99780.9	100798	90402.5	81780	82132.7	1	2	1	2
Q5XIM9	TCPB_RAT T-complex protein 1 subunit beta OS=Rattus norvegicus GN=Cct2 PE=1 SV=3	14	13	1395.14		1.38812e+06	1.46462e+06	1.38348e+06	1.53075e+06	1.48563e+06	1.53585e+06	1.45811e+06	1.47009e+06	1.59352e+06	1.48585e+06	1.47481e+06	1.396e+06	1.42746e+06	1.53084e+06	1.49502e+06	1.54025e+06	1.56456e+06	1.47584e+06	1.52025e+06	1.64477e+06	1.28382e+06	1.28665e+06	1.48646e+06	1.55287e+06	1.4248e+06	1.6135e+06	1.48573e+06	1.31913e+06	1.59726e+06	1.51492e+06	1.41362e+06	1.396e+06	1.20352e+06	1.64666e+06	1.56396e+06	1.69772e+06	1.72482e+06	1.51316e+06	1.42731e+06	1.5647e+06	9	10	11	10
P36970	GPX41_RAT Phospholipid hydroperoxide glutathione peroxidase, mitochondrial OS=Rattus norvegicus GN=Gpx4 PE=1 SV=3	3	3	291.434		286355	206797	206955	209802	206253	216385	218614	220179	216950	224032	216066	224614	222218	236534	223584	224589	235412	231429	224357	245840	264839	181669	222359	212833	197807	227325	222755	197569	217460	228414	207103	224614	187357	254429	233895	247549	259527	237282	210640	233872	1	3	2	2
Q5RKI0	WDR1_RAT WD repeat-containing protein 1 OS=Rattus norvegicus GN=Wdr1 PE=1 SV=3	9	9	1193.02		2.92554e+06	2.76656e+06	2.46265e+06	2.67221e+06	2.64969e+06	2.6982e+06	2.84827e+06	2.79087e+06	2.73825e+06	2.76546e+06	2.75227e+06	2.62324e+06	2.83207e+06	2.76015e+06	2.64438e+06	2.85503e+06	2.8902e+06	2.70758e+06	2.84626e+06	2.85314e+06	2.70571e+06	2.43039e+06	2.64595e+06	2.71081e+06	2.54119e+06	2.83462e+06	2.90222e+06	2.50428e+06	2.74468e+06	2.81955e+06	2.63809e+06	2.62324e+06	2.38778e+06	2.96897e+06	2.76633e+06	3.14691e+06	3.18625e+06	2.77605e+06	2.67225e+06	2.71425e+06	9	11	11	10
P12711	ADHX_RAT Alcohol dehydrogenase class-3 OS=Rattus norvegicus GN=Adh5 PE=1 SV=2	8	8	869.318		1.24681e+06	1.21982e+06	1.11933e+06	1.12983e+06	1.07112e+06	1.16743e+06	1.26217e+06	1.2013e+06	1.14965e+06	1.07044e+06	1.18121e+06	1.15852e+06	1.18947e+06	1.13207e+06	1.11821e+06	1.22377e+06	1.20586e+06	1.17452e+06	1.22094e+06	1.26402e+06	1.15313e+06	1.07159e+06	1.20265e+06	1.14615e+06	1.02726e+06	1.22645e+06	1.28608e+06	1.07794e+06	1.15235e+06	1.09137e+06	1.13221e+06	1.15852e+06	1.00287e+06	1.21772e+06	1.16977e+06	1.34888e+06	1.32938e+06	1.20422e+06	1.1463e+06	1.20249e+06	5	6	6	7
P35439	NMDZ1_RAT Glutamate [NMDA] receptor subunit zeta-1 OS=Rattus norvegicus GN=Grin1 PE=1 SV=1	1	1	98.652		28043.7	29118.7	28700.3	31525.7	33378.3	32593.3	32481.3	32056.4	31926.3	31206.4	32224.6	30727.1	35434.8	32027.3	34017.4	29505.4	34729.8	26771.7	31476.9	33110.4	25936.5	25580.4	30836.6	31981.1	32011.5	34241.2	33096.5	28764.6	32001.3	31816.8	30887.8	30727.1	29875.8	34450.3	35586.2	32521.8	38287.3	27448.8	29552.5	31498.6	0	0	1	0
O35987	NSF1C_RAT NSFL1 cofactor p47 OS=Rattus norvegicus GN=Nsfl1c PE=1 SV=1	7	7	699.756		835403	819083	760557	850824	837407	846321	861092	888490	813541	829702	853468	824276	858835	870167	781671	843147	845281	847766	877688	863033	772631	719554	817167	863116	803117	889110	877403	797252	815451	845931	818062	824276	724102	935999	817719	929344	931867	869207	824028	821020	5	6	4	6
P16617	PGK1_RAT Phosphoglycerate kinase 1 OS=Rattus norvegicus GN=Pgk1 PE=1 SV=2	19	18	2782.12		3.6003e+07	3.20761e+07	2.97825e+07	3.23992e+07	2.99961e+07	3.3705e+07	3.50633e+07	3.47376e+07	3.17884e+07	3.2571e+07	3.31454e+07	3.18999e+07	3.31433e+07	3.38194e+07	3.23642e+07	3.42505e+07	3.55021e+07	3.22982e+07	3.36868e+07	3.47099e+07	3.32978e+07	2.81785e+07	3.19992e+07	3.28673e+07	2.87678e+07	3.54091e+07	3.57275e+07	3.11704e+07	3.1863e+07	3.32081e+07	3.17704e+07	3.18999e+07	2.79438e+07	3.6378e+07	3.38567e+07	3.7752e+07	3.91388e+07	3.3115e+07	3.16272e+07	3.30202e+07	31	31	30	30
P43244	MATR3_RAT Matrin-3 OS=Rattus norvegicus GN=Matr3 PE=1 SV=2	1	1	90.3823		174520	159587	147525	167764	154096	158586	178753	185056	172163	185994	159634	171270	190818	156863	176869	164452	175880	173251	192206	172546	161406	140196	158505	170188	147786	166604	182139	166053	172567	189632	153012	171270	160883	168731	185026	181265	193896	177633	180455	164146	0	0	0	0
P63331	PP2AA_RAT Serine/threonine-protein phosphatase 2A catalytic subunit alpha isoform OS=Rattus norvegicus GN=Ppp2ca PE=1 SV=1	9	9	998.513		2.60262e+06	2.36451e+06	2.21065e+06	2.44334e+06	2.35118e+06	2.38791e+06	2.48426e+06	2.40624e+06	2.32688e+06	2.29635e+06	2.399e+06	2.39453e+06	2.46859e+06	2.39125e+06	2.39228e+06	2.40789e+06	2.45547e+06	2.41658e+06	2.44669e+06	2.41603e+06	2.40706e+06	2.07719e+06	2.37519e+06	2.47864e+06	2.2549e+06	2.50864e+06	2.53132e+06	2.15915e+06	2.33234e+06	2.34127e+06	2.29948e+06	2.39453e+06	2.08132e+06	2.57216e+06	2.5026e+06	2.65406e+06	2.707e+06	2.4777e+06	2.29711e+06	2.29842e+06	9	8	9	10
Q6P7B0	SYWC_RAT Tryptophan--tRNA ligase, cytoplasmic OS=Rattus norvegicus GN=Wars PE=1 SV=2	4	4	499.716		482514	458394	408655	443509	424380	457785	489476	464696	433318	437576	454140	438169	449083	451646	442766	448440	470546	452825	476821	508654	446257	402694	439072	449917	407003	480930	498747	416977	434335	446135	435300	438169	378632	485815	463185	494286	518746	464277	447669	483893	4	3	3	5
P04642	LDHA_RAT L-lactate dehydrogenase A chain OS=Rattus norvegicus GN=Ldha PE=1 SV=1	20	19	2786.61		1.55333e+07	1.53851e+07	1.35401e+07	1.59577e+07	1.489e+07	1.5658e+07	1.6406e+07	1.58969e+07	1.54944e+07	1.48125e+07	1.53387e+07	1.50663e+07	1.6038e+07	1.49194e+07	1.50614e+07	1.52257e+07	1.47508e+07	1.45724e+07	1.46196e+07	1.54295e+07	1.43661e+07	1.35156e+07	1.45479e+07	1.61882e+07	1.42802e+07	1.64497e+07	1.67167e+07	1.42644e+07	1.55307e+07	1.51022e+07	1.47023e+07	1.50663e+07	1.3522e+07	1.60481e+07	1.5756e+07	1.67823e+07	1.62618e+07	1.4941e+07	1.37257e+07	1.46784e+07	33	30	29	27
P15205	MAP1B_RAT Microtubule-associated protein 1B OS=Rattus norvegicus GN=Map1b PE=1 SV=2	35	32	4192.07		6.41124e+06	6.33216e+06	5.41052e+06	6.50413e+06	5.88038e+06	6.36219e+06	6.44868e+06	5.53206e+06	5.99869e+06	5.85304e+06	6.23313e+06	6.02465e+06	5.90423e+06	5.99138e+06	5.59702e+06	6.47662e+06	6.35521e+06	6.68684e+06	6.49981e+06	6.41709e+06	5.9295e+06	5.56273e+06	5.81323e+06	6.59809e+06	5.63959e+06	6.68385e+06	6.57083e+06	4.96398e+06	6.01277e+06	5.96752e+06	5.97455e+06	6.02465e+06	4.97798e+06	6.44465e+06	5.85514e+06	7.13875e+06	7.0062e+06	6.85595e+06	6.10242e+06	6.1047e+06	24	28	29	29
Q9JI03	CO5A1_RAT Collagen alpha-1(V) chain OS=Rattus norvegicus GN=Col5a1 PE=1 SV=1	1	1	82.6349		123018	144678	123808	129121	114987	126514	127093	89888.1	127966	129647	149342	122363	136035	130833	118230	131904	129232	123730	117672	124711	113774	127098	133023	130986	110278	132910	129501	80657.6	128266	132183	143147	122363	114694	140731	123683	145389	142470	126859	110478	118640	0	0	0	0
Q63525	NUDC_RAT Nuclear migration protein nudC OS=Rattus norvegicus GN=Nudc PE=1 SV=1	4	3	398.781		262081	232700	232783	232510	197361	249590	236141	256574	232815	222345	239288	224293	242188	257063	233396	256584	219702	244314	237694	265461	242389	204425	250109	235869	189280	262209	240614	230227	233362	226694	229361	224293	204194	276511	244160	282815	242207	250493	223161	252538	3	2	2	1
Q91ZN1	COR1A_RAT Coronin-1A OS=Rattus norvegicus GN=Coro1a PE=1 SV=3	6	5	593.209		653756	729915	719114	889736	933598	814052	809377	798626	903180	859124	692333	842129	826718	928866	965096	943522	795668	826028	770329	858005	604633	641222	772639	902590	895369	855209	824708	716616	905301	875929	663611	842129	697024	999139	1.0096e+06	1.03998e+06	877172	846919	723233	816237	5	6	7	6
O35796	C1QBP_RAT Complement component 1 Q subcomponent-binding protein, mitochondrial OS=Rattus norvegicus GN=C1qbp PE=1 SV=2	1	1	97.266		55274.9	74784.1	72501.8	75226.6	92241.8	89081.8	91657.2	80404.5	102075	88132.3	75756.5	74387	75054.5	63269.3	66403.6	89217.7	68507.5	88695	87025.7	87569	51121.5	65697	77898.3	76313.4	88464.7	93585.7	93393.4	72147.8	102315	89856.1	72613.8	74387	63280.1	68055.9	69465.9	98338.7	75525.1	90938.2	81705.1	83306.1	0	1	0	0
O55156	CLIP2_RAT CAP-Gly domain-containing linker protein 2 OS=Rattus norvegicus GN=Clip2 PE=1 SV=1	1	1	99.9877		9097.56	11193.8	9588.38	9412.67	13210.4	14237.7	10918.2	9837.62	11742.3	10411.2	9761.26	10139	11258.8	11801	9478.23	11940.7	12494.6	9127.83	8382.57	9224.68	8413.97	9833.62	10302.1	9548.66	12669.4	14957.6	11125	8827.4	11769.8	10614.8	9356.32	10139	9492.53	12693.8	9915.33	13161.4	13774.5	9358.68	7870.08	8775.62	0	1	1	1
Q9Z2L9	NDRG4_RAT Protein NDRG4 OS=Rattus norvegicus GN=Ndrg4 PE=2 SV=1	3	3	299.901		195769	175604	181893	186205	193454	207666	195341	161162	182212	180485	201260	199467	203893	199159	207587	185917	163992	165515	189998	198006	181059	154266	195432	188895	185533	218165	199042	144612	182639	184015	192911	199467	171906	214226	217161	204924	180790	169701	178382	188367	3	4	2	2
P27952	RS2_RAT 40S ribosomal protein S2 OS=Rattus norvegicus GN=Rps2 PE=1 SV=1	6	5	595.907		760305	761576	647695	748346	727845	743636	741892	665554	736870	708557	780413	756412	747294	728700	750903	702472	733763	751051	711487	705711	703176	669035	695904	759157	698041	781233	755945	597209	738599	722416	748038	756412	630060	783830	785533	774288	808925	770045	667988	671357	5	3	2	3
P21670	PSA4_RAT Proteasome subunit alpha type-4 OS=Rattus norvegicus GN=Psma4 PE=1 SV=1	5	5	499.509		285876	298501	267236	283929	253429	299326	289522	227790	256591	275341	287219	279192	293847	277307	278254	298128	264315	285608	260040	283067	264395	262229	287127	288030	243052	314460	295006	204398	257193	280726	275304	279192	247749	298287	291086	328607	291390	292831	244141	269287	2	5	3	3
P35745	ACYP2_RAT Acylphosphatase-2 OS=Rattus norvegicus GN=Acyp2 PE=1 SV=2	2	2	198.65		153614	141668	143571	165054	145981	162568	149869	162176	173115	169462	143270	150107	149864	159889	157845	145184	179351	157445	146246	132114	142071	124454	154257	167438	140004	170787	152708	145522	173521	172777	137326	150107	126354	171985	165124	160026	197722	161427	137304	125683	3	1	1	1
Q62813	LSAMP_RAT Limbic system-associated membrane protein OS=Rattus norvegicus GN=Lsamp PE=1 SV=1	1	1	99.9877		62150.9	78414	89708.8	97151.3	158137	122033	94140.1	92317.3	117960	94117.6	97823.5	121777	80872.9	106295	100375	84652.5	71338.1	90001.6	84412.2	87053	57480.9	68885.8	96386	98554.8	151662	128203	95923.3	82837.3	118237	95958.6	93765.3	121777	68185.7	114337	105004	93306.8	78645.5	92277.8	79251.4	82815.2	0	0	0	2
P20069	MPPA_RAT Mitochondrial-processing peptidase subunit alpha OS=Rattus norvegicus GN=Pmpca PE=1 SV=1	1	1	100		14319.7	14799.6	13026.9	13220.7	13674	14291.8	15259	11149.7	16254.7	16055.3	11769	13380	12645.9	14117.3	12154.4	17136	17799.9	17707.5	13515.6	21204	13243.7	13001.2	13996.5	13411.7	13114	15014.3	15548.1	10004.7	16292.8	16369.3	11280.8	13380	10662	15185.3	12714.9	18887.9	19623.2	18155.3	12689.3	20171.8	1	1	1	0
P83868	TEBP_RAT Prostaglandin E synthase 3 OS=Rattus norvegicus GN=Ptges3 PE=1 SV=2	3	3	400		1.44293e+06	1.35365e+06	1.23408e+06	1.35867e+06	1.35969e+06	1.3398e+06	1.40713e+06	1.30274e+06	1.40423e+06	1.35427e+06	1.31173e+06	1.1859e+06	1.30456e+06	1.242e+06	1.24687e+06	1.36066e+06	1.3662e+06	1.32446e+06	1.46108e+06	1.46393e+06	1.33451e+06	1.18916e+06	1.32593e+06	1.3783e+06	1.30402e+06	1.40754e+06	1.43378e+06	1.16896e+06	1.40752e+06	1.38076e+06	1.25731e+06	1.1859e+06	1.09991e+06	1.33596e+06	1.30437e+06	1.49977e+06	1.50614e+06	1.35796e+06	1.37175e+06	1.39267e+06	3	4	5	4
P43278	H10_RAT Histone H1.0 OS=Rattus norvegicus GN=H1f0 PE=2 SV=2	1	1	82.0356		232695	201502	216401	260747	212136	220678	250119	229132	229079	247222	222087	260827	223984	248338	243751	224171	236982	230484	215935	258279	215210	177017	232508	264514	203449	231836	254857	205602	229617	252058	212874	260827	188846	267126	254992	247089	261257	236313	202733	245706	0	0	0	1
P26772	CH10_RAT 10 kDa heat shock protein, mitochondrial OS=Rattus norvegicus GN=Hspe1 PE=1 SV=3	5	5	593.275		1.77052e+06	1.76047e+06	1.60316e+06	1.52992e+06	1.72964e+06	1.80557e+06	1.93901e+06	1.87303e+06	2.19674e+06	2.04392e+06	1.87858e+06	1.85768e+06	1.64385e+06	1.65659e+06	1.59415e+06	2.04769e+06	2.0051e+06	2.23815e+06	2.11649e+06	2.00269e+06	1.63748e+06	1.54655e+06	1.72248e+06	1.55202e+06	1.65882e+06	1.89686e+06	1.97574e+06	1.68069e+06	2.20189e+06	2.0839e+06	1.80064e+06	1.85768e+06	1.38596e+06	1.78191e+06	1.66766e+06	2.25703e+06	2.21049e+06	2.29475e+06	1.98709e+06	1.90519e+06	5	6	5	4
P21707	SYT1_RAT Synaptotagmin-1 OS=Rattus norvegicus GN=Syt1 PE=1 SV=3	10	9	1094.5		1.061e+06	1.67541e+06	1.72716e+06	1.81743e+06	2.4653e+06	1.97639e+06	1.85986e+06	1.51733e+06	1.99467e+06	2.1306e+06	2.33529e+06	2.12222e+06	1.77999e+06	1.92649e+06	2.13076e+06	2.06372e+06	1.50632e+06	1.90372e+06	1.96589e+06	1.68044e+06	981275	1.47183e+06	1.85572e+06	1.84369e+06	2.36435e+06	2.07631e+06	1.89509e+06	1.36152e+06	1.99936e+06	2.17228e+06	2.23841e+06	2.12222e+06	1.50075e+06	2.07224e+06	2.22902e+06	2.2747e+06	1.66062e+06	1.95187e+06	1.8457e+06	1.59864e+06	7	9	8	8
P56571	ES1_RAT ES1 protein homolog, mitochondrial OS=Rattus norvegicus PE=1 SV=2	3	3	388.516		589330	555574	515506	510310	495902	559305	596885	544563	623243	606398	566112	548734	454691	533590	512983	657294	659406	653351	609882	617398	545048	488065	553876	517682	475596	587583	608191	488642	624707	618259	542627	548734	383360	573958	536640	724491	726952	669875	572595	587343	2	2	4	2
P63100	CANB1_RAT Calcineurin subunit B type 1 OS=Rattus norvegicus GN=Ppp3r1 PE=1 SV=2	2	2	200		159943	351640	350940	388964	457657	421590	399562	408361	382326	386296	394369	340416	384099	338497	345947	342975	266660	363497	345704	354654	147924	308912	377061	394583	438917	442905	407130	366427	383224	393852	378009	340416	323843	364106	361901	378038	293976	372690	324568	337389	0	1	1	2
P17220	PSA2_RAT Proteasome subunit alpha type-2 OS=Rattus norvegicus GN=Psma2 PE=1 SV=3	1	1	100		316076	335129	294006	351063	333353	336724	358018	325119	331865	346398	291910	328811	349454	315162	331853	317213	336378	312545	322054	354176	292326	294407	315889	356134	319703	353748	364800	291733	332644	353173	279800	328811	294632	339005	347157	349642	370835	320450	302365	336935	1	1	2	1
Q5XIE3	RM11_RAT 39S ribosomal protein L11, mitochondrial OS=Rattus norvegicus GN=Mrpl11 PE=2 SV=1	1	1	78.6125		159565	106759	98547.8	124790	112467	112153	129609	64552.5	108582	111281	97923.6	94300.3	113636	118913	100821	145415	135869	126610	142997	131501	147576	93786.4	105883	126593	107862	117824	132064	57923.6	108837	113458	93861.2	94300.3	95809.1	127909	105471	160281	149786	129812	134254	125099	0	0	0	0
Q64428	ECHA_RAT Trifunctional enzyme subunit alpha, mitochondrial OS=Rattus norvegicus GN=Hadha PE=1 SV=2	1	1	97.1443		16530.8	20966.9	20203.7	16706.3	19477.6	21284.9	23768.1	22804.1	22051.2	25898.1	23334.4	22292.5	16139.4	17522.2	13613.3	25211.6	25997.8	28150.9	25963.3	26613.3	15288.6	18419.2	21707.5	16947.6	18680	22361.1	24218.4	20462.4	22103	26404.6	22366.4	22292.5	13607.5	18847.9	14241.1	27789	28660.8	28862.8	24375.9	25317.8	0	0	1	0
P04904	GSTA3_RAT Glutathione S-transferase alpha-3 OS=Rattus norvegicus GN=Gsta3 PE=1 SV=3	3	3	482.023		572588	691518	628232	520704	474697	552375	531026	522615	667379	710526	864641	599386	593679	516924	636827	616685	690346	598040	587121	506058	529563	607490	674993	528226	455259	580303	541084	468949	668946	724424	828771	599386	500543	556031	666196	679731	761061	613165	551226	481423	3	3	4	4
P67874	CSK2B_RAT Casein kinase II subunit beta OS=Rattus norvegicus GN=Csnk2b PE=1 SV=1	2	2	199.889		91155.4	109984	96974.8	133232	133938	114513	116305	121413	121566	111154	107346	115071	111452	109553	122144	114844	106025	114752	107366	103273	84305.9	96619.6	104193	135157	128453	120303	118508	108945	121851	113328	102893	115071	93967.9	117841	127777	126585	116886	117655	100802	98245.9	0	1	1	3
Q499N3	WDR18_RAT WD repeat-containing protein 18 OS=Rattus norvegicus GN=Wdr18 PE=2 SV=1	1	1	78.4112		240175	233767	227362	241731	242557	224902	228073	230870	269750	245034	262229	246108	239596	227237	224859	256494	250311	246140	257211	223473	222128	205362	244285	245223	232625	236273	232394	207162	270384	249827	251351	246108	202009	244429	235229	282716	275951	252365	241485	212594	0	0	1	0
Q00238	ICAM1_RAT Intercellular adhesion molecule 1 OS=Rattus norvegicus GN=Icam1 PE=2 SV=1	1	1	94.476		93184.9	97115.7	91497.8	91001.8	92991.7	92321.5	91933.7	94214.8	86620.5	96212.3	103429	97577.4	93507.9	86622.7	92620.6	88978.5	94048.5	86714.8	85496.8	78749.3	86182.9	85314.9	98308.2	92316.5	89183.9	96989.2	93675.1	84540	86823.8	98094.2	99137.8	97577.4	78838.6	93176.1	96892	98075.1	103682	88907.9	80269.8	74915.8	0	0	0	0
Q1AAU6	ASAP1_RAT Arf-GAP with SH3 domain, ANK repeat and PH domain-containing protein 1 OS=Rattus norvegicus GN=Asap1 PE=2 SV=2	1	1	100		11941.1	10141.3	11761.4	12083.2	8842.68	11756.6	13244.1	13675.4	10479.9	11670.6	10947.1	11833.2	12088.8	13732.5	11915.2	15562.8	8594.95	13166.1	10225.6	13815.1	11043.8	8908.98	12636.8	12257.8	8480.59	12351	13494.9	12271.1	10504.5	11898.9	10492.9	11833.2	10192.3	14771.4	12464.7	17153.8	9475.37	13499.1	9600.42	13142.6	1	1	1	1
P97834	CSN1_RAT COP9 signalosome complex subunit 1 OS=Rattus norvegicus GN=Gps1 PE=1 SV=1	2	2	199.507		155783	135667	138154	155881	153795	162688	161260	151687	138180	141100	147255	143292	148680	151643	146895	165681	172377	152422	165075	139000	144078	119182	148437	158133	147497	170914	164315	136110	138505	143860	141146	143292	125355	163116	153670	182619	190034	156277	154983	132233	1	1	1	2
Q923J6	DYH12_RAT Dynein heavy chain 12, axonemal OS=Rattus norvegicus GN=Dnah12 PE=2 SV=2	1	1	87.909		22648.6	31226.6	25920.2	28977.8	33521.3	33532.4	33518.4	31490.3	38504.4	32904.2	26653.9	33436.4	32448.2	37754	36720.5	33524.5	29454.8	34620.2	30112.4	31777.4	20946.7	27432.2	27849.5	29396.5	32148.7	35227.8	34153.3	28256.6	38594.8	33547.8	25548.2	33436.4	27357.8	40610.3	38413.9	36951.8	32472	35495.8	28271.4	30230.5	0	0	0	0
D3ZQG6	TRIM2_RAT Tripartite motif-containing protein 2 OS=Rattus norvegicus GN=Trim2 PE=1 SV=2	6	6	596.527		504479	442727	378347	463131	421337	433476	441849	383457	438976	396852	378037	428843	427227	422238	421044	434948	396932	382432	435462	460155	466572	388930	406508	469821	404084	455392	450219	344080	440006	404614	362354	428843	360204	454182	440462	479414	437592	392104	408839	437755	3	3	4	5
Q80Z30	PPM1E_RAT Protein phosphatase 1E OS=Rattus norvegicus GN=Ppm1e PE=2 SV=1	6	6	599.852		991062	971227	855590	928198	836359	881418	887819	984417	917366	945137	943817	844570	898057	874892	889784	909566	972687	889421	916699	894389	916593	853212	919273	941607	802112	925982	904636	883328	919520	963623	904663	844570	757172	941081	930818	1.00255e+06	1.07232e+06	911915	860654	850850	5	5	4	5
P07632	SODC_RAT Superoxide dismutase [Cu-Zn] OS=Rattus norvegicus GN=Sod1 PE=1 SV=2	5	5	696.703		2.15093e+06	2.2368e+06	2.12346e+06	2.20462e+06	1.98197e+06	2.37281e+06	2.56192e+06	2.17495e+06	1.89441e+06	1.95184e+06	2.46699e+06	1.92035e+06	2.31733e+06	2.17352e+06	2.15778e+06	2.03648e+06	2.21267e+06	2.31161e+06	2.34028e+06	2.3752e+06	1.98931e+06	1.965e+06	2.28152e+06	2.23647e+06	1.90082e+06	2.49278e+06	2.61045e+06	1.95161e+06	1.89886e+06	1.99002e+06	2.36465e+06	1.92035e+06	1.95379e+06	2.33796e+06	2.25728e+06	2.24468e+06	2.43932e+06	2.37007e+06	2.1972e+06	2.25957e+06	6	6	6	5
P05065	ALDOA_RAT Fructose-bisphosphate aldolase A OS=Rattus norvegicus GN=Aldoa PE=1 SV=2	16	14	2484.94		3.65788e+07	3.42036e+07	3.15484e+07	3.55243e+07	3.23369e+07	3.62743e+07	3.67463e+07	3.45167e+07	3.39295e+07	3.48309e+07	3.5675e+07	3.38338e+07	3.46899e+07	3.41835e+07	3.41691e+07	3.76856e+07	3.58625e+07	3.51917e+07	3.39888e+07	3.66467e+07	3.38302e+07	3.00474e+07	3.38966e+07	3.60375e+07	3.10128e+07	3.81083e+07	3.74423e+07	3.09722e+07	3.40091e+07	3.55122e+07	3.4195e+07	3.38338e+07	2.92478e+07	3.67697e+07	3.57448e+07	4.15383e+07	3.9536e+07	3.60818e+07	3.19108e+07	3.48628e+07	29	26	32	28
Q4QRB4	TBB3_RAT Tubulin beta-3 chain OS=Rattus norvegicus GN=Tubb3 PE=1 SV=1	39	7	5753.55		7.11008e+06	8.65628e+06	7.17933e+06	7.03564e+06	6.93508e+06	7.0978e+06	6.4957e+06	6.84579e+06	8.40204e+06	8.13783e+06	8.87627e+06	7.18417e+06	7.49236e+06	6.72722e+06	7.81209e+06	7.68322e+06	7.66072e+06	7.46407e+06	7.88339e+06	7.42356e+06	6.57583e+06	7.60443e+06	7.7137e+06	7.13728e+06	6.65111e+06	7.45665e+06	6.61874e+06	6.1428e+06	8.42177e+06	8.297e+06	8.50804e+06	7.18417e+06	6.31697e+06	7.23616e+06	8.17236e+06	8.4687e+06	8.44544e+06	7.65284e+06	7.40142e+06	7.06218e+06	13	16	17	13
P56536	KIF5C_RAT Kinesin heavy chain isoform 5C (Fragment) OS=Rattus norvegicus GN=Kif5c PE=1 SV=2	3	2	285.607		121390	110970	120464	114626	126664	109612	130522	121766	127504	121953	118388	120578	123538	103694	114883	124233	127221	132111	129318	143428	112269	97485.5	129430	116282	121477	115154	132994	109262	127803	124338	113476	120578	104158	111539	120181	136934	140253	135453	121412	136446	0	0	0	0
Q6AY84	SCRN1_RAT Secernin-1 OS=Rattus norvegicus GN=Scrn1 PE=1 SV=1	11	11	1392.02		2.72311e+06	2.55193e+06	2.40379e+06	2.63441e+06	2.48983e+06	2.5699e+06	2.64497e+06	2.60296e+06	2.53637e+06	2.48655e+06	2.59067e+06	2.48725e+06	2.56793e+06	2.59311e+06	2.50737e+06	2.59994e+06	2.61948e+06	2.57616e+06	2.62779e+06	2.77801e+06	2.5185e+06	2.24184e+06	2.58271e+06	2.67247e+06	2.38788e+06	2.69983e+06	2.69507e+06	2.33567e+06	2.54232e+06	2.53519e+06	2.48319e+06	2.48725e+06	2.16508e+06	2.78929e+06	2.623e+06	2.86574e+06	2.8878e+06	2.64131e+06	2.46713e+06	2.64277e+06	9	9	10	11
D3ZUA0	MTD2L_RAT Probable bifunctional methylenetetrahydrofolate dehydrogenase/cyclohydrolase 2 OS=Rattus norvegicus GN=Mthfd2l PE=1 SV=1	1	1	81.525		178474	147480	148122	151171	171025	156744	187808	168991	180782	174490	160114	154849	158552	159961	165821	162263	160736	159315	167736	176415	165063	129559	159147	153355	164022	164669	191366	151637	181206	177903	153472	154849	133678	172062	173468	178851	177200	163344	157481	167827	0	0	0	0
Q5FVI6	VATC1_RAT V-type proton ATPase subunit C 1 OS=Rattus norvegicus GN=Atp6v1c1 PE=2 SV=1	14	12	1470.92		964168	1.23782e+06	1.14023e+06	1.29177e+06	1.3017e+06	1.38001e+06	1.31559e+06	1.22877e+06	1.27213e+06	1.40042e+06	1.39826e+06	1.19397e+06	1.24613e+06	1.18627e+06	1.21257e+06	1.34324e+06	1.27993e+06	1.39536e+06	1.37091e+06	1.27683e+06	891720	1.08741e+06	1.2251e+06	1.31044e+06	1.24839e+06	1.44978e+06	1.34051e+06	1.10259e+06	1.27511e+06	1.42781e+06	1.34025e+06	1.19397e+06	1.05064e+06	1.27602e+06	1.26849e+06	1.48057e+06	1.41104e+06	1.43065e+06	1.2871e+06	1.21467e+06	5	7	10	9
O88767	PARK7_RAT Protein DJ-1 OS=Rattus norvegicus GN=Park7 PE=1 SV=1	7	7	998.987		6.87078e+06	6.49487e+06	5.85494e+06	6.27809e+06	6.04913e+06	6.65271e+06	6.83052e+06	6.6666e+06	5.88062e+06	6.47679e+06	5.71311e+06	5.99177e+06	6.14088e+06	6.27398e+06	6.20867e+06	6.60467e+06	6.60364e+06	6.28445e+06	6.53249e+06	6.53124e+06	6.3545e+06	5.70567e+06	6.29073e+06	6.36879e+06	5.80143e+06	6.98907e+06	6.95991e+06	5.98201e+06	5.89442e+06	6.60347e+06	5.4761e+06	5.99177e+06	5.17751e+06	6.74863e+06	6.49499e+06	7.27989e+06	7.28008e+06	6.44339e+06	6.13311e+06	6.2133e+06	10	9	9	10
P68511	1433F_RAT 14-3-3 protein eta OS=Rattus norvegicus GN=Ywhah PE=1 SV=2	10	6	1279.46		5.96607e+06	5.97656e+06	5.65983e+06	6.49861e+06	6.26732e+06	6.42612e+06	6.27856e+06	6.42665e+06	5.98222e+06	5.92449e+06	6.29185e+06	5.97768e+06	6.01925e+06	6.26255e+06	6.32133e+06	6.12817e+06	6.09008e+06	6.18814e+06	6.40933e+06	6.51535e+06	5.51778e+06	5.25034e+06	6.0811e+06	6.59249e+06	6.01069e+06	6.75102e+06	6.39748e+06	5.7667e+06	5.99626e+06	6.04037e+06	6.03084e+06	5.97768e+06	5.07496e+06	6.73634e+06	6.61285e+06	6.75467e+06	6.71391e+06	6.34464e+06	6.01748e+06	6.19818e+06	7	10	10	11
P62853	RS25_RAT 40S ribosomal protein S25 OS=Rattus norvegicus GN=Rps25 PE=2 SV=1	1	1	100		59303.1	52008	44166.5	61713.2	56767	59153.8	53278.7	62277.1	54275.6	45923.8	60079.3	54458.3	53223	54124.4	51557.2	52473.7	55210.2	52800.6	53022.5	43777.2	54847	45688.4	47453.9	62604.8	54442.5	62144.6	54288	55881.9	54403	46822.1	57586.9	54458.3	44873.5	58219.2	53934.8	57838.3	60865.6	54136	49780.8	41646.1	0	0	1	0
P36972	APT_RAT Adenine phosphoribosyltransferase OS=Rattus norvegicus GN=Aprt PE=1 SV=1	5	5	598.095		479627	529381	454790	462171	429501	483228	519136	520983	453686	471109	462243	498670	482910	469485	507598	482366	507662	482589	494678	505588	443588	465055	488640	468848	411914	507660	528970	467484	454751	480324	443067	498670	407152	505004	531006	531680	559664	494795	464434	480975	3	7	3	3
Q63041	A1M_RAT Alpha-1-macroglobulin OS=Rattus norvegicus GN=A1m PE=1 SV=1	1	1	93.6175		389641	370890	313165	400570	344923	398125	392665	342288	390495	299909	376991	361824	375291	335421	362618	409883	383621	377412	359238	405398	360363	325823	336474	406357	330799	418253	400103	307138	391412	305775	361352	361824	316416	360797	379341	451786	422917	386958	337275	385663	0	0	0	0
P68182	KAPCB_RAT cAMP-dependent protein kinase catalytic subunit beta OS=Rattus norvegicus GN=Prkacb PE=1 SV=2	5	1	651.428		124054	120031	117960	117800	132953	110832	117808	108162	106150	97650	124417	100067	113381	107605	108903	114229	98996.1	118775	104187	128505	114732	105446	126740	119501	127509	116435	120039	97054.7	106399	99560	119256	100067	95594.4	115745	113925	125907	109137	121779	97817.6	122249	1	1	1	1
Q4KLL5	ROP1_RAT Ropporin-1 OS=Rattus norvegicus GN=Ropn1 PE=2 SV=1	1	1	81.0039		176806	149385	125611	110634	96692.3	130753	132939	114419	127407	136599	127502	118544	159148	146848	127804	132281	152711	142308	118408	139102	163521	131233	134960	112232	92733	137364	135458	102670	127706	139271	122213	118544	134181	157958	133698	145805	168354	145907	111168	132331	0	0	0	0
Q63564	SV2B_RAT Synaptic vesicle glycoprotein 2B OS=Rattus norvegicus GN=Sv2b PE=1 SV=1	3	3	299.693		121351	223394	213799	215706	282408	245401	227066	232182	240684	254860	300679	247846	222730	232873	271843	242475	172823	236231	240205	219469	112232	196249	229713	218823	270844	257808	231367	208340	241249	259845	288205	247846	187789	250491	284380	267264	190526	242205	225520	208785	1	2	3	1
Q9ESS6	BCAM_RAT Basal cell adhesion molecule OS=Rattus norvegicus GN=Bcam PE=2 SV=1	1	1	83.8991		11455.7	235358	217170	113294	213060	247993	227523	217983	248056	184474	131730	237950	228856	144970	263434	219864	254309	237518	264337	152305	10594.9	206759	233334	114930	204335	260532	231833	195599	248638	188083	126266	237950	192953	155937	275583	242342	280359	243525	248176	144891	0	0	0	0
Q5XHZ0	TRAP1_RAT Heat shock protein 75 kDa, mitochondrial OS=Rattus norvegicus GN=Trap1 PE=1 SV=1	1	1	100		3.79492e+06	3.50031e+06	3.1041e+06	3.35494e+06	3.33533e+06	3.61132e+06	3.78276e+06	3.66852e+06	3.57813e+06	3.46055e+06	3.63164e+06	3.40559e+06	3.597e+06	3.58305e+06	3.19266e+06	3.63932e+06	3.68972e+06	3.41847e+06	3.90792e+06	3.85922e+06	3.50977e+06	3.07498e+06	3.33514e+06	3.40341e+06	3.19876e+06	3.79391e+06	3.85442e+06	3.2918e+06	3.58653e+06	3.52824e+06	3.48098e+06	3.40559e+06	3.03271e+06	3.85412e+06	3.33989e+06	4.01138e+06	4.06767e+06	3.50493e+06	3.669e+06	3.67135e+06	1	1	1	1
P32736	OPCM_RAT Opioid-binding protein/cell adhesion molecule OS=Rattus norvegicus GN=Opcml PE=1 SV=2	1	1	92.2612		7769.32	11951.8	11681.7	13804.2	12292.6	18478.7	12140.3	10091.9	12654.4	12982.5	11830.7	13600.3	10652.9	14831.9	13117.9	13284.9	3996.07	12798.5	7563.36	11904.1	7185.53	10499.5	12551.2	14003.6	11789.3	19413	12370.3	9055.53	12684.1	13236.4	11339.9	13600.3	8981.69	15954.1	13722.9	14643	4405.4	13122.2	7100.95	11324.6	0	0	0	0
Q04462	SYVC_RAT Valine--tRNA ligase OS=Rattus norvegicus GN=Vars PE=2 SV=2	1	1	100		49593.8	36105.5	41092.7	42618.2	41771.3	46858.7	45244.1	40202.5	39042.3	41179.1	46616.2	41961.6	40595.8	46304.6	36297.4	43441.4	45184.3	44006.7	48263.2	43627.2	45867.3	31718.2	44151.3	43233.9	40060.8	49227.9	46101.1	36074.1	39133.9	41984.5	44682.3	41961.6	34227.2	49807.8	37971.3	47882.5	49812.7	45119.7	45312.5	41503.4	1	2	2	2
Q6Q0N1	CNDP2_RAT Cytosolic non-specific dipeptidase OS=Rattus norvegicus GN=Cndp2 PE=1 SV=1	9	9	886.094		1.33488e+06	1.22191e+06	1.14369e+06	1.28268e+06	1.16722e+06	1.23629e+06	1.30307e+06	1.25487e+06	1.21599e+06	1.18543e+06	1.2387e+06	1.22291e+06	1.26864e+06	1.24333e+06	1.20447e+06	1.25651e+06	1.29761e+06	1.18316e+06	1.33104e+06	1.27975e+06	1.23458e+06	1.07344e+06	1.22882e+06	1.30121e+06	1.11942e+06	1.29879e+06	1.32775e+06	1.12601e+06	1.21884e+06	1.20861e+06	1.18731e+06	1.22291e+06	1.06962e+06	1.33739e+06	1.26001e+06	1.38497e+06	1.43053e+06	1.21308e+06	1.24966e+06	1.21745e+06	6	7	7	7
Q711G3	IAH1_RAT Isoamyl acetate-hydrolyzing esterase 1 homolog OS=Rattus norvegicus GN=Iah1 PE=2 SV=2	2	2	198.342		76184.3	80247.9	73279.6	81785.1	70567.9	80266.5	72525	75377.9	83782.2	72111.6	81818	75315.4	77329.9	74358.9	77498.4	78659.1	79082.7	68977.5	65845.4	70929.1	70459.8	70496.8	78733.9	82966.6	67678.3	84324.7	73898.8	67637.4	83978.8	73522.1	78423.8	75315.4	65198.5	79984.5	81072.3	86700.7	87183.5	70722	61819.8	67476.2	0	0	0	1
Q07205	IF5_RAT Eukaryotic translation initiation factor 5 OS=Rattus norvegicus GN=Eif5 PE=1 SV=1	3	3	298.122		247256	234787	220687	252423	272030	207718	217144	219374	241824	241852	206047	215793	198362	241826	226416	240152	243851	237555	278683	187174	228677	206258	237113	256070	260891	218220	221257	196847	242392	246583	197499	215793	167243	260121	236858	264703	268830	243563	261645	178062	0	0	0	0
Q6TRW4	PDS5B_RAT Sister chromatid cohesion protein PDS5 homolog B OS=Rattus norvegicus GN=Pds5b PE=2 SV=2	1	1	75.5993		62009.7	53315.7	54851.3	62211.7	59078.8	58030.9	62337	59939.8	54980.7	57883.6	51895.6	57789.1	58763	61268.3	57308.5	58749.6	59475.4	55243.2	60445.8	52898.3	57350.3	46837.2	58934	63110.4	56659.7	60964.9	63517.8	53784.7	55109.8	59015.8	49742.8	57789.1	49544.4	65903.5	59951.4	64755.8	65567.8	56640.4	56750.3	50323.2	0	0	0	0
Q07266	DREB_RAT Drebrin OS=Rattus norvegicus GN=Dbn1 PE=2 SV=3	5	5	599.797		695366	752509	701764	781445	793736	764308	641080	748298	758980	771884	739667	713042	708438	763317	758242	786767	698038	823378	769008	799016	643116	661070	753998	792735	761235	802951	653224	671456	760762	786981	708982	713042	597299	821066	793210	867200	769541	844202	721992	760120	4	6	5	3
P55067	NCAN_RAT Neurocan core protein OS=Rattus norvegicus GN=Ncan PE=1 SV=1	3	3	298.022		253048	189241	178980	188646	172060	176888	203804	169317	181649	175650	169441	160788	195586	193830	180626	188387	205856	161755	181996	182514	234034	166246	192302	191372	165014	185831	207665	151930	182076	179085	162412	160788	164903	208494	188956	207647	226943	165846	170869	173629	3	3	3	3
P84100	RL19_RAT 60S ribosomal protein L19 OS=Rattus norvegicus GN=Rpl19 PE=1 SV=1	1	1	100		98978.9	79482	78270	112960	90697.1	101636	78146.6	81423.2	88527	83439.6	68863.1	87848.6	83064.1	91892.4	85681.7	87127.6	81386.9	92189.1	101156	79600.3	91541.6	69824	84095.8	114592	86983.3	106775	79626.9	73061.9	88734.8	85071.6	66006.3	87848.6	70033.2	98844.5	89633.1	96034.9	89723.7	94520.6	94971.3	75725.3	0	0	0	1
P62850	RS24_RAT 40S ribosomal protein S24 OS=Rattus norvegicus GN=Rps24 PE=2 SV=1	1	1	99.9386		60961.8	54812.1	51644.8	71709.8	74734.3	70433.7	65513.2	12979.9	73827.2	62988.9	36989.1	65840.9	54542.9	54775.2	58410.8	62784.4	58570.2	54339.7	54566.7	51808.3	56381.2	48151.8	55488.9	72745.8	71674.1	73994.7	66754.1	11647	74000.5	64220.9	35454.6	65840.9	45986.3	58919.2	61104.6	69203	64569.8	55713.9	51230.6	49286.3	0	0	0	1
P38062	AMPM2_RAT Methionine aminopeptidase 2 OS=Rattus norvegicus GN=Metap2 PE=1 SV=2	1	1	97.7122		83674.5	123288	109928	84601.4	82721.1	86205.8	81960.2	78094.6	114602	110930	153846	96546.9	100245	79369.7	89438.9	99312	115882	103305	100326	81502	77387.2	108307	118110	85823.6	79333.9	90564.3	83512.7	70075.1	114871	113100	147464	96546.9	84518.4	85374.4	93563.6	109465	127753	105917	94192	77534.5	1	1	1	1
P61314	RL15_RAT 60S ribosomal protein L15 OS=Rattus norvegicus GN=Rpl15 PE=1 SV=2	1	1	100		69794.8	66498.6	51070.8	74395.6	77359.9	77282.7	68112.7	19118	79654.7	71745.7	55537.1	73456	61891.3	62440.6	64745.4	57521	51833.1	60525.2	59014.8	63350.2	64550.4	58418.3	54872.1	75470.3	74192.1	81190	69402.9	17154.8	79841.7	73149	53233.1	73456	52181.9	67164.5	67731.2	63401.5	57142.6	62055.9	55406.8	60266.3	1	1	1	1
P14942	GSTA4_RAT Glutathione S-transferase alpha-4 OS=Rattus norvegicus GN=Gsta4 PE=1 SV=2	1	1	99.9011		40690.6	35304.7	34849.2	38608.2	31561	43245.3	34714.1	48427.8	35102.3	37496.8	40517.3	37333.3	34277.4	52334.1	28188.1	51934.6	45672.9	36997.8	36671	37472.6	37633.1	31014.7	37443.1	39165.9	30268.7	45431.7	35371.6	43454.8	35184.7	38230.3	38836.5	37333.3	28900	56293.5	29488.1	57244	50351.3	37933.5	34429.1	35648.4	1	1	0	1
Q68FX0	IDH3B_RAT Isocitrate dehydrogenase [NAD] subunit beta, mitochondrial OS=Rattus norvegicus GN=Idh3B PE=1 SV=1	10	10	1196.36		1.15347e+06	1.21708e+06	1.15409e+06	1.03543e+06	1.21485e+06	1.23388e+06	1.31091e+06	1.31664e+06	1.41559e+06	1.45509e+06	1.31183e+06	1.24372e+06	1.12607e+06	1.10169e+06	1.10013e+06	1.37216e+06	1.43488e+06	1.59909e+06	1.30712e+06	1.3891e+06	1.0668e+06	1.06919e+06	1.23999e+06	1.05038e+06	1.1651e+06	1.29627e+06	1.33575e+06	1.18143e+06	1.41891e+06	1.48355e+06	1.25741e+06	1.24372e+06	949413	1.18503e+06	1.15086e+06	1.51244e+06	1.58186e+06	1.63953e+06	1.2272e+06	1.32148e+06	5	6	12	6
Q63228	GMFB_RAT Glia maturation factor beta OS=Rattus norvegicus GN=Gmfb PE=1 SV=2	3	3	294.716		740788	670600	591823	649200	632805	631533	576400	679159	644372	602696	662866	633135	689301	619049	647590	569824	641705	614636	620068	582706	685125	589114	635874	658578	606893	663463	587318	609417	645885	614485	635367	633135	581165	665883	677455	628079	707438	630181	582158	554339	3	3	3	2
P47198	RL22_RAT 60S ribosomal protein L22 OS=Rattus norvegicus GN=Rpl22 PE=2 SV=2	1	1	100		101764	72008.8	64743	95368.4	74295.6	88054.6	91947.1	98650.1	87111.5	72822.7	77419.3	71195	59898.7	84601.5	68547.4	97709.6	68086.9	95615.7	81072.3	99287.7	94117.7	63258.8	69561.9	96746.1	71253.3	92506.5	93688.8	88519.8	87316	74247.1	74207.5	71195	50501.9	91002	71708.6	107699	75061.4	98033.9	76115.7	94454.3	1	1	1	1
P21531	RL3_RAT 60S ribosomal protein L3 OS=Rattus norvegicus GN=Rpl3 PE=1 SV=3	1	1	98.2693		24493.1	18726.2	17107.4	23981.1	20821.9	25588.2	19517.9	3022.57	20581.2	19362.4	21976.9	21049.7	19601.3	22653.9	18645.2	20649	19531.9	21035.4	21959.9	20960	22652.7	16450.8	18380.7	24327.6	19969.3	26881.9	19887.6	2712.18	20629.5	19741.1	21065.2	21049.7	16526.3	24367.8	19505.1	22760	21532.6	21567.4	20617.4	19939.6	1	0	0	0
P62718	RL18A_RAT 60S ribosomal protein L18a OS=Rattus norvegicus GN=Rpl18a PE=2 SV=1	1	1	100		85491.9	76914.1	72032.2	78391.1	80263.2	77124.7	65410.4	57730.3	91812.7	78153.7	81234.5	79766.3	70501.1	66262.4	72776.8	74543.3	73088.2	72920.3	79508.5	67972.6	79068.1	67568.1	77393.7	79523.6	76976.6	81024	66649.4	51802.1	92028.3	79682.4	77864.5	79766.3	59441	71275.4	76133	82164.1	80574.9	74764.5	74647.6	64663.7	1	1	1	1
P27791	KAPCA_RAT cAMP-dependent protein kinase catalytic subunit alpha OS=Rattus norvegicus GN=Prkaca PE=1 SV=2	6	2	746.206		115133	90673.8	86673.6	109993	105629	99740.6	88559.9	80419.1	91379	86009.2	91455	89492.6	99663.8	105691	97196.7	104560	103245	98546.3	93590.8	99920.8	106482	79655.8	93124.9	111582	101303	104783	90237.5	72161	91593.5	87691.5	87661	89492.6	84028.7	113687	101679	115250	113821	101039	87868.8	95056.6	1	1	0	2
Q7M0E3	DEST_RAT Destrin OS=Rattus norvegicus GN=Dstn PE=1 SV=3	9	7	967.242		1.92708e+06	2.02033e+06	1.9017e+06	1.98034e+06	1.96316e+06	2.02562e+06	2.05034e+06	1.974e+06	2.03649e+06	2.0638e+06	1.97158e+06	1.97822e+06	1.99466e+06	1.97744e+06	1.95975e+06	2.02299e+06	2.02696e+06	1.96987e+06	1.91377e+06	1.98477e+06	1.78228e+06	1.77483e+06	2.04325e+06	2.00895e+06	1.88277e+06	2.12804e+06	2.08918e+06	1.77129e+06	2.04127e+06	2.10417e+06	1.88979e+06	1.97822e+06	1.68174e+06	2.12705e+06	2.05012e+06	2.22981e+06	2.23459e+06	2.01969e+06	1.79677e+06	1.88815e+06	4	5	6	5
P61983	1433G_RAT 14-3-3 protein gamma OS=Rattus norvegicus GN=Ywhag PE=1 SV=2	9	5	1096.03		7.30108e+06	7.69697e+06	7.04189e+06	8.01792e+06	8.20885e+06	8.35117e+06	8.25815e+06	9.03992e+06	7.67921e+06	7.66209e+06	7.30885e+06	7.58924e+06	7.93125e+06	7.47069e+06	7.66787e+06	7.56018e+06	7.84644e+06	7.88332e+06	8.07606e+06	8.42355e+06	6.75247e+06	6.7617e+06	7.56603e+06	8.13375e+06	7.87271e+06	8.7734e+06	8.41458e+06	8.11162e+06	7.69724e+06	7.81196e+06	7.00564e+06	7.58924e+06	6.68701e+06	8.03588e+06	8.02148e+06	8.33309e+06	8.65018e+06	8.0827e+06	7.58231e+06	8.01349e+06	8	7	8	8
P27732	CAC1D_RAT Voltage-dependent L-type calcium channel subunit alpha-1D OS=Rattus norvegicus GN=Cacna1d PE=1 SV=2	1	1	84.2151		93620.4	49424.3	50443.8	51387.5	51159.1	50683.9	53203.3	49471.5	51936.2	58008.7	44918.2	51814.5	51839.5	58297.5	45753.2	56306.5	66227.2	50961.3	53804.1	45340.9	86585.7	43418.7	54198.4	52129.9	49064.3	53246.4	54211.1	44391.3	52058.2	59143.4	43054.7	51814.5	43707	62707.9	47863.2	62062.9	73011.2	52250.1	50514.6	43133.7	0	0	0	0
P85108	TBB2A_RAT Tubulin beta-2A chain OS=Rattus norvegicus GN=Tubb2a PE=1 SV=1	48	2	7052.89		1.08723e+07	8.45712e+06	7.4775e+06	9.26324e+06	9.04042e+06	8.65227e+06	8.7866e+06	9.01166e+06	8.63948e+06	8.33345e+06	8.54536e+06	8.78222e+06	9.15451e+06	9.26697e+06	8.46549e+06	9.19502e+06	9.23464e+06	9.04297e+06	9.37182e+06	9.59929e+06	1.00554e+07	7.42948e+06	8.03407e+06	9.39707e+06	8.67023e+06	9.08972e+06	8.95303e+06	8.08626e+06	8.65976e+06	8.49645e+06	8.19086e+06	8.78222e+06	7.71837e+06	9.96805e+06	8.85589e+06	1.01351e+07	1.01806e+07	9.27167e+06	8.79885e+06	9.13199e+06	4	3	3	3
Q9EPC6	PROF2_RAT Profilin-2 OS=Rattus norvegicus GN=Pfn2 PE=1 SV=3	2	2	199.755		247273	298735	290321	336115	336659	323122	322113	279613	412740	403718	373165	348918	385469	351284	297791	360440	301867	328291	328853	310034	228693	262435	311931	340971	322874	339458	328214	250900	413709	411615	357685	348918	324997	377860	311524	397289	332788	336594	308747	294942	3	2	2	2
P52759	UK114_RAT Ribonuclease UK114 OS=Rattus norvegicus GN=Hrsp12 PE=1 SV=3	3	3	299.57		120171	185147	150748	120327	112152	148390	113034	168968	161457	179594	244441	120894	119365	92149.6	138750	142399	129723	128605	118732	112547	111141	162650	161968	122065	107560	155893	115175	151617	161836	183107	234300	120894	100639	99121.1	145149	156957	143011	131857	111473	107068	1	1	1	0
P97584	PTGR1_RAT Prostaglandin reductase 1 OS=Rattus norvegicus GN=Ptgr1 PE=2 SV=3	1	1	78.7226		138974	108760	90488.5	100143	114714	108320	120487	106493	109646	107817	103805	110385	121861	105700	104919	109519	106107	128390	132373	120157	128531	95544.2	97223.8	101590	110017	113796	122770	95557.5	109904	109925	99498.7	110385	102744	113696	109758	120716	116976	131637	124280	114308	0	0	0	0
P41498	PPAC_RAT Low molecular weight phosphotyrosine protein phosphatase OS=Rattus norvegicus GN=Acp1 PE=1 SV=3	3	3	300		329434	404697	377180	364435	385415	353089	351712	395560	432688	448937	430665	377811	386590	367321	400109	384060	403237	405634	411496	371372	304680	355521	405254	369700	369633	370940	358374	354940	433704	457718	412799	377811	325942	395111	418561	423324	444543	415893	386338	353294	2	3	3	3
P97546	NPTN_RAT Neuroplastin OS=Rattus norvegicus GN=Nptn PE=1 SV=2	2	2	185.607		32121.5	57502.9	72330	55039.3	96843.6	84655.3	43773.3	68284.4	79038.5	63143.6	81962.6	87155.1	47372.3	68669.8	77178.7	59367.7	36253.2	46715.2	46562.7	41983.6	29707.9	50515.6	77713.7	55834.4	92878	88935.4	44602.4	61272.3	79224	64378.6	78562.3	87155.1	39940.6	73865	80737.9	65437.1	39966.8	47896.7	43715.9	39939.9	0	0	0	0
Q5FVH2	PLD3_RAT Phospholipase D3 OS=Rattus norvegicus GN=Pld3 PE=2 SV=1	1	1	99.9386		50734.6	45964.5	46617.8	52506.9	54196.6	50672.9	52247.4	47994.8	43469	50127.1	46139.4	46689.5	46914.3	61483.2	58642.6	52353.1	50021.4	50041.2	43687	53333.8	46922.4	40379.2	50087.7	53265.5	51977.3	53234.9	53237	43066.3	43571	51107.6	44225.3	46689.5	39554.4	66134.7	61347	57705.3	55145.3	51306.8	41016.1	50737.5	0	0	1	1
P09216	KPCE_RAT Protein kinase C epsilon type OS=Rattus norvegicus GN=Prkce PE=1 SV=1	6	6	596.489		217990	235093	232743	261673	257788	231475	232994	223499	231034	223457	241826	231433	231386	221071	233197	261604	252174	240845	246428	229220	201610	206527	250067	265453	247233	243179	237407	200548	231576	227828	231794	231433	195087	237796	243951	288349	278006	246936	231361	218061	2	1	1	1
Q9QYU1	PEX19_RAT Peroxisomal biogenesis factor 19 OS=Rattus norvegicus GN=Pex19 PE=2 SV=1	1	1	90.532		108606	135279	120276	141520	142579	146590	129944	121297	120491	130633	141834	131800	128500	126431	124333	134207	126625	140323	134435	138485	100445	118841	129228	143564	136740	154002	132406	108841	120774	133188	135950	131800	108342	135997	130066	147927	139596	143872	126216	131743	0	0	0	1
P13221	AATC_RAT Aspartate aminotransferase, cytoplasmic OS=Rattus norvegicus GN=Got1 PE=1 SV=3	16	16	2089.08		2.22843e+07	1.98681e+07	1.90948e+07	1.75421e+07	1.75361e+07	2.05212e+07	1.69548e+07	2.05843e+07	2.04083e+07	2.11513e+07	1.93702e+07	1.87307e+07	1.89548e+07	1.49295e+07	1.92505e+07	2.00721e+07	2.17912e+07	1.86128e+07	2.13576e+07	1.70805e+07	2.06098e+07	1.74539e+07	2.0516e+07	1.77956e+07	1.6818e+07	2.15587e+07	1.7276e+07	1.84706e+07	2.04562e+07	2.1565e+07	1.85667e+07	1.87307e+07	1.59812e+07	1.6059e+07	2.01383e+07	2.21241e+07	2.40234e+07	1.90836e+07	2.00518e+07	1.6249e+07	30	29	33	27
P52555	ERP29_RAT Endoplasmic reticulum resident protein 29 OS=Rattus norvegicus GN=Erp29 PE=1 SV=2	1	1	100		69875.2	70257.5	61968.5	70250.8	73306.8	72387.4	72779.1	70441.7	84482.5	81577	67680	78356.7	59229.9	75982.3	69796.4	80246.8	71347	70425.3	68956.9	66178.1	64624.7	61720.4	66580.9	71265.7	70305.1	76047.2	74157.7	63208.1	84680.8	83172.6	64872.3	78356.7	49938	81730.7	73015.2	88450.6	78655.3	72206.5	64741.1	62956.6	0	1	0	0
Q7M767	UB2V2_RAT Ubiquitin-conjugating enzyme E2 variant 2 OS=Rattus norvegicus GN=Ube2v2 PE=1 SV=3	5	5	492.153		979607	907766	898745	988236	925598	1.00285e+06	1.02886e+06	998242	915184	911711	986823	930569	932479	973070	937083	994462	975772	948481	986936	1.01303e+06	905999	797461	965641	1.00251e+06	887696	1.05355e+06	1.04835e+06	895733	917332	929544	945885	930569	786194	1.04669e+06	980299	1.09613e+06	1.07572e+06	972469	926597	963718	4	4	4	5
Q6P6V0	G6PI_RAT Glucose-6-phosphate isomerase OS=Rattus norvegicus GN=Gpi PE=1 SV=1	19	19	2675.1		2.26652e+07	2.03043e+07	1.90658e+07	2.08453e+07	1.95769e+07	2.10646e+07	2.19239e+07	2.01077e+07	2.06397e+07	2.05232e+07	2.11355e+07	2.02554e+07	2.10914e+07	2.11847e+07	2.07894e+07	2.08078e+07	2.15616e+07	2.01482e+07	2.05913e+07	2.16775e+07	2.09621e+07	1.7837e+07	2.0485e+07	2.11465e+07	1.87753e+07	2.21296e+07	2.23392e+07	1.80428e+07	2.06881e+07	2.09247e+07	2.02587e+07	2.02554e+07	1.77826e+07	2.27874e+07	2.17481e+07	2.29351e+07	2.37702e+07	2.06578e+07	1.93324e+07	2.06222e+07	32	29	31	29
P85107	TGS1_RAT Trimethylguanosine synthase OS=Rattus norvegicus GN=Tgs1 PE=1 SV=1	1	1	79.41		39307.7	36501.9	37928.9	46252.3	39240.9	43426.1	32453.6	35404.7	41562	42773.7	37044.3	34264.4	31798.4	37142.3	36637	50903.2	38616.3	45968.8	29614.8	36613.1	36354.1	32066.5	40752	46920.5	37634.1	45621.6	33068.3	31769.1	41659.6	43610.4	35507.6	34264.4	26809.9	39952.3	38326.5	56107.2	42571.9	47131.3	27804.2	34830.7	0	0	0	0
P05982	NQO1_RAT NAD(P)H dehydrogenase [quinone] 1 OS=Rattus norvegicus GN=Nqo1 PE=1 SV=4	2	2	199.681		55366	64680.9	59279.2	47574.3	35082.8	52436.1	53598.9	44484.8	49602.1	48484.5	57782.1	49550.7	45300.1	45734.6	45315.3	54651.8	48438.1	46121.5	43020.6	54239	51205.8	56821.4	63691.4	48261.6	33646.2	55087.2	54614.2	39916.7	49718.6	49432.9	55385	49550.7	38193.5	49194.6	47405.1	60239.1	53399.8	47287.9	40390.4	51598.6	2	2	2	2
P07825	SYPH_RAT Synaptophysin OS=Rattus norvegicus GN=Syp PE=1 SV=1	5	5	694.939		2.06122e+06	3.33192e+06	3.05825e+06	2.72932e+06	3.81981e+06	3.32074e+06	2.93215e+06	3.27523e+06	3.58541e+06	3.67412e+06	4.66012e+06	3.56685e+06	2.88023e+06	3.20195e+06	3.57785e+06	3.41364e+06	2.86611e+06	3.10285e+06	3.55429e+06	2.61403e+06	1.90634e+06	2.92706e+06	3.28589e+06	2.76875e+06	3.6634e+06	3.48863e+06	2.98769e+06	2.9389e+06	3.59383e+06	3.74599e+06	4.46679e+06	3.56685e+06	2.42838e+06	3.4442e+06	3.74285e+06	3.76263e+06	3.1597e+06	3.18132e+06	3.33699e+06	2.48677e+06	6	8	7	6
P19804	NDKB_RAT Nucleoside diphosphate kinase B OS=Rattus norvegicus GN=Nme2 PE=1 SV=1	11	4	1594.33		2.57506e+06	2.60688e+06	2.36734e+06	2.65062e+06	2.51743e+06	2.64645e+06	2.7287e+06	2.53699e+06	2.75436e+06	2.54188e+06	2.57305e+06	2.55945e+06	2.62964e+06	2.55952e+06	2.63249e+06	2.51906e+06	2.50233e+06	2.58427e+06	2.54505e+06	2.56511e+06	2.38157e+06	2.29011e+06	2.54355e+06	2.68891e+06	2.41434e+06	2.78025e+06	2.78039e+06	2.27647e+06	2.76083e+06	2.5916e+06	2.46631e+06	2.55945e+06	2.21711e+06	2.75316e+06	2.75389e+06	2.7766e+06	2.75866e+06	2.64963e+06	2.38945e+06	2.44024e+06	8	8	7	9
Q3T1K5	CAZA2_RAT F-actin-capping protein subunit alpha-2 OS=Rattus norvegicus GN=Capza2 PE=1 SV=1	9	6	999.047		1.5773e+06	1.5722e+06	1.37013e+06	1.65202e+06	1.6259e+06	1.58916e+06	1.60977e+06	1.54256e+06	1.56178e+06	1.57345e+06	1.57966e+06	1.51194e+06	1.52229e+06	1.49842e+06	1.53774e+06	1.62367e+06	1.51279e+06	1.75709e+06	1.66025e+06	1.72894e+06	1.45878e+06	1.38116e+06	1.47212e+06	1.67588e+06	1.55932e+06	1.66951e+06	1.64027e+06	1.38416e+06	1.56545e+06	1.60423e+06	1.51412e+06	1.51194e+06	1.28348e+06	1.61178e+06	1.60865e+06	1.78967e+06	1.66775e+06	1.80153e+06	1.55874e+06	1.64477e+06	4	5	5	5
Q63150	DPYS_RAT Dihydropyrimidinase OS=Rattus norvegicus GN=Dpys PE=1 SV=2	2	1	277.683		83490.9	97678.7	101365	106251	111123	101645	104378	104071	83090	86606	94392	100166	96175.1	92997.2	110472	81235.6	85751.1	86419.3	98898.9	104645	77217.4	85809.6	108909	107786	106573	106784	106355	93384.4	83285	88300	90476.1	100166	81087.3	100033	115566	89540.5	94534.9	88604.9	92852.4	99550.5	0	0	0	0
P08592	A4_RAT Amyloid beta A4 protein OS=Rattus norvegicus GN=App PE=1 SV=2	2	2	200		59757.1	48316.3	47114.2	54662.2	60470	66261.1	60175.3	64979.7	56152.6	52399.6	59452.8	50986.4	56936.5	61119.4	60591.8	68509.5	61554.9	56764.9	49270.4	63300	55266.9	42445.3	50621	55451.9	57993.9	69611.2	61315.1	58307	56284.4	53424.5	56986.4	50986.4	48004.4	65743.4	63386.1	75513.5	67860.3	58200.5	46258.2	60218.5	1	1	1	2
Q5XI32	CAPZB_RAT F-actin-capping protein subunit beta OS=Rattus norvegicus GN=Capzb PE=1 SV=1	13	13	1382.16		1.91964e+06	1.86689e+06	1.70191e+06	1.77537e+06	1.91404e+06	1.92194e+06	1.79629e+06	1.85779e+06	1.92043e+06	1.92973e+06	1.90415e+06	1.82385e+06	1.74673e+06	1.83783e+06	1.85059e+06	2.00932e+06	1.94653e+06	1.99963e+06	1.86549e+06	1.85788e+06	1.77539e+06	1.64004e+06	1.82859e+06	1.80102e+06	1.83566e+06	2.01911e+06	1.83032e+06	1.66702e+06	1.92494e+06	1.96748e+06	1.82516e+06	1.82385e+06	1.47271e+06	1.97687e+06	1.93594e+06	2.21474e+06	2.14592e+06	2.05021e+06	1.75144e+06	1.76744e+06	12	11	10	11
Q63666	VAMP1_RAT Vesicle-associated membrane protein 1 OS=Rattus norvegicus GN=Vamp1 PE=1 SV=2	1	1	200		63701.6	61267	126150	75394.2	83559.2	152306	133827	79653.7	149993	169890	74232.3	75984.6	129548	137662	80033.4	146724	128127	148714	142794	139517	58915	53822.3	135540	76483.4	80137.7	160006	136362	71474.2	150345	173213	71152.8	75984.6	109225	148077	83724.3	161724	141251	152475	134064	132725	0	0	1	0
Q9WUC4	ATOX1_RAT Copper transport protein ATOX1 OS=Rattus norvegicus GN=Atox1 PE=1 SV=1	1	1	199.994		310202	265352	247888	303390	272392	265795	284673	292264	273663	274333	267769	266609	282658	289504	301756	273330	293651	279468	285636	296424	286893	233109	266339	307773	261238	279233	290066	262252	274305	279699	256661	266609	238315	311407	315672	301273	323731	286536	268173	281994	2	1	1	1
Q9R063	PRDX5_RAT Peroxiredoxin-5, mitochondrial OS=Rattus norvegicus GN=Prdx5 PE=1 SV=1	11	11	1381.08		7.08066e+06	6.45007e+06	6.07681e+06	6.52084e+06	6.13447e+06	6.57802e+06	7.04124e+06	7.37038e+06	7.32193e+06	6.93241e+06	6.76219e+06	6.50424e+06	6.52555e+06	6.50427e+06	5.98135e+06	7.27419e+06	7.42728e+06	7.37665e+06	7.1704e+06	7.41211e+06	6.54861e+06	5.66631e+06	6.52912e+06	6.61505e+06	5.88328e+06	6.9106e+06	7.17461e+06	6.61352e+06	7.33912e+06	7.068e+06	6.48166e+06	6.50424e+06	5.50183e+06	6.99635e+06	6.25719e+06	8.01786e+06	8.18809e+06	7.56321e+06	6.73201e+06	7.05128e+06	14	13	11	13
Q64548	RTN1_RAT Reticulon-1 OS=Rattus norvegicus GN=Rtn1 PE=2 SV=1	7	7	994.926		1.10788e+06	1.25654e+06	1.28132e+06	1.32985e+06	1.54261e+06	1.35605e+06	1.31857e+06	1.24737e+06	1.28809e+06	1.32459e+06	1.45755e+06	1.31969e+06	1.27524e+06	1.29427e+06	1.35013e+06	1.40237e+06	1.30714e+06	1.35669e+06	1.31874e+06	1.233e+06	1.02463e+06	1.10386e+06	1.3767e+06	1.34906e+06	1.47944e+06	1.42461e+06	1.34355e+06	1.11928e+06	1.29112e+06	1.3505e+06	1.39708e+06	1.31969e+06	1.07518e+06	1.39219e+06	1.4124e+06	1.54574e+06	1.44104e+06	1.391e+06	1.23811e+06	1.17298e+06	4	5	5	7
Q5RJK8	ACBD6_RAT Acyl-CoA-binding domain-containing protein 6 OS=Rattus norvegicus GN=Acbd6 PE=2 SV=1	1	1	98.5797		13938.2	10826.1	9829.67	13120.9	12402.2	11982	11486.3	10724.6	12950.1	11835.5	11277.4	7649	10972.6	9811.98	9822.34	13722.1	14493.9	11640.3	12850.9	11919.1	12890.8	9510.63	10561.3	13310.4	11894.4	12587.8	11703.8	9623.3	12980.5	12067	10809.6	7649	9251.27	10554.3	10275.3	15125	15978.6	11934.7	12065.3	11338.9	0	0	0	1
O35314	SCG1_RAT Secretogranin-1 OS=Rattus norvegicus GN=Chgb PE=1 SV=2	1	1	99.9942		9063.84	9382.38	10384.8	8415.66	1311.23	16573.1	10638.1	7124.52	4619.04	4604.81	2185.55	2512.61	10458.3	10633.4	8489.25	26896.2	1410.59	15332.9	4137.53	19522.6	8382.78	8242.31	11157.8	8537.24	1257.53	17411	10839.7	6392.91	4629.88	4694.88	2094.88	2512.61	8817.58	11437.8	8880.75	29645.9	1555.08	15720.7	3884.57	18572.3	1	2	1	1
P62959	HINT1_RAT Histidine triad nucleotide-binding protein 1 OS=Rattus norvegicus GN=Hint1 PE=1 SV=5	5	5	576.544		6.0964e+06	5.43546e+06	5.04029e+06	5.60245e+06	4.96695e+06	5.26761e+06	5.6699e+06	5.59647e+06	5.35253e+06	5.3253e+06	5.36633e+06	5.34772e+06	5.4442e+06	5.3385e+06	5.14903e+06	5.50056e+06	5.86264e+06	5.48693e+06	5.80921e+06	5.91055e+06	5.63831e+06	4.77498e+06	5.41544e+06	5.68338e+06	4.76357e+06	5.53393e+06	5.7773e+06	5.02177e+06	5.3651e+06	5.42946e+06	5.14371e+06	5.34772e+06	4.59012e+06	5.74238e+06	5.38649e+06	6.0629e+06	6.46317e+06	5.6257e+06	5.45405e+06	5.62282e+06	8	7	7	6
P24155	THOP1_RAT Thimet oligopeptidase OS=Rattus norvegicus GN=Thop1 PE=1 SV=4	4	4	395.686		309316	293998	242764	236629	286754	299184	301600	290469	299940	280048	232219	316474	331994	307622	303344	306622	240688	303455	272874	310855	286074	258274	260833	240047	275012	314311	307313	260641	300644	285526	222586	316474	279912	330895	317333	337969	265342	311130	256191	295723	2	1	1	0
P82995	HS90A_RAT Heat shock protein HSP 90-alpha OS=Rattus norvegicus GN=Hsp90aa1 PE=1 SV=3	37	23	5075.72		2.14249e+07	1.9549e+07	1.83947e+07	1.93069e+07	1.88975e+07	2.013e+07	2.02289e+07	1.88365e+07	2.00995e+07	1.93387e+07	1.97926e+07	1.90807e+07	1.97812e+07	2.00689e+07	1.95973e+07	2.00658e+07	1.97811e+07	1.92956e+07	2.03542e+07	2.04008e+07	1.9815e+07	1.71736e+07	1.97638e+07	1.95858e+07	1.81237e+07	2.11478e+07	2.0612e+07	1.69022e+07	2.01467e+07	1.9717e+07	1.89715e+07	1.90807e+07	1.6678e+07	2.15872e+07	2.0501e+07	2.21172e+07	2.18074e+07	1.97836e+07	1.91098e+07	1.94077e+07	37	32	38	36
Q6RJR6	RTN3_RAT Reticulon-3 OS=Rattus norvegicus GN=Rtn3 PE=1 SV=1	10	10	1078.93		655498	763587	749711	841073	946591	875578	857339	779369	752478	820571	904415	798468	777385	818168	777685	864814	804567	864798	845021	777879	606244	670802	805514	853224	907830	919846	873579	699336	754245	836621	866895	798468	655430	880066	813549	953226	886982	886669	793359	740011	3	4	6	7
Q99MS0	S14L2_RAT SEC14-like protein 2 OS=Rattus norvegicus GN=Sec14l2 PE=1 SV=1	1	1	99.9877		70218.6	52970.2	49216.9	53188.9	56940.9	52481.7	60090.6	49746.7	52884.5	57795	58883.3	56539.8	56183.3	47344	56146.1	52699.4	55367.5	53022.8	52629.2	52407.8	64942.4	46533.7	52880.2	53957.3	54609.3	55135.1	61228.9	44638.2	53008.7	58925.4	56440.5	56539.8	47369.4	50925.8	58735.4	58087	61039.1	54363.7	49411.5	49856.5	1	0	1	1
P02454	CO1A1_RAT Collagen alpha-1(I) chain OS=Rattus norvegicus GN=Col1a1 PE=1 SV=5	2	2	188.623		45946.8	52292.7	50705.1	52256.4	49017.3	53168.6	47431.9	46234.1	50947	55845.1	58771.9	52640.9	52918.1	49257.4	50780.8	58143.1	49908.7	48794.9	46693.8	46814.2	42494.4	45938.5	54479.2	53011.3	47010.2	55856.8	48330.4	41486.4	51066.6	56937.4	56333.8	52640.9	44616.4	52984	53122.7	64087.2	55021	50028.9	43839.1	44535.2	0	1	1	1
P62703	RS4X_RAT 40S ribosomal protein S4, X isoform OS=Rattus norvegicus GN=Rps4x PE=2 SV=2	5	5	490.928		202850	205783	176910	195583	201699	217655	207469	174617	210686	181498	209159	211168	192547	204266	189216	187591	176490	194895	176814	193747	187608	180778	190078	198408	193440	228659	211399	156686	211181	185048	200482	211168	162340	219720	197942	206769	194569	199824	166004	184315	3	2	2	2
O88637	PCY2_RAT Ethanolamine-phosphate cytidylyltransferase OS=Rattus norvegicus GN=Pcyt2 PE=1 SV=1	1	1	99.694		15334.6	16191.7	16707.9	7073	12727.2	11977	11760.9	7738.06	12800.4	14232.3	18312.4	14120.8	12286.2	12339.7	11293.5	13392.6	8279.23	9018.69	8851.39	36973.4	14182.4	14224.2	17951.5	7175.18	12206.1	12582.6	11983.7	6943.44	12830.5	14510.7	17552.7	14120.8	10358.7	13273.2	11814.3	14761.7	9127.31	9246.78	8310.24	35173.5	0	0	0	0
P62260	1433E_RAT 14-3-3 protein epsilon OS=Rattus norvegicus GN=Ywhae PE=1 SV=1	20	16	2353.3		1.62665e+07	1.61002e+07	1.52032e+07	1.69101e+07	1.68279e+07	1.72683e+07	1.70422e+07	1.83321e+07	1.59893e+07	1.5545e+07	1.74926e+07	1.63747e+07	1.6816e+07	1.65421e+07	1.63716e+07	1.66924e+07	1.63244e+07	1.67055e+07	1.70388e+07	1.71314e+07	1.50442e+07	1.41438e+07	1.63348e+07	1.71544e+07	1.61388e+07	1.81414e+07	1.73651e+07	1.64496e+07	1.60268e+07	1.58491e+07	1.67669e+07	1.63747e+07	1.41779e+07	1.77936e+07	1.71267e+07	1.8399e+07	1.79966e+07	1.7128e+07	1.59971e+07	1.62974e+07	23	24	21	21
P97686	NRCAM_RAT Neuronal cell adhesion molecule OS=Rattus norvegicus GN=Nrcam PE=1 SV=2	6	5	596.168		250316	181945	191979	204602	171269	200013	207519	216228	187208	173437	188487	177711	196583	226911	194896	187484	180887	188928	184105	203485	231507	159837	206268	207558	164256	210126	211450	194024	187648	176829	180668	177711	165744	244078	203884	206651	199416	193706	172849	193579	6	2	1	2
P05369	FPPS_RAT Farnesyl pyrophosphate synthase OS=Rattus norvegicus GN=Fdps PE=2 SV=2	2	1	199.815		24515.6	18642.9	19681.2	23288	20206.9	21864.3	21909.4	20708.9	20797.3	20904.1	20762.1	21762.8	22449.7	22449.3	21721.7	21813.5	24016.5	18780	19331.7	24414.3	22673.5	16377.6	21146.1	23624.5	19379.5	22969.7	22324.4	18582.4	20846.1	21313	19900.8	21762.8	18927.8	24147.7	22723.4	24043.6	26476.6	19255	18149.8	23225.8	1	0	0	0
P62864	RS30_RAT 40S ribosomal protein S30 OS=Rattus norvegicus GN=Fau PE=1 SV=1	1	1	97.973		44167.2	45770.6	40918.6	58258.1	57148.4	49829.4	46598.4	2919.1	52192	42394.5	55908.7	49884.4	50534.7	36598.8	42548.5	44849.7	42673.7	45903.8	55079.5	49451.4	40848.5	40208.9	43964.2	59099.7	54808.3	52348.7	47481.1	2619.34	52314.5	43223.7	53589.4	49884.4	42606.9	39367.7	44510.7	49434.9	47044.9	47064.7	51712	47044	0	0	0	1
Q64119	MYL6_RAT Myosin light polypeptide 6 OS=Rattus norvegicus GN=Myl6 PE=1 SV=3	4	4	399.742		336123	343593	254990	345273	290468	347296	330563	336355	344887	319585	311863	321547	330025	287123	274152	331519	326622	392616	406282	370854	310867	301843	273970	350262	278574	364855	336825	301815	345697	325836	298925	321547	278251	308845	286795	365411	360079	402545	381443	352800	3	4	3	3
Q5RJL0	ERMIN_RAT Ermin OS=Rattus norvegicus GN=Ermn PE=2 SV=1	1	1	99.9877		83196.1	91331.2	105245	83932.8	103237	109852	95301.3	106346	97503.4	105100	108294	109628	107000	91494.7	95383.5	89713.3	92791.5	93310.5	89416.2	76233.6	76944.7	80233.4	113079	85145.4	99009.7	115406	97106.6	95425	97732.3	107155	103802	109628	90213.6	98416.7	99782.3	98885	102297	95670.4	83949.5	72522.5	0	0	1	0
Q63416	ITIH3_RAT Inter-alpha-trypsin inhibitor heavy chain H3 OS=Rattus norvegicus GN=Itih3 PE=2 SV=1	1	1	100		175756	102381	122982	129494	140494	139827	128853	133952	102432	94403	127006	107581	137116	122236	111062	114077	128507	112561	135635	123805	162550	89940.8	132136	131365	134742	146897	131294	120196	102672	96249.5	121737	107581	115606	131484	116184	125740	141671	115408	127343	117778	1	1	1	1
O08815	SLK_RAT STE20-like serine/threonine-protein kinase OS=Rattus norvegicus GN=Slk PE=2 SV=1	1	1	83.9128		138030	111450	102265	118394	100805	111363	110560	115550	101673	108907	124657	128034	110431	118889	112733	109264	113822	100257	107469	120600	127658	97907.3	109877	120104	96676.8	116994	112654	103684	101912	111037	119486	128034	93106.9	127884	117932	120435	125481	102793	100898	114729	0	0	0	0
P01244	SOMA_RAT Somatotropin OS=Rattus norvegicus GN=Gh1 PE=1 SV=1	1	1	92.1321		81265.5	82091.2	68184.9	79637.1	65999.9	69971.5	70078.9	75977.9	99783.7	77564.6	80281	66025.6	82105.9	83802.6	68062.9	65001.6	94232.3	72900.5	83803.3	106674	75159.2	72116.1	73260	80787.6	63297.3	73509.2	71406.3	68175.8	100018	79081.8	76950.5	66025.6	69225.3	90142.7	71201.8	71646.9	103885	74744.2	78679.7	101481	0	0	0	0
Q05175	BASP1_RAT Brain acid soluble protein 1 OS=Rattus norvegicus GN=Basp1 PE=1 SV=2	1	1	100		44121.9	128269	156394	182708	174937	261636	151966	165779	172842	153264	148100	165533	181435	215475	204160	222432	66450.9	209031	135430	184418	40806.5	112683	168035	185348	167774	274864	154845	148756	173248	156262	141956	165533	152972	231776	213575	245172	73257.7	214317	127150	175440	0	2	2	2
P0C1X8	AAK1_RAT AP2-associated protein kinase 1 OS=Rattus norvegicus GN=Aak1 PE=1 SV=1	7	7	799.889		651220	658367	665911	759895	746192	772099	735529	674775	807164	764461	772674	738566	712159	768485	692372	755110	697661	717896	748225	756085	602287	578367	715476	770873	715638	811136	749461	605483	809059	779413	740619	738566	600436	826624	724301	832307	769126	736052	702480	719278	5	5	3	5
Q68FR6	EF1G_RAT Elongation factor 1-gamma OS=Rattus norvegicus GN=Eef1g PE=1 SV=3	6	6	880.73		1.14088e+06	1.05963e+06	1.01211e+06	1.09208e+06	1.02452e+06	1.06251e+06	1.06986e+06	1.11875e+06	971445	981036	1.08445e+06	1.02768e+06	1.07614e+06	1.02335e+06	1.01231e+06	1.05893e+06	1.08121e+06	977859	1.0759e+06	978582	1.05515e+06	930873	1.08744e+06	1.10786e+06	982572	1.11623e+06	1.09013e+06	1.00386e+06	973725	1.00022e+06	1.03947e+06	1.02768e+06	907313	1.10077e+06	1.05899e+06	1.16719e+06	1.19197e+06	1.00259e+06	1.01012e+06	930944	7	6	7	7
B0BN18	PFD2_RAT Prefoldin subunit 2 OS=Rattus norvegicus GN=Pfdn2 PE=2 SV=1	1	1	100		79370.9	81125.1	68699.5	74201.1	77226.4	85656.8	80403	79895.3	76254	82804.3	89902	81398.3	84408.4	74377.9	70784.4	79558.4	79161.9	78186.8	82503.5	79200.1	73407	71267.4	73812.9	75273	74064.2	89987.6	81926	71691	76433	84423.9	86172.4	81398.3	71166.6	80004.9	74048.8	87691.9	87270.8	80164.2	77459.4	75344.6	1	1	1	1
P13697	MAOX_RAT NADP-dependent malic enzyme OS=Rattus norvegicus GN=Me1 PE=1 SV=2	4	4	371.57		416289	377075	383199	393927	381876	384485	377836	370747	389737	402240	382526	369012	376388	391255	385092	382420	433499	380768	399435	426110	385009	331256	411721	399618	366239	403924	384993	332675	390652	410108	366657	369012	317341	420856	402851	421516	477905	390398	375014	405367	0	0	2	0
Q9QVC8	FKBP4_RAT Peptidyl-prolyl cis-trans isomerase FKBP4 OS=Rattus norvegicus GN=Fkbp4 PE=1 SV=3	5	5	492.924		225148	204534	206940	204279	196138	229396	193372	218566	222095	205406	211298	203676	226195	227470	210286	215898	205852	193224	221848	222305	208230	179681	222343	207230	188106	240994	197035	196122	222616	209424	202533	203676	190710	244679	219984	237970	226938	198111	208285	211483	4	2	1	2
P11505	AT2B1_RAT Plasma membrane calcium-transporting ATPase 1 OS=Rattus norvegicus GN=Atp2b1 PE=2 SV=2	8	5	892.689		150985	202924	254101	258760	436601	342891	223588	252220	290543	258883	206610	336134	238264	308980	288472	255456	160274	251057	219833	225020	139640	178266	273014	262498	418723	360228	227823	226319	291225	263947	198038	336134	200885	332355	301775	281572	176691	257407	206393	214065	1	1	1	1
P17425	HMCS1_RAT Hydroxymethylglutaryl-CoA synthase, cytoplasmic OS=Rattus norvegicus GN=Hmgcs1 PE=1 SV=1	2	2	198.592		78026.4	78757.2	74079.5	68560.3	70208.8	75138.1	63193.6	71115.8	67156.9	63484.6	69156.5	75978.2	81207.9	74298.2	72166.4	70463.5	70422.2	68173.7	66501.9	74974.9	72163.5	69187.2	79593.3	69550.8	67333.9	78937	64390.6	63813	67314.5	64726.4	66287.6	75978.2	68468.2	79919.2	75494.5	77667.2	77635.8	69897.9	62436.1	71325.1	0	0	0	1
Q4V9H5	P20L1_RAT PHD finger protein 20-like protein 1 OS=Rattus norvegicus GN=Phf20l1 PE=2 SV=2	1	1	88.3384		11999.7	15418.5	14737.2	13706	11607.1	13547.1	12991.7	11056.7	13940	15176.5	18546.1	14220.4	13048.4	13955.1	14117.6	15162.7	11300	14261.6	12437.6	11985	11098	13545	15834.1	13904	11131.8	14232	13237.7	9921.28	13972.7	15473.3	17776.7	14220.4	11001.4	15010.8	14768.6	16712.8	12457.6	14622.2	11677.2	11401.6	0	0	0	0
Q566C7	NUDT3_RAT Diphosphoinositol polyphosphate phosphohydrolase 1 OS=Rattus norvegicus GN=Nudt3 PE=1 SV=1	3	3	399.713		464674	391280	352470	401005	375924	384541	416998	462534	414810	447261	433124	413035	444935	409301	400762	437054	408276	408025	422995	411669	429759	343735	378705	406798	360531	403983	424897	415037	415783	456010	415156	413035	375134	440267	419244	481736	450097	418344	397134	391629	3	4	3	2
Q68FX9	SIRT5_RAT NAD-dependent deacetylase sirtuin-5 OS=Rattus norvegicus GN=Sirt5 PE=2 SV=1	1	1	199.988		37360	29655.3	25435.2	30318.3	29191	33750.7	30369	27438.8	31944.4	31236.1	30337.1	23728.9	23548.3	27321.5	25161.9	32663.4	30233.1	33743.5	33631.5	35736.1	34552.8	26051.8	27328.4	30756.3	27995.6	35457.1	30944.2	24621.2	32019.4	31847	29078.6	23728.9	19854.1	29388.5	26322.3	36002.7	33330.1	34596.9	31575.3	33996.4	2	2	2	2
P62832	RL23_RAT 60S ribosomal protein L23 OS=Rattus norvegicus GN=Rpl23 PE=2 SV=1	1	1	100		187814	160319	132148	158251	153119	175432	173614	62774.6	164373	155451	156208	162081	119853	155568	171522	170011	151183	183581	160900	166600	173701	140838	141984	160538	146849	184302	176902	56328.3	164759	158491	149727	162081	101051	167337	179432	187392	166670	188224	151063	158490	1	1	0	1
Q9QZC4	PCY1B_RAT Choline-phosphate cytidylyltransferase B OS=Rattus norvegicus GN=Pcyt1b PE=2 SV=1	1	1	78.6125		77193.3	92403.7	86449.6	98202.6	83264.3	100664	98207.1	95793	94262.9	94290.6	105837	82449.2	96992.2	88602.7	95476.1	78333.9	87430.6	95049.5	106011	108786	71393	81175.5	92884.2	99621.3	79854.8	105754	100067	85956.1	94484.1	96134.9	101446	82449.2	81776.3	95305.9	99879.1	86342.2	96386.4	97453.4	99529.5	103490	0	0	0	0
P12001	RL18_RAT 60S ribosomal protein L18 OS=Rattus norvegicus GN=Rpl18 PE=2 SV=2	2	2	200		137568	102766	100103	136581	123640	119099	111947	74456.2	119821	117684	114403	125475	108564	111249	110062	104388	108859	104493	118031	100215	127231	90279	107554	138555	118578	125121	114067	66810.3	120103	119986	109657	125475	91532.6	119665	115138	115060	120010	107136	110815	95336.3	1	1	1	2
P51583	PUR6_RAT Multifunctional protein ADE2 OS=Rattus norvegicus GN=Paics PE=2 SV=3	1	1	97.2389		37220.5	39201.1	35207.2	47251.7	34187.7	37797.9	40479	41087.1	33062.9	37390.9	34831	39604.4	42273.8	38641.5	36974.8	37269.3	36342.4	41380.7	42806.8	42132.9	34423.7	34437.7	37827.8	47934.3	32787.8	39708.9	41245.8	36867.9	33140.5	38122.3	33386.1	39604.4	35642	41564.9	38680	41079.4	40065.1	42427.3	40189.7	40081.8	0	1	1	1
P63249	IPKA_RAT cAMP-dependent protein kinase inhibitor alpha OS=Rattus norvegicus GN=Pkia PE=1 SV=2	1	1	99.9877		57434.7	46546.9	43657.5	50095.9	47227.2	41845.4	47208.7	40029.8	45557.7	40358.3	43563.8	47470	48035.9	48210.3	39202.4	48648.2	52155	42094.3	48052.7	55835.5	53119	40890.9	46907.1	50819.6	45293.4	43961	48102.9	35919.2	45664.7	41147.7	41756.6	47470	40500.1	51857.6	41010.3	53621.6	57497.5	43158.9	45114.9	53117.4	1	0	1	0
Q5U312	RAI14_RAT Ankycorbin OS=Rattus norvegicus GN=Rai14 PE=2 SV=2	1	1	96.0245		65539.7	68810.7	68034.7	84036	80899.8	85373.8	84543	77881.6	70468	67717.1	87363.9	81266.9	74458.8	76806	72152.4	73089.5	75006.5	81429.7	78362	71083.3	60615	60449.4	73098.7	85250.1	77587.2	89690.2	86144.4	69884	70633.4	69041.7	83739.6	81266.9	62777.8	82616.7	75479.9	80561.6	82689.7	83489.2	73571.2	67622.9	0	1	0	0
P25113	PGAM1_RAT Phosphoglycerate mutase 1 OS=Rattus norvegicus GN=Pgam1 PE=1 SV=4	11	11	1793.47		1.64728e+07	1.46541e+07	1.3708e+07	1.46642e+07	1.40593e+07	1.50166e+07	1.51852e+07	1.54757e+07	1.39449e+07	1.44146e+07	1.50714e+07	1.47208e+07	1.48671e+07	1.5226e+07	1.44627e+07	1.45596e+07	1.5707e+07	1.45923e+07	1.48745e+07	1.52123e+07	1.5235e+07	1.28734e+07	1.47284e+07	1.4876e+07	1.34836e+07	1.57758e+07	1.54728e+07	1.38865e+07	1.39777e+07	1.46965e+07	1.44461e+07	1.47208e+07	1.25348e+07	1.63779e+07	1.51296e+07	1.60481e+07	1.73159e+07	1.49614e+07	1.39651e+07	1.44717e+07	18	17	15	18
Q5XI81	FXR1_RAT Fragile X mental retardation syndrome-related protein 1 OS=Rattus norvegicus GN=Fxr1 PE=2 SV=1	2	2	183.772		165003	169045	170589	195065	183123	171025	173679	197216	175436	148738	156825	177649	191020	178660	175689	171197	162290	161330	177673	163470	152605	148504	183286	197883	175624	179671	176968	176964	175848	151647	150319	177649	161053	192177	183791	188699	178914	165410	166810	155513	0	0	1	0
P49187	MK10_RAT Mitogen-activated protein kinase 10 OS=Rattus norvegicus GN=Mapk10 PE=1 SV=2	3	3	397.04		149554	149779	145297	147747	145525	156625	143168	131802	149957	152500	144823	138940	145221	144030	155159	150255	142033	144816	151267	180758	138316	131579	156112	149882	139566	164544	145880	118267	150309	155483	138815	138940	122439	154927	162315	165616	156582	148479	142019	171958	2	2	4	5
P17178	CP27A_RAT Sterol 26-hydroxylase, mitochondrial OS=Rattus norvegicus GN=Cyp27a1 PE=1 SV=1	2	2	162.547		48636.6	51336.9	42587.8	43611.7	42132.9	43007.9	50577.6	45756.5	43571	50471	47327.9	44877	43495	45996.4	44904.3	50501	51829.7	44815	48269.5	48197.6	44982	45098.9	45757.6	44241.7	40407.7	45182.3	51535.7	41057.8	43673.3	51458.3	45364.5	44877	36671.6	49476.3	46975.2	55663.9	57138.8	45948.4	45318.4	45851.3	0	0	0	0
Q6PST4	ATLA1_RAT Atlastin-1 OS=Rattus norvegicus GN=Atl1 PE=1 SV=1	5	4	599.988		308364	380968	368082	421377	493950	424892	446854	408398	417157	437135	372875	406007	357321	410997	412329	432260	392646	432541	410268	375914	285194	334676	395479	427465	473724	446374	455319	366460	418136	445685	357406	406007	301265	442091	431344	476452	432866	443480	385185	357615	3	4	3	4
O54783	CHKB_RAT Choline/ethanolamine kinase OS=Rattus norvegicus GN=Chkb PE=1 SV=3	2	2	165.211		341353	412269	361473	404968	400626	413227	373607	362114	402689	359648	400085	388586	415014	407669	377177	374669	356600	390421	380412	399979	315704	362173	388378	410818	384221	434120	380684	324929	403635	366682	383487	388586	349907	438511	394571	412973	393128	400295	357154	380508	0	0	0	0
Q68FS4	AMPL_RAT Cytosol aminopeptidase OS=Rattus norvegicus GN=Lap3 PE=1 SV=1	6	5	582.241		413057	464854	425689	418820	403690	458754	471414	453918	447816	479718	450642	431584	419303	401463	431089	477802	497605	497826	470620	438126	382020	408368	457374	424870	387160	481948	480344	407305	448867	489102	431947	431584	353524	431835	450969	526650	548577	510417	441847	416798	3	4	5	3
Q27W02	MGN_RAT Protein mago nashi homolog OS=Rattus norvegicus GN=Magoh PE=2 SV=1	1	1	97.9975		25582.5	23644.6	23774.2	26396.1	24231.9	19437.9	27350.7	21533.4	22205.3	23164.5	23452.5	23273.5	23665.9	24766.8	20715.8	28148.9	25840.2	23483.2	25029.1	24544.5	23660.2	20771.5	25543.8	26777.5	23239.6	20420.7	27868.8	19322.1	22257.5	23617.6	22479.6	23273.5	19953.3	26640.6	21671.1	31026.7	28487.2	24077.2	23498.9	23349.6	0	0	0	0
D3ZKB9	TSH3_RAT Teashirt homolog 3 OS=Rattus norvegicus GN=Tshz3 PE=1 SV=2	1	1	75.5993		15295.4	15074.8	11180.5	14330.7	14020.9	14008.8	14642.3	14361.8	16827.2	16118.3	10974.6	15268.8	13955.5	10751.4	10142.3	16419.5	14466.9	16635.2	14286.1	17451.1	14146.1	13243	12012.7	14537.8	13446.8	14717.1	14919.7	12887	16866.7	16433.6	10519.4	15268.8	11766.2	11564.8	10610.1	18098.1	15948.8	17055.9	13412.7	16601.5	0	0	0	0
P85834	EFTU_RAT Elongation factor Tu, mitochondrial OS=Rattus norvegicus GN=Tufm PE=1 SV=1	9	9	882.44		700088	690144	541029	660020	606278	698677	644250	680406	845915	841653	544367	439219	472523	482250	529527	779304	638600	897977	838858	906465	647483	606283	581299	669555	581452	734001	656454	610536	847901	858116	521784	439219	398394	518734	553947	858974	704015	920688	787572	862338	8	8	8	8
Q07009	CAN2_RAT Calpain-2 catalytic subunit OS=Rattus norvegicus GN=Capn2 PE=1 SV=3	8	8	797.159		563020	572094	590833	585537	614933	591275	623226	604643	614537	630395	602464	602068	627539	585762	567668	597981	580286	537893	597495	627847	520714	502578	634810	593997	589753	621169	635031	542553	615979	642725	577471	602068	529092	630077	593847	659114	639727	551497	560966	597283	4	4	6	5
P15146	MAP2_RAT Microtubule-associated protein 2 OS=Rattus norvegicus GN=Map2 PE=1 SV=3	42	40	5081.56		2.22968e+07	1.97825e+07	1.74369e+07	2.13996e+07	1.93372e+07	2.08521e+07	2.13325e+07	2.15866e+07	2.06145e+07	1.93327e+07	1.96854e+07	1.87428e+07	2.00933e+07	2.02817e+07	1.95209e+07	2.1901e+07	2.0631e+07	2.24007e+07	2.17e+07	2.25552e+07	2.06214e+07	1.73787e+07	1.87348e+07	2.17088e+07	1.85454e+07	2.19063e+07	2.17366e+07	1.93699e+07	2.06629e+07	1.97108e+07	1.88688e+07	1.87428e+07	1.69411e+07	2.18161e+07	2.04212e+07	2.414e+07	2.27443e+07	2.29672e+07	2.03733e+07	2.14572e+07	55	47	46	46
Q568Z9	PHYIP_RAT Phytanoyl-CoA hydroxylase-interacting protein OS=Rattus norvegicus GN=Phyhip PE=2 SV=1	10	8	1183.77		1.25112e+06	1.19576e+06	1.10193e+06	1.18748e+06	1.24135e+06	1.20346e+06	1.20338e+06	1.24036e+06	1.2205e+06	1.24205e+06	1.29539e+06	1.11624e+06	1.18328e+06	1.16345e+06	1.25166e+06	1.26875e+06	1.23463e+06	1.2394e+06	1.23544e+06	1.22375e+06	1.15711e+06	1.05046e+06	1.18395e+06	1.20463e+06	1.19052e+06	1.2643e+06	1.22617e+06	1.11299e+06	1.22337e+06	1.26634e+06	1.24165e+06	1.11624e+06	997649	1.25147e+06	1.30938e+06	1.39846e+06	1.3611e+06	1.27074e+06	1.15991e+06	1.16418e+06	6	6	6	5
P63159	HMGB1_RAT High mobility group protein B1 OS=Rattus norvegicus GN=Hmgb1 PE=1 SV=2	5	5	800		2.03522e+06	1.78342e+06	1.72443e+06	1.75574e+06	1.66659e+06	1.76034e+06	1.80451e+06	1.44064e+06	1.58695e+06	1.61605e+06	1.80895e+06	1.66583e+06	1.82705e+06	1.76065e+06	1.68986e+06	1.72975e+06	1.76448e+06	1.63893e+06	1.80869e+06	1.78821e+06	1.88229e+06	1.56671e+06	1.85278e+06	1.7811e+06	1.59834e+06	1.84934e+06	1.83869e+06	1.2927e+06	1.59068e+06	1.64766e+06	1.73391e+06	1.66583e+06	1.54043e+06	1.89385e+06	1.76779e+06	1.90659e+06	1.94522e+06	1.68038e+06	1.69811e+06	1.70115e+06	9	9	9	8
Q9QZK9	DNS2B_RAT Deoxyribonuclease-2-beta OS=Rattus norvegicus GN=Dnase2b PE=1 SV=1	1	1	78.8392		808253	775119	650495	721213	774505	711757	755772	760624	800105	708481	695828	733539	807031	736877	706397	739110	776602	765811	818197	803793	747521	680932	698912	731633	742791	747742	770088	682517	801983	722339	666961	733539	680425	792625	738974	814672	856153	785179	768174	764664	0	0	0	0
Q5U211	SNX3_RAT Sorting nexin-3 OS=Rattus norvegicus GN=Snx3 PE=1 SV=1	2	2	192.075		96909.2	97447.4	86556.5	105563	81949.9	96718.5	101291	103607	91882.5	105073	104018	91144.8	109302	93839	81776.5	106025	90259.7	112002	99102.5	101810	89627.4	85606.4	92999.1	107088	78594.2	101608	103210	92967.8	92098.2	107128	99702.5	91144.8	92155.1	100938	85547.8	116864	99505.4	114835	93043.6	96853.9	1	1	1	2
Q00900	ZEP2_RAT Human immunodeficiency virus type I enhancer-binding protein 2 homolog OS=Rattus norvegicus GN=Hivep2 PE=2 SV=2	1	1	93.5719		91142.4	95344.9	54781.2	70476.7	56644.1	94969.2	88323.5	65562.5	65411.3	95204	99469.9	70152.1	71625.4	103827	86805.6	83204	63331.9	54900.8	44708.3	53061.5	84293.9	83759.3	58858.7	71494.9	54324.6	99770.8	89996.5	58829.9	65564.8	97066.1	95343.4	70152.1	60388.9	111682	90808.8	91710.2	69819.3	56289.3	41975	50478.4	0	0	0	0
P63312	TYB10_RAT Thymosin beta-10 OS=Rattus norvegicus GN=Tmsb10 PE=2 SV=2	1	1	99.8162		1.51986e+06	1.28936e+06	1.09341e+06	1.31588e+06	1.27648e+06	1.37365e+06	1.37719e+06	1.40009e+06	1.27698e+06	1.14069e+06	1.36768e+06	1.29825e+06	1.40632e+06	1.34674e+06	1.19038e+06	1.22908e+06	1.30806e+06	1.26388e+06	1.48869e+06	1.4416e+06	1.40566e+06	1.13269e+06	1.17479e+06	1.33489e+06	1.22421e+06	1.4431e+06	1.40328e+06	1.25631e+06	1.27998e+06	1.163e+06	1.31094e+06	1.29825e+06	1.1857e+06	1.44862e+06	1.24527e+06	1.35473e+06	1.44205e+06	1.29584e+06	1.39767e+06	1.37142e+06	1	1	1	1
O88339	EPN1_RAT Epsin-1 OS=Rattus norvegicus GN=Epn1 PE=1 SV=1	5	5	470.171		368393	318423	320774	335879	339834	325759	324919	318276	333966	326420	340524	323433	328828	341001	319487	360244	339029	340293	346427	310365	340712	279731	344650	340731	325919	342229	331074	285593	334750	332805	326398	323433	277242	366799	334220	397073	373757	348900	325247	295256	4	2	3	2
P13437	THIM_RAT 3-ketoacyl-CoA thiolase, mitochondrial OS=Rattus norvegicus GN=Acaa2 PE=1 SV=1	2	2	199.683		75947.3	73275.4	78024.8	61944.6	55852.8	56841.9	68316	70474.6	74885.6	69186.3	56355.1	55990.3	49970.4	58201.7	70480.2	69116.1	86110.7	69707	60838.5	82816.5	70240.6	64371.5	83832.3	62839.5	53565.8	59715.8	69610.1	63237.6	75061.4	70539.6	54017.2	55990.3	42131.2	62605	73730.5	76182	94931.3	71470	57119	78784.9	0	1	1	0
P38652	PGM1_RAT Phosphoglucomutase-1 OS=Rattus norvegicus GN=Pgm1 PE=1 SV=2	14	14	1445.75		2.20224e+06	1.99889e+06	1.82543e+06	2.05064e+06	1.90725e+06	2.09294e+06	2.14812e+06	1.9867e+06	2.00067e+06	1.94698e+06	2.08717e+06	2.11299e+06	2.08226e+06	2.06032e+06	2.00554e+06	1.92052e+06	2.10159e+06	1.88652e+06	2.02137e+06	2.12683e+06	2.03677e+06	1.756e+06	1.9613e+06	2.08026e+06	1.82915e+06	2.19876e+06	2.18881e+06	1.78269e+06	2.00536e+06	1.98506e+06	2.00058e+06	2.11299e+06	1.75559e+06	2.2162e+06	2.09803e+06	2.11686e+06	2.31686e+06	1.93423e+06	1.89778e+06	2.02329e+06	13	14	13	12
Q63633	S12A5_RAT Solute carrier family 12 member 5 OS=Rattus norvegicus GN=Slc12a5 PE=1 SV=2	2	2	199.988		66330.8	101946	131080	145568	206910	169930	138374	110957	151177	114659	119642	181576	112337	154740	134430	110824	91055.2	100707	136807	111542	61346.7	89557.9	140836	147671	198437	178521	140996	99562.9	151532	116902	114679	181576	94714	166446	140629	122153	100382	103254	128443	106112	0	0	1	0
Q5RJQ4	SIRT2_RAT NAD-dependent deacetylase sirtuin-2 OS=Rattus norvegicus GN=Sirt2 PE=1 SV=1	3	3	283.153		110869	116105	124582	122651	151861	158733	148243	141589	130236	155712	156472	126883	138828	135194	119382	134073	128730	139869	128257	116604	102539	101996	133855	124423	145642	166758	151051	127049	130542	158758	149981	126883	117049	145422	124888	147780	141916	143407	120416	110928	0	0	0	0
P62278	RS13_RAT 40S ribosomal protein S13 OS=Rattus norvegicus GN=Rps13 PE=2 SV=2	1	1	98.1189		22268	22212.3	18400.3	18750.6	20808.9	19465.1	20311.1	11500.4	22267.6	22329.4	23872.4	20447.2	16094.8	18722.2	19137.8	21652.7	16666.2	18764.2	18771	17097.2	20594.8	19513.3	19769.9	19021.5	19956.9	20449.2	20695.8	10319.5	22319.9	22766.2	22882.1	20447.2	13569.9	20138.7	20020.4	23866.4	18373.4	19238.7	17623.4	16264.9	0	0	0	0
P09117	ALDOC_RAT Fructose-bisphosphate aldolase C OS=Rattus norvegicus GN=Aldoc PE=1 SV=3	22	21	2575.73		1.87878e+07	1.73579e+07	1.61342e+07	1.64788e+07	1.62118e+07	1.74378e+07	1.81646e+07	1.72666e+07	1.77758e+07	1.85684e+07	1.94024e+07	1.75064e+07	1.7509e+07	1.6168e+07	1.58114e+07	1.77467e+07	1.96696e+07	1.67634e+07	1.8015e+07	1.8313e+07	1.73761e+07	1.52487e+07	1.73351e+07	1.67168e+07	1.55479e+07	1.83194e+07	1.85087e+07	1.54935e+07	1.78175e+07	1.89316e+07	1.85975e+07	1.75064e+07	1.47622e+07	1.73911e+07	1.65406e+07	1.9561e+07	2.16845e+07	1.71874e+07	1.69136e+07	1.74215e+07	28	28	27	26
P32232	CBS_RAT Cystathionine beta-synthase OS=Rattus norvegicus GN=Cbs PE=1 SV=3	1	1	99.7553		36953.9	31336.7	32877.6	36195.1	26781.3	29751	34573.7	38583.6	32718.4	30575.6	29080.7	34372.6	30328.1	35413.5	31794.8	31290.2	34031	41879	32202.1	39303	34177.2	27528.9	35324.8	36718	25684.7	31255.2	35228.6	34621.5	32795.2	31173.6	27874.3	34372.6	25570.3	38092.7	33261.1	34489.1	37516.9	42938.2	30233.3	37389.7	0	0	0	1
Q64537	CPNS1_RAT Calpain small subunit 1 OS=Rattus norvegicus GN=Capns1 PE=1 SV=3	3	3	295.813		498316	504097	439224	465589	471850	486085	456970	441206	456055	493589	527709	478030	469825	473239	446409	485887	506259	485022	462240	439207	460872	442843	471917	472316	452529	510661	465626	395899	457126	503244	505817	478030	396119	509041	466996	535561	558117	497289	433979	417826	1	1	2	2
O09175	AMPB_RAT Aminopeptidase B OS=Rattus norvegicus GN=Rnpep PE=1 SV=2	11	11	1175.58		1.21225e+06	1.14181e+06	1.03915e+06	1.10766e+06	1.0088e+06	1.09868e+06	1.06675e+06	1.07648e+06	1.09842e+06	1.03035e+06	1.11093e+06	1.05938e+06	1.09121e+06	1.07663e+06	1.10298e+06	1.11532e+06	1.07817e+06	1.08818e+06	1.17407e+06	1.09905e+06	1.12116e+06	1.00307e+06	1.1165e+06	1.12367e+06	967488	1.15422e+06	1.08696e+06	965934	1.101e+06	1.0505e+06	1.06485e+06	1.05938e+06	920027	1.15808e+06	1.15384e+06	1.22934e+06	1.18861e+06	1.1157e+06	1.10229e+06	1.04555e+06	9	10	8	8
P70566	TMOD2_RAT Tropomodulin-2 OS=Rattus norvegicus GN=Tmod2 PE=1 SV=1	1	1	97.3105		14465	16127.1	16531.7	15590.3	17688	16721.6	14754	16260.9	15872.4	17873	16686.3	14465.3	14534.1	15395.3	13888.6	20498	16073.7	17459.4	14042.9	14868.1	13378.1	14167.5	17762.2	15815.5	16963.7	17567	15033.4	14591	15909.6	18222.6	15994	14465.3	12254	16560	14529.1	22593.5	17720.2	17901	13184.3	14144.3	0	0	0	0
Q62881	NOL3_RAT Nucleolar protein 3 OS=Rattus norvegicus GN=Nol3 PE=1 SV=1	1	1	100		29031.7	28731.4	29225.4	31736.6	25856.3	24067.7	28606.7	28609	32120	28737.6	25232.8	35422.5	28245.1	33232	27000.7	22885.9	32643.8	25478.7	23082.1	24796.2	26850.2	25240.2	31400.7	32195.1	24797.5	25284.5	29148.6	25671.2	32195.4	29299.8	24186	35422.5	23814.1	35746.2	28245.9	25225.6	35987.6	26123.1	21670.9	23589.1	0	0	0	0
D4A4T9	CHRD1_RAT Cysteine and histidine-rich domain-containing protein 1 OS=Rattus norvegicus GN=Chordc1 PE=3 SV=1	2	2	199.994		134966	147549	135219	136749	132410	139753	144627	153888	137483	141681	138529	120859	149708	141014	143296	141322	135978	136797	133578	145549	124825	129620	145284	138724	126988	146819	147367	138085	137806	144452	132782	120859	126222	151682	149904	155769	149907	140256	125411	138464	1	0	1	0
B2RZ37	REEP5_RAT Receptor expression-enhancing protein 5 OS=Rattus norvegicus GN=Reep5 PE=1 SV=1	1	1	98.0947		30080.2	27065.9	32323.2	36073.5	42625.2	41935.6	39743.7	40426.8	27953.8	25754.4	22396.9	35341.3	39599	42389.8	35877	34469.2	30778.2	51983.8	35032.1	33421.5	27820	23777.1	34729	36594.7	40879.8	44055.8	40496.6	36275.4	28019.4	26258.2	21467.8	35341.3	33386.8	45596.8	37531.5	37993.1	33931	53298.5	32890.3	31794.5	0	0	0	1
Q01066	PDE1B_RAT Calcium/calmodulin-dependent 3',5'-cyclic nucleotide phosphodiesterase 1B OS=Rattus norvegicus GN=Pde1b PE=2 SV=1	8	8	893.469		918976	872180	763061	834259	787717	845479	870691	798573	800714	667071	830065	797442	808918	829145	841419	870494	790497	844687	795072	882667	849924	766200	819857	846311	755462	888225	887184	716568	802594	680119	795630	797442	682016	891874	880222	959487	871471	866050	746463	839698	9	5	5	4
P97573	SHIP1_RAT Phosphatidylinositol-3,4,5-trisphosphate 5-phosphatase 1 OS=Rattus norvegicus GN=Inpp5d PE=1 SV=1	1	1	82.1671		184100	123948	135100	144304	132057	136829	141469	135515	145569	171471	124735	147039	133819	167624	148770	149985	171587	134132	157302	156052	170267	108887	145156	146389	126649	143747	144148	121599	145911	174825	119561	147039	112826	180306	155631	165319	189163	137524	147685	148455	0	0	1	0
P70600	FAK2_RAT Protein-tyrosine kinase 2-beta OS=Rattus norvegicus GN=Ptk2b PE=1 SV=1	4	3	390.919		152920	139092	134337	140668	138852	143141	145006	137885	156290	140689	159478	126256	131840	142691	133543	167701	148657	142965	152354	148047	141429	122191	144336	142700	133166	150378	147752	123726	156656	143440	152862	126256	111157	153486	139701	184846	163885	146581	143039	140840	1	1	0	1
P19139	CSK21_RAT Casein kinase II subunit alpha OS=Rattus norvegicus GN=Csnk2a1 PE=1 SV=2	3	3	279.622		176265	164627	151778	152618	207905	169988	158527	120571	173353	153974	168439	174623	155472	161850	180821	165614	149133	185689	153021	178297	163020	144623	163075	154823	199392	178582	161530	108190	173760	156986	161452	174623	131082	174094	189160	182545	164410	190386	143665	169617	1	0	1	1
Q641Y5	ATG7_RAT Ubiquitin-like modifier-activating enzyme ATG7 OS=Rattus norvegicus GN=Atg7 PE=2 SV=1	1	1	82.7771		63861.6	62033.7	53312.7	63300.6	58615.7	68928.6	61988.3	58313.2	58129.6	58553.2	62677.7	62126.4	60247.9	63263.5	55397.7	65254.8	64809.3	63111.7	60231.5	58694.7	59063	54495.8	57280.9	64215.1	56215.5	72413.5	63162.5	52325	58266.1	59698.5	60077.5	62126.4	50796.3	68049.7	57952.4	71926	71448	64707.8	56549	55837.4	1	0	0	0
Q5RKI1	IF4A2_RAT Eukaryotic initiation factor 4A-II OS=Rattus norvegicus GN=Eif4a2 PE=1 SV=1	11	11	1285.62		1.73566e+06	1.48831e+06	1.45107e+06	1.56948e+06	1.51038e+06	1.51711e+06	1.5329e+06	1.49106e+06	1.58363e+06	1.49165e+06	1.52152e+06	1.53789e+06	1.50736e+06	1.54906e+06	1.53786e+06	1.61021e+06	1.59904e+06	1.49541e+06	1.58239e+06	1.58074e+06	1.60524e+06	1.30746e+06	1.55908e+06	1.59215e+06	1.44853e+06	1.59381e+06	1.56194e+06	1.33794e+06	1.58735e+06	1.52083e+06	1.4584e+06	1.53789e+06	1.27088e+06	1.66625e+06	1.60878e+06	1.77483e+06	1.76283e+06	1.53323e+06	1.48564e+06	1.50379e+06	7	8	7	6
P55068	PGCB_RAT Brevican core protein OS=Rattus norvegicus GN=Bcan PE=1 SV=2	10	10	1084.95		1.74493e+06	1.39965e+06	1.29213e+06	1.42171e+06	1.21159e+06	1.18065e+06	1.42701e+06	1.37203e+06	1.06254e+06	1.0961e+06	1.4526e+06	1.27832e+06	1.30736e+06	1.23127e+06	1.23432e+06	1.04197e+06	1.32783e+06	1.16846e+06	1.43762e+06	1.33542e+06	1.61381e+06	1.22957e+06	1.38831e+06	1.44225e+06	1.16198e+06	1.24035e+06	1.45404e+06	1.23113e+06	1.06503e+06	1.11754e+06	1.39234e+06	1.27832e+06	1.10226e+06	1.32442e+06	1.29124e+06	1.14849e+06	1.46384e+06	1.19802e+06	1.34973e+06	1.27041e+06	8	9	9	8
Q05683	DCE2_RAT Glutamate decarboxylase 2 OS=Rattus norvegicus GN=Gad2 PE=1 SV=1	3	3	300		298476	369820	364926	316332	390700	367555	343303	284547	392036	389663	379573	341195	346024	333231	362924	356253	344229	382746	405781	341763	276049	324882	392088	320902	374702	386139	349805	255327	392956	397285	363826	341195	291740	358441	379661	392673	379490	392426	380972	325126	3	3	2	2
Q5MJ12	FXL16_RAT F-box/LRR-repeat protein 16 OS=Rattus norvegicus GN=Fbxl16 PE=2 SV=1	1	1	99.9385		19224.6	18999.4	17002.3	18005.9	17257.2	18759.7	21406.5	20397.6	18383.3	18587.2	20686.7	20449.1	20317.2	15253.2	19291	23739.7	20869.8	16518.1	17701.3	17876.3	17780.1	16690.7	18267.8	18266.1	16550.5	19708.1	21812	18303	18426.5	18950.8	19828.5	20449.1	17129.8	16407.2	20180.6	26166.7	23007.6	16935.9	16619.1	17006.1	0	0	1	1
P11980	KPYM_RAT Pyruvate kinase isozymes M1/M2 OS=Rattus norvegicus GN=Pkm2 PE=1 SV=3	33	33	4277.73		6.45403e+07	5.91716e+07	5.44567e+07	5.99943e+07	5.74856e+07	6.34618e+07	6.33655e+07	6.01369e+07	6.01273e+07	6.11558e+07	6.00106e+07	5.67451e+07	6.07017e+07	5.94403e+07	5.82573e+07	6.09192e+07	6.23044e+07	5.89711e+07	5.95185e+07	6.1354e+07	5.96907e+07	5.19815e+07	5.85101e+07	6.0861e+07	5.51317e+07	6.66703e+07	6.45658e+07	5.39615e+07	6.02684e+07	6.2352e+07	5.75211e+07	5.67451e+07	5.11789e+07	6.39373e+07	6.09439e+07	6.71472e+07	6.86865e+07	6.04625e+07	5.58797e+07	5.83673e+07	64	65	60	64
P18445	RL27A_RAT 60S ribosomal protein L27a OS=Rattus norvegicus GN=Rpl27a PE=1 SV=3	1	1	99.9386		31584.6	38601.6	37484.8	52512.9	44718.5	54307	44161.6	49083.9	49281.3	41269.4	44975.7	47195.4	41377.1	42254.7	40685.3	40040.1	37994.6	46510.4	41584.7	47314.9	29211.3	33911.1	40274.9	53271.5	42887.4	57052.7	44998.2	44043.5	49397	42076.6	43109.8	47195.4	34885.9	45451.5	42561.6	44133.5	41886.5	47686.7	39042.3	45011.6	0	0	0	0
Q5XIT0	CDKL2_RAT Cyclin-dependent kinase-like 2 OS=Rattus norvegicus GN=Cdkl2 PE=2 SV=1	1	1	77.7562		270488	242330	192897	215854	219301	204742	216948	235292	243432	214176	209975	218558	241699	227681	225697	211410	212770	248229	243696	262970	250163	212884	207255	218973	210321	215093	221057	211130	244003	218366	201264	218558	203781	244907	236106	233023	234565	254507	228797	250169	0	0	0	0
Q792I0	LIN7C_RAT Protein lin-7 homolog C OS=Rattus norvegicus GN=Lin7c PE=1 SV=1	2	2	182.635		400837	353344	331925	362798	366986	366728	370237	366898	352675	336351	370760	369441	355303	359433	358608	367902	383190	354245	360202	364251	370718	310409	356631	368039	351959	385270	377250	329222	353503	342930	355379	369441	299564	386625	375146	405514	422442	363204	338180	346519	1	2	1	1
P49088	ASNS_RAT Asparagine synthetase [glutamine-hydrolyzing] OS=Rattus norvegicus GN=Asns PE=2 SV=3	1	1	98.9564		23173.1	22425.6	22635.5	29065.4	23390.2	28178.3	28098	46999	20487.6	17188.8	17827.7	21443.2	23228.7	25348	20918.9	22516	24972.2	30247.5	25037.4	34718.1	21431.8	19700.7	24320.3	29485.3	22432.5	29603	28630.2	42172.7	20535.7	17525	17088.1	21443.2	19584.6	27265.7	21883.6	24817.9	27530.2	31012.5	23506.6	33028	0	0	0	0
P40112	PSB3_RAT Proteasome subunit beta type-3 OS=Rattus norvegicus GN=Psmb3 PE=1 SV=1	4	4	399.994		507414	491944	435533	510785	465541	492276	514791	463081	466462	459613	465278	482512	489568	484630	469382	493977	476555	493383	493815	505178	469287	432167	467950	518164	446478	517165	524542	415527	467557	468603	445976	482512	412766	521294	491028	544478	525370	505862	463624	480586	4	4	5	5
P62425	RL7A_RAT 60S ribosomal protein L7a OS=Rattus norvegicus GN=Rpl7a PE=1 SV=2	3	2	296.777		242009	214571	181939	241445	200927	227803	210602	144156	228164	209280	230009	211537	187361	219666	194915	204644	198280	197005	206405	199384	223825	188498	195481	244933	192699	239320	214591	129353	228700	213373	220467	211537	157968	236284	203904	225566	218591	201988	193786	189678	2	2	2	2
Q7TNJ2	ABCA7_RAT ATP-binding cassette sub-family A member 7 OS=Rattus norvegicus GN=Abca7 PE=1 SV=1	3	3	274.964		949894	863250	767291	896161	885873	805822	885050	907361	904285	893497	841844	900248	892653	845850	860881	882122	906840	885809	895520	944398	878519	758355	824402	909107	849598	846563	901815	814185	906408	910974	806920	900248	752615	909842	900582	972304	999732	908211	840769	898424	0	1	0	1
P12785	FAS_RAT Fatty acid synthase OS=Rattus norvegicus GN=Fasn PE=1 SV=3	24	23	2463.89		1.87976e+06	1.93039e+06	1.84734e+06	1.88868e+06	1.79099e+06	2.14444e+06	1.887e+06	1.79812e+06	1.74706e+06	1.79138e+06	1.89527e+06	1.76003e+06	1.80145e+06	1.78329e+06	1.67703e+06	1.9293e+06	1.9756e+06	1.78735e+06	1.95724e+06	1.90105e+06	1.73851e+06	1.69583e+06	1.98484e+06	1.91596e+06	1.71765e+06	2.25286e+06	1.92274e+06	1.61347e+06	1.75116e+06	1.82642e+06	1.81664e+06	1.76003e+06	1.51884e+06	1.9182e+06	1.75436e+06	2.12654e+06	2.17797e+06	1.83256e+06	1.83758e+06	1.80851e+06	14	17	15	11
P08082	CLCB_RAT Clathrin light chain B OS=Rattus norvegicus GN=Cltb PE=1 SV=1	2	2	199.694		309080	319242	328630	369340	352952	377293	343564	379776	399186	366327	415573	395972	383982	393893	322775	333565	325698	347186	370658	327799	285855	280450	353090	374676	338499	396368	350072	340778	400123	373493	398332	395972	323744	423693	337660	367667	359060	355967	347996	311841	1	1	1	1
P04041	GPX1_RAT Glutathione peroxidase 1 OS=Rattus norvegicus GN=Gpx1 PE=1 SV=4	1	1	99.9943		96580.8	80405.9	72714.8	77913.8	64283.3	72093.1	81007.1	91176.1	74319.6	70545.5	81591.5	93569.5	79828	73778.2	67775	72963.6	89293.1	86757.5	80144.8	75370.8	89323.7	70635.6	78127.1	79039.4	61651	75738	82541.5	81813.3	74494.1	71925.4	78206.7	93569.5	67304.8	79359.9	70900.6	80422.9	98439.8	88951.6	75244.9	71701.7	1	1	1	0
P63029	TCTP_RAT Translationally-controlled tumor protein OS=Rattus norvegicus GN=Tpt1 PE=1 SV=1	5	5	699.994		1.84245e+06	1.63433e+06	1.48182e+06	1.72349e+06	1.57765e+06	1.71617e+06	1.65055e+06	1.68787e+06	1.63615e+06	1.57602e+06	1.60126e+06	1.64396e+06	1.68761e+06	1.55226e+06	1.53694e+06	1.63136e+06	1.77336e+06	1.65098e+06	1.58007e+06	1.67635e+06	1.704e+06	1.43574e+06	1.59212e+06	1.74839e+06	1.51304e+06	1.80293e+06	1.68181e+06	1.51454e+06	1.63999e+06	1.60685e+06	1.53483e+06	1.64396e+06	1.42286e+06	1.6697e+06	1.60782e+06	1.79814e+06	1.95501e+06	1.69273e+06	1.48347e+06	1.59474e+06	6	6	6	6
O35095	NCDN_RAT Neurochondrin OS=Rattus norvegicus GN=Ncdn PE=1 SV=2	17	17	2276.24		6.99036e+06	6.15218e+06	5.47127e+06	6.07736e+06	5.89155e+06	6.02891e+06	6.18474e+06	6.33958e+06	6.23693e+06	6.20587e+06	6.02635e+06	5.74348e+06	6.1194e+06	6.05231e+06	6.1788e+06	6.1153e+06	6.25334e+06	5.8394e+06	6.24739e+06	6.33389e+06	6.4651e+06	5.40461e+06	5.87851e+06	6.16516e+06	5.6503e+06	6.33373e+06	6.30189e+06	5.68857e+06	6.25157e+06	6.32726e+06	5.77634e+06	5.74348e+06	5.1594e+06	6.5102e+06	6.46374e+06	6.74049e+06	6.8939e+06	5.98708e+06	5.86544e+06	6.02555e+06	24	21	20	20
P62744	AP2S1_RAT AP-2 complex subunit sigma OS=Rattus norvegicus GN=Ap2s1 PE=2 SV=1	3	3	399.58		336746	450688	456644	453849	499283	497946	433035	444816	527157	490414	526050	472307	464255	494255	466856	496055	454465	450502	422318	439049	311443	395924	490632	460405	478839	523122	441238	399138	528395	500006	504227	472307	391423	531648	488386	546769	501018	461895	396498	417676	2	3	3	4
Q6AXU6	HN1_RAT Hematological and neurological expressed 1 protein OS=Rattus norvegicus GN=Hn1 PE=2 SV=3	1	1	100		104283	95930.6	89651.2	109143	105036	83778.5	113787	98115.3	96135.6	94174.1	86943.1	89177.4	101465	106784	112646	92428.5	98090.1	101528	110256	111266	96447	84273.9	96324.1	110719	100735	88014.3	115942	88040	96361.3	96016.1	83336.3	89177.4	85547.4	114863	117841	101878	108138	104096	103515	105850	0	0	0	0
P81795	IF2G_RAT Eukaryotic translation initiation factor 2 subunit 3 OS=Rattus norvegicus GN=Eif2s3 PE=1 SV=2	2	2	198.328		53341.6	50448.4	49027.4	59890.3	51923.8	54437.3	60413.3	60051.3	49587.6	51455.5	53822.7	56592	54123.6	62643.4	51935.6	55196.9	56457	54286	51074.6	53159	49333.5	44318.3	52676.6	60755.5	49797.6	57189.5	61557.7	53884.7	49704	52462	51589.8	56592	45632.8	67382.7	54330.7	60839.8	62240.1	55658.9	47952	50571.2	2	2	2	1
P51146	RAB4B_RAT Ras-related protein Rab-4B OS=Rattus norvegicus GN=Rab4b PE=2 SV=1	2	1	200		9169.02	9969.48	9719.32	10021.7	10393.5	11562.2	9886.3	10885.5	11075	10868	9602.59	8663.85	10699.2	11745.1	10407.7	11170.3	9741.9	12076.4	7888.95	9129.01	8480.06	8758.07	10442.8	10166.5	9967.95	12146.8	10073.6	9767.7	11101	11080.6	9204.23	8663.85	9020.75	12633.6	10887.6	12312.3	10739.8	12381.8	7406.64	8684.61	0	1	0	0
P62870	ELOB_RAT Transcription elongation factor B polypeptide 2 OS=Rattus norvegicus GN=Tceb2 PE=1 SV=1	4	4	398.815		141589	132968	130707	135426	123344	141812	141077	139378	146097	143219	144390	130973	131409	137381	126499	156132	142531	142253	139525	141514	130950	116811	140436	137382	118293	148981	143749	125065	146440	146020	138400	130973	110793	147774	132333	172094	157131	145851	130995	134625	3	2	2	3
P51579	P2RX6_RAT P2X purinoceptor 6 OS=Rattus norvegicus GN=P2rx6 PE=2 SV=1	1	1	92.163		22725.6	22224.6	19790.1	23012.7	20414.3	21330.8	21268.1	19775.1	26215.9	24903.5	20760.1	19124.1	21351.7	24573.5	23463	23689.9	24285.5	20373	24256.9	24337.2	21018	19524.1	21263.2	23345.1	19578.4	22409.2	21670.9	17744.4	26277.5	25390.6	19898.9	19124.1	18002.1	26432.6	24545.1	26111.8	26773.2	20888.2	22773.9	23152.5	0	0	0	0
Q9ERC1	MYO16_RAT Myosin-XVI OS=Rattus norvegicus GN=Myo16 PE=1 SV=1	1	1	75.1229		43348.3	50489.9	51116	54899.6	48948.4	40344.2	39048.6	48446.1	44508.5	46536	53384.6	47486.3	44575.6	43321.4	46787.8	58854.6	55697.3	43359.3	46521.5	39898.4	40091	44354.8	54920.7	55692.7	46944.1	42384	39788.2	43471.2	44613	47446.3	51170	47486.3	37582.6	46598.9	48945.5	64871.5	61402.6	44455.9	43677.3	37956.1	0	0	0	0
Q9JIX3	FHIT_RAT Bis(5'-adenosyl)-triphosphatase OS=Rattus norvegicus GN=Fhit PE=1 SV=1	1	1	99.9753		27672.6	40124.4	38249.1	38292.3	48572.4	44251.6	48659.9	45113.6	38369.2	41108.4	35744.7	28213.7	34457.9	33912.4	32204.6	45303	41024.1	48164.3	50358.7	45809.9	25593.3	35248.8	41096	38845.5	46583.4	46489	49581.6	40481	38459.3	41912.4	34261.8	28213.7	29052.2	36478	33689.8	49934.5	45226.4	49382.5	47279.8	43579.9	0	0	1	0
Q6P799	SYSC_RAT Serine--tRNA ligase, cytoplasmic OS=Rattus norvegicus GN=Sars PE=1 SV=3	8	6	780.098		304948	308970	274693	296108	270002	301443	287504	273566	295821	288741	318102	289831	297529	290817	294347	280709	292365	283830	287194	293408	282034	271427	295139	300385	258946	316684	292950	245474	296515	294388	304906	289831	250853	312819	307921	309406	322313	291008	269635	279124	3	6	4	4
Q68FR9	EF1D_RAT Elongation factor 1-delta OS=Rattus norvegicus GN=Eef1d PE=1 SV=2	2	1	200		116411	95587	87027.8	97048.6	86933.7	96344.8	95650	92737.1	91009.3	88987.7	100461	98767	93512.7	86008	94150.5	90237.8	101095	93021.4	109343	97622.9	107664	83972	93505.5	98450.6	83374	101216	97461.8	83214.1	91223	90728.3	96293	98767	78842.6	92514.9	98492.4	99463.1	111450	95374	102658	92870.6	0	0	0	0
P34058	HS90B_RAT Heat shock protein HSP 90-beta OS=Rattus norvegicus GN=Hsp90ab1 PE=1 SV=4	32	15	4284.56		1.21537e+07	1.09494e+07	1.05968e+07	1.09018e+07	1.10763e+07	1.11723e+07	1.1329e+07	1.1049e+07	1.13881e+07	1.06023e+07	1.11588e+07	1.07552e+07	1.13208e+07	1.13566e+07	1.10833e+07	1.11501e+07	1.06623e+07	1.03576e+07	1.13438e+07	1.11735e+07	1.12405e+07	9.61894e+06	1.13856e+07	1.10593e+07	1.06227e+07	1.17371e+07	1.15436e+07	9.91435e+06	1.14148e+07	1.08096e+07	1.06958e+07	1.07552e+07	9.54485e+06	1.22158e+07	1.15945e+07	1.229e+07	1.17545e+07	1.06196e+07	1.06503e+07	1.06295e+07	25	22	18	21
Q6PEC0	AP4A_RAT Bis(5'-nucleosyl)-tetraphosphatase [asymmetrical] OS=Rattus norvegicus GN=Nudt2 PE=2 SV=3	2	2	199.166		141136	129298	127048	128994	121924	139023	145266	133276	127137	131745	135130	123381	143971	131184	121938	130562	144281	122558	143791	146716	130531	113587	136504	130858	116931	146052	148017	119590	127435	134321	129524	123381	121385	141108	127562	143909	159061	125658	135000	139574	1	0	0	0
P00762	TRY1_RAT Anionic trypsin-1 OS=Rattus norvegicus GN=Prss1 PE=1 SV=1	1	1	200		2.2089e+06	3.8363e+06	3.52263e+06	3.55027e+06	3.70481e+06	3.61572e+06	3.29383e+06	2.97069e+06	2.84792e+06	2.78818e+06	3.96376e+06	3.07525e+06	3.77109e+06	3.13307e+06	3.05177e+06	2.33783e+06	2.80806e+06	3.04268e+06	3.04651e+06	3.06345e+06	2.04293e+06	3.37015e+06	3.78483e+06	3.60156e+06	3.55311e+06	3.79853e+06	3.35622e+06	2.66563e+06	2.85461e+06	2.84272e+06	3.79932e+06	3.07525e+06	3.17948e+06	3.3701e+06	3.19251e+06	2.57683e+06	3.09571e+06	3.11963e+06	2.86025e+06	2.91432e+06	2	2	2	2
P05708	HXK1_RAT Hexokinase-1 OS=Rattus norvegicus GN=Hk1 PE=1 SV=4	27	22	2958.44		3.2554e+06	4.25658e+06	4.34029e+06	4.00424e+06	3.96243e+06	4.5122e+06	4.20132e+06	4.66407e+06	3.906e+06	4.62286e+06	3.49276e+06	3.93748e+06	4.43398e+06	4.00759e+06	4.09278e+06	4.93694e+06	4.34438e+06	4.77468e+06	4.28406e+06	4.31194e+06	3.01079e+06	3.73936e+06	4.66335e+06	4.06209e+06	3.80017e+06	4.74033e+06	4.2809e+06	4.18512e+06	3.91517e+06	4.71328e+06	3.34786e+06	3.93748e+06	3.73838e+06	4.31078e+06	4.28153e+06	5.44166e+06	4.7894e+06	4.89543e+06	4.02214e+06	4.10203e+06	21	24	27	21
P48284	CAH4_RAT Carbonic anhydrase 4 OS=Rattus norvegicus GN=Ca4 PE=1 SV=1	1	1	78.219		44331.7	48357.3	45993.5	53977.9	49825.7	55671.6	58570.4	59460.5	52001.9	54389.1	46523.8	45113.6	41727.9	49958.3	49366.2	58447.6	61833.3	56760.1	60044.6	67647.5	41000.6	42481.3	49416.9	54757.7	47785.5	58486.3	59679.8	53354.5	52123.9	55453	44593.7	45113.6	35181.7	53737.9	51642.8	64422.9	68167.2	58195.7	56373.6	64354.4	0	0	0	0
P97685	NFASC_RAT Neurofascin OS=Rattus norvegicus GN=Nfasc PE=1 SV=2	4	4	391.586		307468	301364	295097	309818	392099	357243	297558	329220	347058	332185	285038	306903	361635	313367	316150	300962	329622	320085	360730	314951	284365	264745	317061	314294	376043	375305	303194	295412	347873	338683	273213	306903	304902	337074	330730	331731	363386	328180	338675	299619	1	0	0	1
Q9JJ79	DYHC2_RAT Cytoplasmic dynein 2 heavy chain 1 OS=Rattus norvegicus GN=Dync2h1 PE=1 SV=1	1	1	92.6585		76862.7	94084.7	87569.9	73789.1	90626.5	88361.3	94446	86789.3	102292	96228.8	94091	83693.5	77231.9	77405.7	77259.6	95859.5	93895.2	112109	97220.4	104630	71087.3	82652.3	94087.9	74855.1	86915.5	92828.7	96235	77877	102532	98111	90187.6	83693.5	65115.9	83261.8	80822.6	105660	103513	114944	91276.6	99536.5	0	0	0	0
Q4L1J4	MAGI1_RAT Membrane-associated guanylate kinase, WW and PDZ domain-containing protein 1 OS=Rattus norvegicus GN=Magi1 PE=1 SV=1	1	1	99.9877		8034.41	8333.71	9438.77	7624.98	9345.18	8413.95	10054.2	7500.77	7904.98	8423.1	6782.87	6897.15	7398.03	8775.67	8288.13	8740.78	10147.1	8512.9	9363.65	8142.05	7430.71	7321.06	10141.3	7735.14	8962.52	8839.35	10244.6	6730.52	7923.54	8587.86	6501.49	6897.15	6237.44	9439.59	8670.35	9634.38	11186.5	8728.19	8791.17	7745.69	1	1	1	1
P83732	RL24_RAT 60S ribosomal protein L24 OS=Rattus norvegicus GN=Rpl24 PE=1 SV=1	1	1	98.0452		21158.5	28951.1	20422	22539	22240.5	20842.2	17970.3	1863.3	23995.4	22040.5	31263.5	20904.8	18362.2	14980.1	22187.8	15106.8	17682.4	14338.4	20658.9	13382.9	19568.7	25433.2	21942.1	22864.6	21329.8	21895.9	18310.7	1671.96	24051.7	22471.6	29966.5	20904.8	15481.6	16113.4	23211	16651.2	19493.6	14701	19395.8	12731.4	0	0	0	0
P10868	GAMT_RAT Guanidinoacetate N-methyltransferase OS=Rattus norvegicus GN=Gamt PE=1 SV=2	1	1	77.4175		364068	579193	553361	594894	641337	643005	595004	580078	627925	612173	556016	576799	576842	543358	593258	572632	479113	629033	542884	587509	336712	508814	594549	603488	615076	675515	606275	520511	629399	624147	532950	576799	486348	584465	620617	631174	528190	644942	509693	558908	0	0	0	0
Q9JIR3	RIMS3_RAT Regulating synaptic membrane exocytosis protein 3 OS=Rattus norvegicus GN=Rims3 PE=1 SV=1	1	1	99.3873		102905	108158	103887	101347	92751.4	99651.9	103329	117345	111483	116769	109575	109480	113126	95675.4	100287	104011	96931.2	96743.9	108071	108870	95172.6	95015.5	111619	102811	88953.4	104690	105286	105295	111745	119053	105029	109480	95378.8	102914	104912	114645	106860	99190.7	101463	103570	1	1	1	1
P68255	1433T_RAT 14-3-3 protein theta OS=Rattus norvegicus GN=Ywhaq PE=1 SV=1	12	9	1299.01		5.34524e+06	5.79344e+06	5.33131e+06	5.72818e+06	5.73345e+06	6.00597e+06	5.95364e+06	5.98048e+06	5.63506e+06	5.51992e+06	6.02031e+06	5.41566e+06	5.86968e+06	5.60362e+06	5.75001e+06	5.66082e+06	5.5436e+06	5.7296e+06	5.84028e+06	6.0677e+06	4.94359e+06	5.08947e+06	5.72813e+06	5.81094e+06	5.49868e+06	6.30962e+06	6.06641e+06	5.36635e+06	5.64829e+06	5.62789e+06	5.77056e+06	5.41566e+06	4.94885e+06	6.02756e+06	6.01518e+06	6.23955e+06	6.11146e+06	5.8745e+06	5.48322e+06	5.77232e+06	11	10	12	10
Q5M7A7	CNRP1_RAT CB1 cannabinoid receptor-interacting protein 1 OS=Rattus norvegicus GN=Cnrip1 PE=1 SV=1	2	2	176.904		471983	388818	377764	458339	527113	459766	435244	456758	516871	388755	368136	436470	424430	462748	505433	460375	453864	497858	443253	530539	436518	341572	405882	464961	505528	483011	443489	409854	518085	396359	352864	436470	357846	497757	528741	507440	500355	510449	416153	504712	1	1	1	2
P18422	PSA3_RAT Proteasome subunit alpha type-3 OS=Rattus norvegicus GN=Psma3 PE=1 SV=3	2	2	182.993		183663	155653	151237	162322	130846	162166	155522	159022	147476	150065	164939	154075	159476	162396	150859	165097	145633	161199	150639	165957	169862	136739	162494	164667	125488	170365	158468	142692	147822	153000	158097	154075	134457	174682	157816	181975	160551	165276	141429	157878	1	1	1	1
P18418	CALR_RAT Calreticulin OS=Rattus norvegicus GN=Calr PE=1 SV=1	5	5	595.533		624520	682871	653032	650608	713266	701047	642066	719246	753804	745299	750919	698983	615711	697150	650283	708574	698745	676323	694768	600967	577594	599894	701639	660007	684059	736492	654228	645388	755573	759877	719767	698983	519119	749893	680271	781014	770320	693428	652292	571712	4	5	4	6
Q9JJ50	HGS_RAT Hepatocyte growth factor-regulated tyrosine kinase substrate OS=Rattus norvegicus GN=Hgs PE=1 SV=1	3	3	283.56		93723.1	81135.6	83731.7	95241.7	109190	98583.2	89072.9	98134.3	84530.4	86139.6	87783.9	89515.8	88630.3	89954.6	90529	97384.8	94304.9	104100	88763.8	104218	86680.7	71276.7	89964	96617.7	104719	103567	90760.2	88057	84728.8	87824.5	84142.2	89515.8	74726.1	96760	94703.9	107341	103965	106733	83336.9	99144.2	1	0	0	1
P09527	RAB7A_RAT Ras-related protein Rab-7a OS=Rattus norvegicus GN=Rab7a PE=1 SV=2	5	5	498.437		568729	590128	579668	608382	636609	613480	629041	631419	624053	593426	710727	612142	584222	580691	588094	604227	566937	651760	644768	603322	525994	518420	622813	617171	610541	644497	640957	566579	625518	605034	681243	612142	492570	624623	615215	665999	625011	668243	605349	573952	2	2	4	5
O88761	PSMD1_RAT 26S proteasome non-ATPase regulatory subunit 1 OS=Rattus norvegicus GN=Psmd1 PE=2 SV=1	7	7	780.079		585105	527434	481582	573730	521303	535219	545110	509801	558896	539965	540060	538623	530603	536746	520039	569677	552908	537784	568236	533068	541140	463344	517427	582019	499957	562279	555436	457450	560208	550527	517655	538623	447362	577354	544021	627917	609545	551385	533495	507118	3	5	3	5
P10719	ATPB_RAT ATP synthase subunit beta, mitochondrial OS=Rattus norvegicus GN=Atp5b PE=1 SV=2	11	10	1194.99		1.47515e+06	1.48285e+06	1.33283e+06	1.44459e+06	2.14904e+06	2.16583e+06	1.79518e+06	1.43394e+06	1.65289e+06	1.68665e+06	1.71413e+06	1.68379e+06	1.45693e+06	1.60531e+06	1.64039e+06	1.63533e+06	1.62059e+06	1.55208e+06	1.58101e+06	1.69131e+06	1.36431e+06	1.30266e+06	1.43203e+06	1.46546e+06	2.06104e+06	2.27533e+06	1.82919e+06	1.28669e+06	1.65677e+06	1.71964e+06	1.64302e+06	1.68379e+06	1.22837e+06	1.72676e+06	1.71604e+06	1.80251e+06	1.78659e+06	1.59133e+06	1.48435e+06	1.60897e+06	7	6	5	8
Q5BJU7	WASF1_RAT Wiskott-Aldrich syndrome protein family member 1 OS=Rattus norvegicus GN=Wasf1 PE=2 SV=1	5	5	499.682		416849	483298	433132	507008	539975	488185	482997	632904	503824	479360	482848	503175	508974	495068	516923	538554	501931	522167	488945	496836	385527	424571	465371	514333	517864	512867	492146	567911	505006	488736	462817	503175	429127	532522	540762	593612	553346	535373	459052	472650	4	4	4	3
P20171	RASH_RAT GTPase HRas OS=Rattus norvegicus GN=Hras1 PE=1 SV=2	2	2	188.778		44188.3	49807.9	53243.6	57629.8	52136.6	69333.2	59888.5	51302.2	52161.7	48687.2	53508.8	57808	60913.2	60341.2	60895	65499.6	34472.4	61806.9	45310.4	54356.1	40868	43755.6	57206.7	58462.4	50001.8	72838.6	61022.9	46034	52284.2	49639.5	51289	57808	51357.2	64906.3	63703.3	72195.9	38003.5	63370	42540.2	51710	0	0	1	0
P62994	GRB2_RAT Growth factor receptor-bound protein 2 OS=Rattus norvegicus GN=Grb2 PE=1 SV=1	5	5	497.423		317266	324856	295823	353168	339369	336112	328236	356109	318704	318479	334104	327381	340680	330544	321890	359495	312657	337715	325122	329838	293426	285382	317842	358271	325472	353105	334453	319540	319452	324708	320244	327381	287235	355551	336734	396247	344684	346256	305244	313781	2	5	4	2
P10760	SAHH_RAT Adenosylhomocysteinase OS=Rattus norvegicus GN=Ahcy PE=1 SV=3	12	11	1396.44		1.61884e+06	1.55879e+06	1.38201e+06	1.46141e+06	1.2917e+06	1.4334e+06	1.41455e+06	1.38899e+06	1.39848e+06	1.28647e+06	1.50175e+06	1.39962e+06	1.47411e+06	1.47112e+06	1.42399e+06	1.44868e+06	1.43729e+06	1.34656e+06	1.44214e+06	1.44934e+06	1.4972e+06	1.36937e+06	1.48487e+06	1.48252e+06	1.23881e+06	1.50588e+06	1.44134e+06	1.24636e+06	1.40176e+06	1.31163e+06	1.43945e+06	1.39962e+06	1.24286e+06	1.58242e+06	1.48965e+06	1.59679e+06	1.58452e+06	1.38062e+06	1.35397e+06	1.37878e+06	12	9	11	10
Q68FQ0	TCPE_RAT T-complex protein 1 subunit epsilon OS=Rattus norvegicus GN=Cct5 PE=1 SV=1	15	15	1769.84		1.5586e+06	1.6795e+06	1.605e+06	1.85254e+06	1.75768e+06	1.83048e+06	1.75599e+06	1.80125e+06	1.81006e+06	1.73695e+06	1.56189e+06	1.66234e+06	1.72273e+06	1.80105e+06	1.85664e+06	1.75769e+06	1.8051e+06	1.75762e+06	1.7312e+06	1.93136e+06	1.44149e+06	1.47542e+06	1.72447e+06	1.8793e+06	1.68571e+06	1.92303e+06	1.78926e+06	1.61628e+06	1.81431e+06	1.77092e+06	1.4971e+06	1.66234e+06	1.45247e+06	1.93731e+06	1.94226e+06	1.93739e+06	1.99001e+06	1.80207e+06	1.62536e+06	1.83734e+06	8	10	10	7
P68370	TBA1A_RAT Tubulin alpha-1A chain OS=Rattus norvegicus GN=Tuba1a PE=1 SV=1	47	3	6340.18		9.57938e+06	1.2107e+07	9.84386e+06	9.89483e+06	1.05991e+07	9.57876e+06	9.80273e+06	1.0161e+07	1.17754e+07	1.04673e+07	1.06269e+07	1.03305e+07	1.08437e+07	9.79751e+06	1.12051e+07	1.01507e+07	1.06239e+07	1.05159e+07	1.09133e+07	1.01976e+07	8.85958e+06	1.06358e+07	1.05766e+07	1.00378e+07	1.01651e+07	1.0063e+07	9.98842e+06	9.11754e+06	1.18031e+07	1.06721e+07	1.01861e+07	1.03305e+07	9.14257e+06	1.05387e+07	1.17218e+07	1.11884e+07	1.17122e+07	1.07819e+07	1.02461e+07	9.70118e+06	8	7	8	8
Q63014	AKAP8_RAT A-kinase anchor protein 8 OS=Rattus norvegicus GN=Akap8 PE=2 SV=1	1	1	95.1894		25136.8	38643.9	34439.4	26101.9	29743.1	27636.1	22556.4	27783.3	42412.2	38297	49841	29209	29337.3	20224.3	33524.5	28334.2	29696.9	29542.3	29571.8	18191.1	23248	33948.2	37002.8	26479	28525.2	29033.4	22983.7	24930.2	42511.8	39046.1	47773.4	29209	24734.9	21754.3	35070.6	31230.9	32738.9	30289.5	27763.8	17305.5	0	0	1	0
P12346	TRFE_RAT Serotransferrin OS=Rattus norvegicus GN=Tf PE=1 SV=3	3	3	299.617		100199	124201	127222	114485	116432	147443	101110	206680	94651.8	93313.5	161525	118713	137862	126279	121072	141085	115725	182256	79059	105287	92669.9	109109	136691	116139	111664	154897	103025	185456	94874	95138.7	154824	118713	116234	135833	126655	155509	127579	186865	74225.5	100161	1	1	2	1
P05539	CO2A1_RAT Collagen alpha-1(II) chain OS=Rattus norvegicus GN=Col2a1 PE=2 SV=2	2	1	172.903		31014.5	30223.8	24981.4	26131.1	23729.2	26638.7	27591.5	25411.7	28539.6	27636.4	27011.9	26726.3	30014.8	24787.8	29019.2	32928.7	26395	29827.2	24769	25376.5	28684	26551.2	26840.8	26508.6	22757.5	27985.5	28114.1	22802.2	28606.6	28177	25891.3	26726.3	25306.1	26663.1	30357.5	36295.2	29098.8	30581.5	23254.7	24141.1	0	0	0	0
Q9JM53	AIFM1_RAT Apoptosis-inducing factor 1, mitochondrial OS=Rattus norvegicus GN=Aifm1 PE=1 SV=1	1	1	81.6474		42864.2	40383.4	37681.8	47458.7	48389.3	32280.3	50371	47137.7	49423	46747.5	35324	54244.5	42678.7	45745.8	44031.3	43681.8	38105.7	43466.2	37057.3	47160.2	39643.3	35476.3	40486.5	48144.3	46407.8	33912.3	51325.2	42297.1	49539	47661.9	33858.6	54244.5	35983.4	49206.7	46061.8	48147.5	42009	44565.5	34791.7	44864.4	0	0	0	0
Q9JJ22	ERAP1_RAT Endoplasmic reticulum aminopeptidase 1 OS=Rattus norvegicus GN=Erap1 PE=2 SV=2	1	1	90.3823		139003	124368	113147	144568	128782	116718	131814	133987	128998	133701	117631	133727	128766	137644	129480	123078	137373	131561	113363	125003	128558	109256	121569	146657	123508	122619	134311	120228	129301	136317	112751	133727	108566	148058	135451	135661	151445	134888	106432	118918	0	0	0	0
Q6AYR6	HDHD2_RAT Haloacid dehalogenase-like hydrolase domain-containing protein 2 OS=Rattus norvegicus GN=Hdhd2 PE=2 SV=1	1	1	99.6169		55453.3	22472	35127.2	17136.4	34504.2	37923.2	39538.2	37058.7	51690.9	48530.2	59316.4	44307.8	22354.9	39727.6	36835.9	51874	34993.9	40243.2	32165.2	39692.1	51286.5	19741.4	37741.8	17384	33091.3	39840.5	40287.1	33253.2	51812.2	49479.5	56855.7	44307.8	18847.9	42733.1	38534.6	57177.2	38578.4	41261	30198.7	37759.8	1	0	0	0
Q76EQ0	SRR_RAT Serine racemase OS=Rattus norvegicus GN=Srr PE=1 SV=1	1	1	100		54998.4	48205.1	47776.9	57376.2	48849.6	48851.1	57330.4	48072.5	51228.9	48582.7	45339.2	44481.7	42826	48810.8	49758.4	50443.4	57965.9	52205.7	57480.5	52928.1	50865.8	42347.6	51333.1	58205.1	46849.3	51320.9	58416.4	43136	51349.1	49532.9	43458.3	44481.7	36107.5	52503.6	52053.1	55600.4	63903.5	53526	53966.3	50351.5	1	1	1	1
P42123	LDHB_RAT L-lactate dehydrogenase B chain OS=Rattus norvegicus GN=Ldhb PE=1 SV=2	18	17	2397.94		2.87618e+07	2.91359e+07	2.64452e+07	2.76118e+07	2.57085e+07	2.86886e+07	2.86441e+07	2.79536e+07	2.87266e+07	2.92323e+07	2.84007e+07	2.77176e+07	2.85273e+07	2.66716e+07	2.80477e+07	2.77879e+07	2.84354e+07	2.66127e+07	2.77083e+07	2.90306e+07	2.66006e+07	2.55955e+07	2.84136e+07	2.80107e+07	2.46558e+07	3.01391e+07	2.91867e+07	2.50831e+07	2.8794e+07	2.98041e+07	2.72225e+07	2.77176e+07	2.4052e+07	2.86894e+07	2.93411e+07	3.06288e+07	3.13481e+07	2.72858e+07	2.60143e+07	2.76174e+07	31	34	32	34
Q5M870	NEUL3_RAT E3 ubiquitin-protein ligase NEURL3 OS=Rattus norvegicus GN=Neurl3 PE=2 SV=1	1	1	88.788		123101	127978	127813	153388	160923	145447	151836	164730	155621	144034	128388	141223	141272	145147	141199	134512	139637	150775	157437	151813	113851	112427	137326	155604	154334	152801	154712	147814	155986	146851	123062	141223	119110	156127	147711	148264	153941	154588	147812	144423	0	0	0	1
Q64057	AL7A1_RAT Alpha-aminoadipic semialdehyde dehydrogenase OS=Rattus norvegicus GN=Aldh7a1 PE=1 SV=2	5	4	496.559		459204	445883	387836	356725	326242	409524	459277	400370	405728	390096	401537	391796	384410	335033	400927	441172	422918	449638	430343	461783	424699	391703	416704	361879	312883	430229	467977	359256	406681	397726	384879	391796	324105	360379	419416	486275	466239	461010	404032	439303	2	2	2	2
P15999	ATPA_RAT ATP synthase subunit alpha, mitochondrial OS=Rattus norvegicus GN=Atp5a1 PE=1 SV=2	9	9	899.207		708637	667343	615361	682513	1.15492e+06	1.14514e+06	874704	667593	772546	810457	834401	830568	743752	760233	763485	750021	756606	760246	764221	860271	655390	586253	661163	692373	1.10763e+06	1.20304e+06	891273	599039	774360	826309	799786	830568	627073	817748	798694	826698	834109	779473	717498	818393	5	4	6	5
Q9QZA2	PDC6I_RAT Programmed cell death 6-interacting protein OS=Rattus norvegicus GN=Pdcd6ip PE=1 SV=2	3	3	396.379		111870	112382	112696	112728	111613	118059	116704	111697	113001	129763	110470	116353	116013	119185	116044	117671	122100	110955	115144	115660	103465	98725.8	121084	114357	107043	124028	118914	100227	113266	132301	105887	116353	97813.4	128202	121396	129701	134607	113761	108105	110029	1	2	2	2
Q68FU3	ETFB_RAT Electron transfer flavoprotein subunit beta OS=Rattus norvegicus GN=Etfb PE=2 SV=3	5	5	488.581		1.1236e+06	1.0426e+06	909334	1.06491e+06	1.06585e+06	1.05707e+06	981324	1.08473e+06	1.0152e+06	1.01373e+06	995590	978676	1.05073e+06	1.05892e+06	1.01885e+06	1.02398e+06	1.087e+06	1.05654e+06	1.06961e+06	1.11958e+06	1.03917e+06	915912	977018	1.08029e+06	1.02221e+06	1.11051e+06	999912	973336	1.01759e+06	1.03356e+06	954288	978676	885894	1.13904e+06	1.06583e+06	1.12866e+06	1.19834e+06	1.08326e+06	1.00422e+06	1.06508e+06	2	3	3	2
Q9WV97	TIM9_RAT Mitochondrial import inner membrane translocase subunit Tim9 OS=Rattus norvegicus GN=Timm9 PE=1 SV=3	1	1	99.6168		11516.9	13369.6	14336.2	13298.4	14971.1	16578	13202.2	13280.9	13402.7	16739.9	12741.9	14044.1	12936.5	16066.7	14926.2	14662.1	15240.7	12036.8	13860.4	11095.8	10651.5	11745	15403.3	13490.5	14358.1	17416.1	13452.3	11917.1	13434.1	17067.4	12213.3	14044.1	10907	17282.2	15614.6	16161.1	16801.9	12341.2	13013	10555.7	0	0	1	0
Q3KRE8	TBB2B_RAT Tubulin beta-2B chain OS=Rattus norvegicus GN=Tubb2b PE=1 SV=1	47	1	6853.34		907382	934466	736032	901434	826357	822483	874211	829169	775797	661750	822740	823497	829569	858808	789209	850407	784081	851242	851026	938660	839201	820917	790817	914456	792519	864067	890770	744023	777618	674694	788608	823497	699427	923781	825604	937347	864398	872771	798996	892965	2	2	2	2
P97691	FOXM1_RAT Forkhead box protein M1 OS=Rattus norvegicus GN=Foxm1 PE=2 SV=2	1	1	91.2177		436250	229294	197639	246409	233061	188312	214772	287597	197251	210857	181154	230217	235186	251201	244648	222702	275481	215696	231670	246991	403470	201432	212350	249969	223518	197833	218840	258064	197714	214981	173638	230217	198290	270205	255930	245470	303699	221151	217506	234968	0	0	0	0
P45479	PPT1_RAT Palmitoyl-protein thioesterase 1 OS=Rattus norvegicus GN=Ppt1 PE=1 SV=1	3	3	299.757		355407	280254	276981	266199	271329	267044	268012	288389	250141	252763	242156	253510	272971	291124	250656	298491	301612	276576	269388	270854	328702	246200	297597	270044	260218	280545	273089	258775	250728	257707	232110	253510	230148	313149	262216	329006	332507	283571	252918	257669	3	2	2	1
P62161	CALM_RAT Calmodulin OS=Rattus norvegicus GN=Calm1 PE=1 SV=2	6	6	698.101		9.47405e+06	1.46227e+07	1.32851e+07	1.48461e+07	1.53627e+07	1.45199e+07	1.47406e+07	1.63508e+07	1.27136e+07	1.356e+07	1.60744e+07	1.44596e+07	1.43446e+07	1.26861e+07	1.25926e+07	1.24028e+07	1.18379e+07	1.30851e+07	1.51994e+07	1.36227e+07	8.76217e+06	1.28459e+07	1.4274e+07	1.50606e+07	1.47336e+07	1.5254e+07	1.50198e+07	1.46718e+07	1.27434e+07	1.38252e+07	1.54075e+07	1.44596e+07	1.20942e+07	1.36459e+07	1.31733e+07	1.36707e+07	1.30505e+07	1.34161e+07	1.42701e+07	1.29595e+07	6	7	9	9
Q9WTW1	GRIP2_RAT Glutamate receptor-interacting protein 2 OS=Rattus norvegicus GN=Grip2 PE=1 SV=1	1	1	83.1535		24414.1	25247.9	22275.9	22856.9	22059.4	27813.1	23726.4	29835.3	26914.3	25328.1	27329.3	23288	21738.6	23896.8	25029.1	26880.7	24089	24427.2	23763.7	25888.8	22579.7	22180	23934	23187.1	21156.1	29219.3	24175.8	26771.5	26977.5	25823.5	26195.6	23288	18328.3	25704.7	26183.4	29628.7	26556.5	25045	22310.8	24628.5	1	0	0	0
P41562	IDHC_RAT Isocitrate dehydrogenase [NADP] cytoplasmic OS=Rattus norvegicus GN=Idh1 PE=1 SV=1	8	8	790.229		1.09383e+06	992372	892998	939533	887899	980709	864451	921731	871769	856646	866025	889539	967399	961446	965500	876706	870953	908960	847520	1.02149e+06	1.01164e+06	871787	959465	953106	851541	1.03029e+06	880826	827079	873816	873401	830098	889539	815635	1.03418e+06	1.01003e+06	966334	960168	931948	795705	971766	7	8	5	6
P18614	ITA1_RAT Integrin alpha-1 OS=Rattus norvegicus GN=Itga1 PE=1 SV=1	1	1	85.6068		125882	103625	79416.7	99291.2	85649.9	88745.9	107014	110733	101359	97047.6	111338	108126	129863	102403	95685.4	94596.6	100080	104566	92106.2	84585.9	116423	91033.5	85327.8	100726	82142.7	93232.8	109041	99361.5	101597	98945.9	106719	108126	109490	110150	100098	104268	110331	107211	86475	80468.2	0	0	0	0
Q68FW9	CSN3_RAT COP9 signalosome complex subunit 3 OS=Rattus norvegicus GN=Cops3 PE=2 SV=1	3	3	299.557		317346	328729	302303	315633	313106	337718	346062	328075	326490	308022	316686	333687	329212	316521	322347	340986	318277	326463	313932	326637	293500	288785	324804	320193	300285	354792	352617	294385	327257	314047	303548	333687	277566	340468	337213	375847	350879	334720	294739	310736	2	3	2	2
P14408	FUMH_RAT Fumarate hydratase, mitochondrial OS=Rattus norvegicus GN=Fh PE=1 SV=1	6	6	583.704		824871	857793	817785	797175	804999	887659	952411	839587	1.00546e+06	1.02921e+06	812417	843488	833752	814811	809572	971397	974407	996085	938169	977214	762890	753561	878655	808691	772036	932538	970452	753370	1.00782e+06	1.04934e+06	778714	843488	702954	876455	846907	1.07071e+06	1.07422e+06	1.02128e+06	880812	929643	5	5	5	4
Q66HA6	ARL8B_RAT ADP-ribosylation factor-like protein 8B OS=Rattus norvegicus GN=Arl8b PE=2 SV=1	3	3	396.268		232713	291804	279501	292297	362826	303997	313519	293833	315952	285639	310214	310141	287337	321176	296401	298937	266623	290849	274364	266046	215227	256346	300304	296520	347969	319367	319457	263659	316693	291226	297345	310141	242260	345475	310070	329499	293934	298205	257590	253095	1	2	2	3
P70627	FOLH1_RAT Glutamate carboxypeptidase 2 OS=Rattus norvegicus GN=Folh1 PE=2 SV=1	1	1	158.022		187551	172468	168282	192144	150789	191968	182451	173836	167530	166869	165880	170948	177883	190999	182414	196594	136981	195944	176638	188706	173458	151511	180807	194920	144614	201674	185907	155985	167923	170133	158998	170948	149977	205448	190826	216693	151012	200900	165839	179519	0	0	0	1
Q8CFN2	CDC42_RAT Cell division control protein 42 homolog OS=Rattus norvegicus GN=Cdc42 PE=1 SV=2	3	3	283.208		313893	392337	382061	432040	432595	475321	443926	417172	417386	402824	378652	412816	450715	406642	428731	419266	315533	417410	385995	418938	290307	344663	410499	438281	414882	499353	452335	374333	418366	410704	362943	412816	380007	437406	448502	462129	347854	427967	362396	398543	0	2	3	2
Q9QY17	PACN2_RAT Protein kinase C and casein kinase substrate in neurons 2 protein OS=Rattus norvegicus GN=Pacsin2 PE=1 SV=2	1	1	194.907		19179.5	14991.8	13666.3	20287.5	15148.4	20954.6	16695.1	20129.4	17601.4	16199.3	16458.8	16565.5	16590.6	20674.9	18305.2	18754.8	11039.8	19878.1	14114.9	17521.5	17738.3	13170.1	14683.5	20580.6	14528.1	22014	17011.4	18062.3	17642.8	16516.2	15776	16565.5	13987.9	22239.1	19149.4	20672.1	12170.6	20380.8	13251.9	16668.5	0	0	0	0
Q9WTT6	GUAD_RAT Guanine deaminase OS=Rattus norvegicus GN=Gda PE=1 SV=1	17	15	1884.36		3.88078e+06	4.4939e+06	3.75328e+06	3.67683e+06	3.64407e+06	3.82665e+06	3.77001e+06	4.16114e+06	4.28881e+06	3.63558e+06	4.71017e+06	3.69125e+06	3.76585e+06	3.67173e+06	4.12335e+06	3.95259e+06	3.82857e+06	3.48919e+06	3.75139e+06	3.54613e+06	3.58918e+06	3.94784e+06	4.03265e+06	3.72995e+06	3.49485e+06	4.02012e+06	3.84142e+06	3.73384e+06	4.29888e+06	3.70669e+06	4.51477e+06	3.69125e+06	3.17507e+06	3.94951e+06	4.3135e+06	4.35667e+06	4.22074e+06	3.57744e+06	3.52204e+06	3.3735e+06	14	18	15	14
Q78P75	DYL2_RAT Dynein light chain 2, cytoplasmic OS=Rattus norvegicus GN=Dynll2 PE=1 SV=1	2	2	197.868		214310	206373	213120	216030	251758	237961	233500	246619	214583	236552	252359	227294	225150	223652	216109	220555	216287	225384	219608	219803	198206	181296	228982	219150	241449	249992	237923	221294	215087	241179	241890	227294	189829	240572	226075	243103	238442	231084	206182	209103	2	2	2	2
P04764	ENOA_RAT Alpha-enolase OS=Rattus norvegicus GN=Eno1 PE=1 SV=4	22	15	3090.16		3.10047e+07	3.10953e+07	2.74722e+07	3.00892e+07	2.65906e+07	3.10046e+07	3.11197e+07	3.07805e+07	2.9923e+07	2.95145e+07	2.97364e+07	2.94036e+07	3.06788e+07	2.99294e+07	2.98423e+07	3.07744e+07	2.93961e+07	2.96805e+07	2.98869e+07	3.15052e+07	2.8675e+07	2.73168e+07	2.95171e+07	3.05239e+07	2.55018e+07	3.25722e+07	3.17092e+07	2.76196e+07	2.99933e+07	3.00918e+07	2.85028e+07	2.94036e+07	2.58659e+07	3.21936e+07	3.12185e+07	3.39205e+07	3.24073e+07	3.04312e+07	2.80597e+07	2.99715e+07	30	31	27	30
P07943	ALDR_RAT Aldose reductase OS=Rattus norvegicus GN=Akr1b1 PE=1 SV=3	8	8	999.002		1.56208e+06	1.47721e+06	1.26252e+06	1.08507e+06	923198	1.46792e+06	1.3757e+06	1.37704e+06	1.15617e+06	1.39987e+06	1.22261e+06	1.16195e+06	1.45214e+06	1.40981e+06	1.40515e+06	1.5079e+06	1.27441e+06	1.26085e+06	1.32711e+06	1.3544e+06	1.44471e+06	1.29771e+06	1.35649e+06	1.10075e+06	885395	1.54214e+06	1.40176e+06	1.23563e+06	1.15889e+06	1.42725e+06	1.17189e+06	1.16195e+06	1.22433e+06	1.51647e+06	1.46995e+06	1.66206e+06	1.40495e+06	1.29274e+06	1.24597e+06	1.28847e+06	7	7	9	7
Q09326	MGAT2_RAT Alpha-1,6-mannosyl-glycoprotein 2-beta-N-acetylglucosaminyltransferase OS=Rattus norvegicus GN=Mgat2 PE=1 SV=1	1	1	80.5116		12148.2	19201.9	17817.3	11882	12114.4	13935.8	10711.7	9364.24	18618.2	16938.5	23510.7	13492.3	15550.2	12097.9	15720.8	14598.4	16493.1	13055.4	14040.4	10516.2	11235.4	16868.7	19143.4	12053.7	11618.4	14640.4	10914.6	8402.64	18661.9	17269.8	22535.3	13492.3	13110.7	13013.2	16445.8	16090.8	18182.5	13385.6	13182	10004.2	0	0	0	0
P02680	FIBG_RAT Fibrinogen gamma chain OS=Rattus norvegicus GN=Fgg PE=1 SV=3	1	1	99.7281		7431.26	6807.7	6765.75	5778.52	5258.24	7129.39	3155.05	23268.6	7013.03	2958.65	12261.5	10188.3	6458.5	8307.01	8436.43	7979.37	6648.24	14583.4	6072.82	3021.54	6872.87	5980.48	7269.34	5862	5042.93	7489.84	3214.82	20879.2	7029.49	3016.52	11752.9	10188.3	5445.3	8935.47	8825.49	8795.12	7329.25	14952.2	5701.54	2874.45	1	1	1	1
P54313	GBB2_RAT Guanine nucleotide-binding protein G(I)/G(S)/G(T) subunit beta-2 OS=Rattus norvegicus GN=Gnb2 PE=1 SV=4	5	3	487.853		950811	925545	869428	1.07836e+06	1.29606e+06	1.18377e+06	1.00863e+06	967621	1.125e+06	991203	1.05533e+06	1.17886e+06	1.06542e+06	1.11919e+06	1.11046e+06	1.02339e+06	983426	1.02741e+06	993864	1.02121e+06	879367	813080	934142	1.09394e+06	1.24298e+06	1.24362e+06	1.02774e+06	868257	1.12764e+06	1.01059e+06	1.01155e+06	1.17886e+06	898278	1.20386e+06	1.16167e+06	1.12802e+06	1.08416e+06	1.05339e+06	933101	971502	1	2	2	2
P85845	FSCN1_RAT Fascin OS=Rattus norvegicus GN=Fscn1 PE=1 SV=2	11	11	1599.38		4.1825e+06	5.7751e+06	5.51964e+06	5.92952e+06	5.91783e+06	6.01167e+06	6.15428e+06	5.87292e+06	5.76841e+06	5.74891e+06	5.55338e+06	5.66964e+06	5.8478e+06	5.70817e+06	5.80019e+06	5.88792e+06	5.85134e+06	5.68322e+06	4.1582e+06	5.78228e+06	3.86822e+06	5.07336e+06	5.93048e+06	6.01519e+06	5.6755e+06	6.31561e+06	6.27086e+06	5.26983e+06	5.78195e+06	5.86136e+06	5.323e+06	5.66964e+06	4.9304e+06	6.14002e+06	6.06767e+06	6.48986e+06	6.45072e+06	5.82696e+06	3.90397e+06	5.50079e+06	14	18	16	16
P62282	RS11_RAT 40S ribosomal protein S11 OS=Rattus norvegicus GN=Rps11 PE=1 SV=3	3	3	296.645		105570	99855.6	88267.7	113231	112151	104782	94336.3	66204	101895	100959	108444	97034.3	91674.5	94183.6	97060.9	100736	95881.5	93382.2	102150	88459.6	97637.8	87722	94837.6	114867	107558	110080	96123.2	59405.6	102134	102934	103946	97034.3	77292.7	101309	101537	111035	105703	95744	95905	84153.4	3	3	2	3
P70580	PGRC1_RAT Membrane-associated progesterone receptor component 1 OS=Rattus norvegicus GN=Pgrmc1 PE=1 SV=3	3	3	290.733		440701	470080	451564	501286	524067	509826	504702	542497	448964	401174	492259	468035	473178	472793	494955	450925	435142	491720	476141	481249	407587	412959	485175	508528	502608	535602	514262	486788	450017	409021	471837	468035	398946	508562	517781	497025	479715	504156	447030	457822	0	2	2	2
P24062	IGF1R_RAT Insulin-like growth factor 1 receptor OS=Rattus norvegicus GN=Igf1r PE=2 SV=2	1	1	78.219		53244.2	39629.6	44274.1	51441.3	61569.1	56253.6	46461.6	53548.2	50959.1	44392.7	54655.8	48389.5	49228.7	48059.3	47733.7	52112.9	50134	46013.4	49605.4	47335	49243.4	34814.1	47569.5	52184.5	59048	59097.7	47341.7	48049.4	51078.7	45261	52388.4	48389.5	41505.7	51695.2	49935.1	57440.5	55269.4	47177.1	46572.6	45030.7	0	0	0	0
Q9EQS0	TALDO_RAT Transaldolase OS=Rattus norvegicus GN=Taldo1 PE=1 SV=2	10	10	1072.33		727935	719964	648707	700115	657664	756301	655701	709893	739445	712222	782238	683160	686686	687628	709131	672585	711759	666133	673977	694120	673238	632480	696991	710230	630734	794539	668121	636995	741181	726153	749787	683160	578960	739650	741834	741346	784667	682980	632772	660330	6	4	6	6
Q9Z269	VAPB_RAT Vesicle-associated membrane protein-associated protein B OS=Rattus norvegicus GN=Vapb PE=1 SV=3	2	1	199.741		162065	154869	178040	187572	223463	203643	173212	158737	194113	175894	202831	193281	161149	190960	182729	181710	189262	184625	184699	169989	149887	136050	191292	190282	214312	213939	176493	142436	194569	179334	194416	193281	135868	205407	191156	200287	208649	189294	173407	161714	1	1	1	1
P07340	AT1B1_RAT Sodium/potassium-transporting ATPase subunit beta-1 OS=Rattus norvegicus GN=Atp1b1 PE=1 SV=1	4	3	396.994		370875	660532	814089	982418	1.62409e+06	1.465e+06	873400	844573	1.16123e+06	861475	1.01057e+06	1.30645e+06	869494	1.21434e+06	973410	763297	542916	870656	846753	737816	343007	580269	874684	996611	1.55758e+06	1.53907e+06	889945	757845	1.16395e+06	878326	968648	1.30645e+06	733090	1.30621e+06	1.0183e+06	841332	598530	892676	794984	701899	1	2	3	2
P31647	S6A11_RAT Sodium- and chloride-dependent GABA transporter 3 OS=Rattus norvegicus GN=Slc6a11 PE=2 SV=1	1	1	95.3288		3884.05	5863.57	7127.17	9004.55	24437.3	17300.9	11122.5	9876.44	18650.7	9751.59	13135.9	19483	8402.47	14740.4	11579.4	5795.87	4099.9	12150.2	7969.62	10341.4	3592.2	5151.08	7657.66	9134.63	23436.7	18175.6	11333.2	8862.24	18694.5	9942.33	12591	19483	7084.31	15855.6	12113.4	6388.41	4519.87	12457.5	7482.38	9838	0	0	0	0
P46462	TERA_RAT Transitional endoplasmic reticulum ATPase OS=Rattus norvegicus GN=Vcp PE=1 SV=3	21	21	2497.89		4.93713e+06	5.1452e+06	4.7361e+06	5.15059e+06	5.50617e+06	5.24103e+06	5.42985e+06	5.46011e+06	5.23338e+06	5.12476e+06	5.17461e+06	5.1628e+06	4.93018e+06	5.01461e+06	5.08473e+06	5.20354e+06	5.3039e+06	5.4936e+06	5.35665e+06	5.61714e+06	4.56615e+06	4.52e+06	5.08862e+06	5.225e+06	5.2807e+06	5.50601e+06	5.5327e+06	4.89942e+06	5.24566e+06	5.225e+06	4.95995e+06	5.1628e+06	4.15674e+06	5.39399e+06	5.31922e+06	5.73551e+06	5.8472e+06	5.63254e+06	5.02915e+06	5.3437e+06	25	25	23	25
P43425	GBG7_RAT Guanine nucleotide-binding protein G(I)/G(S)/G(O) subunit gamma-7 OS=Rattus norvegicus GN=Gng7 PE=2 SV=2	1	1	98.7019		11196.1	10975.5	18583.7	18899.1	29049.7	23371.1	16468.8	12759.5	21906.8	13757.2	16500.4	28106.4	15322.2	23410.4	23734.7	20671.4	10071.9	17502.9	16905	14070.1	10354.8	9641.83	19966.9	19172.1	27860.2	24552.8	16780.8	11449.3	21958.2	14026.3	15815.9	28106.4	12918.4	25181.5	24829.2	22784.7	11103.6	17945.6	15871.4	13385.2	0	0	0	0
Q9R0Z3	CD2A1_RAT Cyclin-dependent kinase inhibitor 2A, isoform 1 OS=Rattus norvegicus GN=Cdkn2a PE=2 SV=1	1	1	75.5993		50945.8	62777.2	54024.9	47039.3	44626.6	51312.3	41373.2	46581.1	62482.6	57107.6	68307	48430	47667.8	50807.1	55423.4	54380	51970.1	49907.8	55576.2	47059.1	47117.7	55149	58046.1	47718.9	42799.2	53906.6	42156.9	41797.8	62629.2	58224.6	65473.2	48430	40189.7	54650.9	57979.4	59939.4	57293.6	51170	52178.3	44768.2	0	0	0	0
P06687	AT1A3_RAT Sodium/potassium-transporting ATPase subunit alpha-3 OS=Rattus norvegicus GN=Atp1a3 PE=1 SV=2	28	14	3956.64		2.1372e+06	3.2308e+06	4.1291e+06	4.63302e+06	7.89443e+06	6.48938e+06	3.96532e+06	3.9844e+06	5.52847e+06	4.36557e+06	4.79433e+06	6.61999e+06	3.99397e+06	5.77331e+06	5.05882e+06	3.67221e+06	2.88059e+06	3.9056e+06	3.90135e+06	3.40775e+06	1.97661e+06	2.83822e+06	4.43643e+06	4.69995e+06	7.57117e+06	6.81748e+06	4.04043e+06	3.57525e+06	5.54145e+06	4.45096e+06	4.59544e+06	6.61999e+06	3.3674e+06	6.21009e+06	5.29211e+06	4.04764e+06	3.17566e+06	4.00437e+06	3.66283e+06	3.24186e+06	9	12	12	18
P54690	BCAT1_RAT Branched-chain-amino-acid aminotransferase, cytosolic OS=Rattus norvegicus GN=Bcat1 PE=1 SV=1	5	5	699.191		1.2341e+06	996356	976456	1.00907e+06	985850	1.04986e+06	1.03203e+06	986950	1.02691e+06	1.07333e+06	980603	951106	993354	1.0133e+06	967074	982072	1.15575e+06	1.00181e+06	1.08322e+06	1.12169e+06	1.14137e+06	875287	1.04914e+06	1.02365e+06	945482	1.10294e+06	1.05158e+06	885601	1.02932e+06	1.09432e+06	939922	951106	837518	1.08996e+06	1.01167e+06	1.08247e+06	1.27413e+06	1.02715e+06	1.01699e+06	1.06708e+06	4	4	6	5
P85515	ACTZ_RAT Alpha-centractin OS=Rattus norvegicus GN=Actr1a PE=1 SV=1	8	8	999.92		2.54736e+06	2.52908e+06	2.40746e+06	2.61275e+06	2.74886e+06	2.5807e+06	2.5554e+06	2.46477e+06	2.49342e+06	2.57995e+06	2.56705e+06	2.4675e+06	2.44684e+06	2.52487e+06	2.46584e+06	2.64133e+06	2.61994e+06	2.62436e+06	2.43289e+06	2.5861e+06	2.35595e+06	2.22176e+06	2.58665e+06	2.6505e+06	2.6363e+06	2.71118e+06	2.60381e+06	2.21167e+06	2.49928e+06	2.63041e+06	2.46056e+06	2.4675e+06	2.06298e+06	2.71588e+06	2.57956e+06	2.91136e+06	2.88831e+06	2.69074e+06	2.28415e+06	2.46021e+06	10	12	10	12
Q6AXT8	SF3A2_RAT Splicing factor 3A subunit 2 OS=Rattus norvegicus GN=Sf3a2 PE=2 SV=1	1	1	92.8651		46288.8	54665.7	52394.3	58420.5	66974.6	59382.8	51852.1	59160	51005.3	53333	53828.3	54974.9	52641.3	62540.8	48209.5	58040.4	57902.6	55765.7	55050.7	63040.6	42810.7	48023.1	56294.1	59264.5	64232.2	62385.1	52834.3	53084.9	51125	54376.2	51595.2	54974.9	44383	67272.2	50432.8	63974.1	63833.8	57176.1	51685	59971.7	0	0	0	1
Q4QQT4	2AAB_RAT Serine/threonine-protein phosphatase 2A 65 kDa regulatory subunit A beta isoform OS=Rattus norvegicus GN=Ppp2r1b PE=2 SV=1	5	5	699.994		1.66796e+06	1.8899e+06	1.68869e+06	1.93905e+06	1.91003e+06	1.88251e+06	1.92299e+06	1.98614e+06	1.96683e+06	1.94402e+06	1.82214e+06	1.87179e+06	1.7839e+06	1.74542e+06	1.89234e+06	1.81069e+06	1.89164e+06	1.84094e+06	1.80914e+06	2.1477e+06	1.54263e+06	1.66025e+06	1.81438e+06	1.96706e+06	1.83181e+06	1.97769e+06	1.95942e+06	1.78218e+06	1.97145e+06	1.98205e+06	1.74655e+06	1.87179e+06	1.50405e+06	1.87747e+06	1.9796e+06	1.99581e+06	2.08541e+06	1.8875e+06	1.69854e+06	2.04315e+06	10	8	8	9
P23565	AINX_RAT Alpha-internexin OS=Rattus norvegicus GN=Ina PE=1 SV=2	1	1	100		7075.41	5999.51	9427.46	7846.35	5743.73	8901.3	4972.51	4645.93	7639.31	6594.15	17031.1	6427.29	9329.02	9184.39	5222.57	2664.63	10689.6	5666.82	4862.58	3100.23	6543.76	5270.5	10129.2	7959.71	5508.54	9351.34	5066.7	4168.85	7657.25	6723.13	16324.6	6427.29	7865.5	9879.23	5463.41	2937.05	11784.6	5810.14	4565.29	2949.31	0	0	0	0
P10960	SAP_RAT Sulfated glycoprotein 1 OS=Rattus norvegicus GN=Psap PE=1 SV=1	4	4	399.816		453347	439407	462227	412419	478696	498182	431737	444543	467724	511786	473551	407445	467173	421725	438521	450670	484850	479183	483555	446323	419282	386014	496631	418377	459094	523370	439915	398893	468822	521796	453906	407445	393884	453630	458744	496743	534515	491302	453991	424595	3	3	4	5
P62963	PROF1_RAT Profilin-1 OS=Rattus norvegicus GN=Pfn1 PE=1 SV=2	6	6	699.543		4.29456e+06	4.45018e+06	4.0326e+06	4.41039e+06	4.11817e+06	4.37953e+06	4.54478e+06	4.55736e+06	4.68626e+06	4.46389e+06	4.24272e+06	4.33863e+06	4.42994e+06	4.31313e+06	4.4548e+06	4.4115e+06	4.56918e+06	4.32845e+06	4.55924e+06	4.55739e+06	3.97186e+06	3.90943e+06	4.33275e+06	4.47411e+06	3.94954e+06	4.60096e+06	4.63087e+06	4.08937e+06	4.69726e+06	4.55121e+06	4.06671e+06	4.33863e+06	3.73498e+06	4.63944e+06	4.66024e+06	4.8625e+06	5.03722e+06	4.43792e+06	4.2805e+06	4.33553e+06	7	7	8	8
P01830	THY1_RAT Thy-1 membrane glycoprotein OS=Rattus norvegicus GN=Thy1 PE=1 SV=1	1	1	99.382		127168	138096	127329	152621	175196	178172	133921	135001	146720	135984	146971	156112	155227	174269	156798	145115	134781	131690	145640	130070	117612	121315	136807	154826	168023	187180	136458	121138	147065	138643	140874	156112	130875	187454	164028	159950	148587	135021	136736	123738	0	2	0	2
P31977	EZRI_RAT Ezrin OS=Rattus norvegicus GN=Ezr PE=1 SV=3	4	2	386.184		87508.8	89652	79019.5	105071	103308	107863	104790	113584	110942	102910	102788	112593	105741	100462	104235	93613.4	100088	95659.4	102458	101234	80933.4	78758.2	84901	106589	99077.4	113316	106775	101920	111202	104923	98523.4	112593	89152.7	108062	109042	103184	110340	98078.7	96193.8	96305.9	0	0	0	0
Q80ZF0	CORA1_RAT Collagen alpha-1(XXVII) chain OS=Rattus norvegicus GN=Col27a1 PE=2 SV=1	1	1	92.5949		48163.4	37246.2	35450	34232.3	36531.8	36575.3	38774.5	39416.7	39690.5	32002.1	36571.4	37701.5	41700.5	37862.4	34160.6	38210.2	37524.1	37257.9	43678.4	39114.7	44544.4	32720.3	38088.7	34726.9	35035.9	38424.5	39508.9	35369	39783.7	32628	35054.2	37701.5	35158.6	40726.8	35736	42116.6	41367.8	38200.1	41008	37210.6	0	0	0	0
Q62876	SNG1_RAT Synaptogyrin-1 OS=Rattus norvegicus GN=Syngr1 PE=2 SV=1	2	2	200		260142	447399	412319	357221	406450	451393	362190	455675	452267	497549	572911	390518	412419	389826	462252	480249	312608	402519	429346	359812	240595	393035	443009	362382	389807	474215	369051	408882	453329	507281	549144	390518	347719	419319	483569	529346	344630	412699	403097	342296	2	2	2	3
P60711	ACTB_RAT Actin, cytoplasmic 1 OS=Rattus norvegicus GN=Actb PE=1 SV=1	23	2	2837.59		5.94624e+06	5.81784e+06	4.92803e+06	5.88124e+06	5.63972e+06	5.72621e+06	5.72503e+06	6.1485e+06	5.61162e+06	6.17032e+06	5.6013e+06	5.90647e+06	5.93075e+06	5.58831e+06	5.61571e+06	5.70688e+06	5.76601e+06	5.96277e+06	5.88638e+06	6.0606e+06	5.49944e+06	5.1109e+06	5.29484e+06	5.9662e+06	5.40879e+06	6.01572e+06	5.83348e+06	5.51711e+06	5.6248e+06	6.29101e+06	5.36893e+06	5.90647e+06	5.00035e+06	6.01109e+06	5.87469e+06	6.29031e+06	6.35665e+06	6.11358e+06	5.5265e+06	5.76557e+06	2	2	3	3
Q6AYK6	CYBP_RAT Calcyclin-binding protein OS=Rattus norvegicus GN=Cacybp PE=1 SV=1	3	3	299.022		252558	165135	170350	178482	192009	188714	194799	201549	195376	170339	182076	202316	182592	202382	184745	197548	188656	170304	190126	178723	233581	145069	183030	181060	184147	198255	198489	180852	195835	173671	174523	202316	153947	217693	193265	217744	207981	174611	178503	170022	2	3	2	3
Q8VD48	DHRS9_RAT Dehydrogenase/reductase SDR family member 9 OS=Rattus norvegicus GN=Dhrs9 PE=2 SV=1	1	1	97.6716		33662.1	48788.6	43686.8	36413.1	45516.6	38352.4	40770.7	42128	52189.4	51446.5	48455.9	40978.8	42960.7	38290.4	48880.2	41980.9	56860.2	42807.5	41645.1	39362.4	31132.8	42860.2	46938.5	36939.2	43652.8	40291.5	41543	37801.9	52311.9	52452.8	46445.7	40978.8	36221.1	41187.3	51134.4	46272.7	62684.6	43890.1	39099	37446.2	0	1	0	0
P25093	FAAA_RAT Fumarylacetoacetase OS=Rattus norvegicus GN=Fah PE=1 SV=1	3	3	300		158905	173850	164075	146496	139627	212487	208527	222519	175939	237371	134991	191238	227175	175306	175181	179283	191960	166635	172371	180777	146964	152725	176288	148612	133910	223230	212477	199669	176352	242014	129391	191238	191536	188568	183259	197612	211623	170850	161833	171977	1	1	1	1
Q69CM7	MYBPP_RAT MYCBP-associated protein OS=Rattus norvegicus GN=Mycbpap PE=2 SV=1	1	1	80.5116		251199	245731	233919	279222	249075	271949	254098	245195	253749	233317	253214	244922	234207	279639	244663	246272	262986	255357	246662	271411	232324	215872	251330	283256	238876	285699	258911	220016	254345	237881	242709	244922	197465	300795	255946	271449	289925	261815	231581	258198	0	0	0	1
Q6PCT3	TPD54_RAT Tumor protein D54 OS=Rattus norvegicus GN=Tpd52l2 PE=2 SV=1	3	3	299.067		107733	130223	134280	114965	144440	118670	141092	138685	137133	162392	142544	133066	121499	120125	121440	152028	140555	147200	141036	131389	99638.1	114400	144275	116626	138526	124670	143765	124443	137455	165569	136631	133066	102438	129213	127040	167570	154952	150923	132413	124993	1	1	3	1
P50878	RL4_RAT 60S ribosomal protein L4 OS=Rattus norvegicus GN=Rpl4 PE=1 SV=3	2	2	199.71		45572.2	46718.7	45625.6	55138.1	49018.1	52996.7	47059	8826.98	41131.2	41019.5	48294.6	44286.5	44943.8	45443.9	44440.5	44175.2	38065	47269.6	43140.8	47259.5	42147.9	41041.8	49021.6	55934.6	47010.9	55676.2	47950.4	7920.55	41227.8	41821.9	46291.1	44286.5	37893.1	48882	46490	48691.3	41964.1	48465	40503.2	44958.9	2	2	1	2
P61206	ARF3_RAT ADP-ribosylation factor 3 OS=Rattus norvegicus GN=Arf3 PE=1 SV=2	7	3	900		3.87789e+06	3.2757e+06	2.93787e+06	3.5975e+06	3.37225e+06	3.4567e+06	3.79622e+06	3.47406e+06	3.56723e+06	3.20124e+06	3.26337e+06	3.48153e+06	3.5599e+06	3.66538e+06	3.52007e+06	3.64221e+06	3.38748e+06	3.44329e+06	3.43439e+06	3.48288e+06	3.5865e+06	2.87766e+06	3.15655e+06	3.64948e+06	3.23416e+06	3.63147e+06	3.86813e+06	3.11731e+06	3.5756e+06	3.26386e+06	3.12798e+06	3.48153e+06	3.00143e+06	3.94268e+06	3.68241e+06	4.01456e+06	3.73447e+06	3.53037e+06	3.22442e+06	3.31333e+06	4	5	6	5
Q63598	PLST_RAT Plastin-3 OS=Rattus norvegicus GN=Pls3 PE=2 SV=2	4	4	393.872		349555	437637	393178	396207	415522	392835	417537	438486	395054	394705	444214	391830	452960	368906	377829	382051	375471	357958	425138	409821	323289	384459	422443	401930	398507	412696	425447	393458	395981	402426	425786	391830	381901	396815	395253	421109	413932	367011	399146	389871	3	2	2	2
P50554	GABT_RAT 4-aminobutyrate aminotransferase, mitochondrial OS=Rattus norvegicus GN=Abat PE=1 SV=3	22	22	2618.44		6.80117e+06	6.49524e+06	5.92093e+06	5.8048e+06	6.35844e+06	6.81211e+06	6.62026e+06	6.34118e+06	6.94365e+06	6.86641e+06	6.38847e+06	6.63717e+06	6.57875e+06	6.34881e+06	6.34698e+06	6.75327e+06	6.91461e+06	6.38048e+06	6.58009e+06	6.49932e+06	6.29013e+06	5.70599e+06	6.36164e+06	5.88866e+06	6.09808e+06	7.15652e+06	6.74566e+06	5.69001e+06	6.95995e+06	7.00072e+06	6.12344e+06	6.63717e+06	5.54669e+06	6.82913e+06	6.63968e+06	7.44367e+06	7.6229e+06	6.54184e+06	6.1778e+06	6.18293e+06	19	22	23	20
Q499P8	CP058_RAT UPF0420 protein C16orf58 homolog OS=Rattus norvegicus PE=2 SV=1	1	1	98.2176		21461.3	18012.1	17511.8	19495.4	17769.6	19182.5	17924.9	20331.6	18789.1	19897.5	21583.9	17631.5	17088.7	19423.4	16908.2	20554.5	18877.2	19126.6	17496.3	19565.9	19848.7	15823.4	18815.2	19777	17042	20152.4	18264.4	18243.8	18833.2	20286.7	20688.5	17631.5	14407.9	20892.8	17688	22655.8	20810.9	19610.4	16426.6	18613.4	1	1	1	1
P34926	MAP1A_RAT Microtubule-associated protein 1A OS=Rattus norvegicus GN=Map1a PE=1 SV=1	38	35	4968.43		1.03786e+07	9.17462e+06	8.2392e+06	1.01327e+07	9.38695e+06	1.00645e+07	1.0193e+07	1.04644e+07	9.39134e+06	9.39135e+06	9.30083e+06	9.27116e+06	8.9953e+06	9.70075e+06	9.12958e+06	1.02385e+07	9.7767e+06	9.89192e+06	9.87789e+06	9.79175e+06	9.59872e+06	8.05979e+06	8.85246e+06	1.02791e+07	9.00258e+06	1.05734e+07	1.03861e+07	9.38986e+06	9.41338e+06	9.57505e+06	8.91499e+06	9.27116e+06	7.58413e+06	1.04347e+07	9.5506e+06	1.12852e+07	1.07782e+07	1.01421e+07	9.27398e+06	9.31509e+06	37	35	39	43
P15384	KCNA3_RAT Potassium voltage-gated channel subfamily A member 3 OS=Rattus norvegicus GN=Kcna3 PE=1 SV=2	1	1	91.3438		58212.8	43300.5	49700.2	51477.7	21301.8	62348.5	52424.1	46378.1	32409.5	40714.1	32302.2	34344	51686.9	52830.6	46454.3	60261.2	18508.6	58413	28581.4	55094.8	53838.7	38039	53399.5	52221.3	20429.6	65500.7	53417.1	41615.6	32485.5	41510.5	30962.1	34344	43578.3	56827.5	48596.6	66421.9	20404.5	59890.3	26834	52412.8	0	0	0	1
P06302	PTMA_RAT Prothymosin alpha OS=Rattus norvegicus GN=Ptma PE=1 SV=2	1	1	99.817		294006	244137	233606	249311	223030	230128	246897	297147	241475	225038	283607	244571	256042	236430	240837	224550	251707	235412	283671	262569	271914	214471	250994	252912	213897	241763	251574	266634	242042	229440	271841	244571	215874	254317	251944	247507	277491	241366	266328	249787	2	1	1	1
P02564	MYH7_RAT Myosin-7 OS=Rattus norvegicus GN=Myh7 PE=2 SV=2	1	1	75.1229		2.26561e+06	2.31029e+06	2.06665e+06	2.55019e+06	2.53968e+06	2.43218e+06	2.87413e+06	2.46081e+06	2.52633e+06	2.52846e+06	1.95267e+06	2.17505e+06	2.71503e+06	2.37456e+06	2.60583e+06	2.48276e+06	2.38338e+06	2.47372e+06	2.52596e+06	2.54651e+06	2.09537e+06	2.02956e+06	2.22047e+06	2.58703e+06	2.43569e+06	2.55515e+06	2.92857e+06	2.20811e+06	2.53226e+06	2.57792e+06	1.87167e+06	2.17505e+06	2.2891e+06	2.55421e+06	2.72601e+06	2.73658e+06	2.62753e+06	2.53628e+06	2.37153e+06	2.42254e+06	0	0	0	0
P07725	CD8A_RAT T-cell surface glycoprotein CD8 alpha chain OS=Rattus norvegicus GN=Cd8a PE=1 SV=1	1	1	82.7771		436273	418711	360398	454171	447791	428570	441208	500246	428746	382866	369008	403531	456020	422286	450518	396868	385765	474917	445136	441686	403492	367832	387223	460733	429455	450238	449565	448876	429752	390355	353700	403531	384481	454234	471295	437441	425280	486928	417922	420185	0	0	0	0
Q5RJZ6	SCOC_RAT Short coiled-coil protein OS=Rattus norvegicus GN=Scoc PE=2 SV=1	1	1	99.9876		138981	119049	104054	118386	127514	116669	123732	123069	127367	122011	116819	121777	134765	122625	115819	96260.9	122577	111033	131742	132354	128538	104583	111799	120096	122293	122568	126076	110431	127666	124397	111973	121777	113624	131902	121160	106102	135134	113841	123688	125910	1	1	1	1
P12369	KAP3_RAT cAMP-dependent protein kinase type II-beta regulatory subunit OS=Rattus norvegicus GN=Prkar2b PE=1 SV=3	11	8	1094.39		1.42603e+06	1.47656e+06	1.43331e+06	1.55955e+06	1.68564e+06	1.49543e+06	1.46151e+06	1.33206e+06	1.58594e+06	1.40743e+06	1.46976e+06	1.40513e+06	1.42494e+06	1.48217e+06	1.59502e+06	1.51018e+06	1.52913e+06	1.50732e+06	1.4653e+06	1.59789e+06	1.31887e+06	1.29714e+06	1.53999e+06	1.58208e+06	1.61662e+06	1.57103e+06	1.48919e+06	1.19527e+06	1.58966e+06	1.43496e+06	1.40879e+06	1.40513e+06	1.2014e+06	1.5943e+06	1.66857e+06	1.66457e+06	1.68576e+06	1.54544e+06	1.37571e+06	1.5201e+06	5	6	5	7
Q497C3	CP013_RAT UPF0585 protein C16orf13 homolog OS=Rattus norvegicus PE=2 SV=2	1	1	79.41		71641.6	30329.7	31640.3	74183.1	67115.8	69338.2	85142.6	90622.6	17760.4	18642.3	18328.5	56693.3	51056.3	70214.8	41381.1	39088.8	56433.1	64338.1	52153.1	73390.2	66258.4	26644.2	33995.3	75254.8	64367.5	72843.8	86755.4	81316.7	17802.1	19007	17568.2	56693.3	43046.6	75526.9	43289.4	43085	62213.8	65965.3	48964.6	69817.6	0	0	0	0
P08503	ACADM_RAT Medium-chain specific acyl-CoA dehydrogenase, mitochondrial OS=Rattus norvegicus GN=Acadm PE=1 SV=1	2	2	184.846		217871	224567	181683	226048	227202	219753	214305	206672	256404	215840	181345	216025	272166	249766	235799	206565	221025	205854	214782	219219	201500	197279	195206	229314	217899	230864	218365	185449	257006	220062	173822	216025	229469	268662	246674	227683	243666	211060	201651	208548	1	0	0	1
P62982	RS27A_RAT Ubiquitin-40S ribosomal protein S27a OS=Rattus norvegicus GN=Rps27a PE=1 SV=2	4	4	470.868		478715	555906	477989	563992	569295	612903	605528	607531	522877	515951	561879	557467	610246	590790	545264	495242	478743	560405	584468	593787	442744	488357	513566	572140	545984	643890	616998	545144	524105	526043	538570	557467	514511	635486	570410	545872	527783	574578	548734	564881	4	1	2	5
Q5PPK9	TSSC1_RAT Protein TSSC1 OS=Rattus norvegicus GN=Tssc1 PE=2 SV=1	1	1	99.7126		13574.2	10111.2	10717	14363	12740	12524	10432.6	11498.2	7791.43	9179.3	13513	11054.3	10429.3	10735.6	10740.2	10418.3	13705.2	11908.6	12640.9	10267.8	12554.2	8882.6	11514.7	14570.5	12218.4	13157.2	10630.2	10317.5	7809.72	9358.85	12952.4	11054.3	8793.2	11547.8	11235.5	11483.4	15109.1	12209.7	11868	9767.98	0	0	0	0
O54952	BRCA1_RAT Breast cancer type 1 susceptibility protein homolog OS=Rattus norvegicus GN=Brca1 PE=1 SV=1	1	1	99.1279		154878	158098	153515	158690	169527	167199	171240	132269	165885	162716	152198	154427	165949	164559	164340	158674	155245	149541	149537	166090	143240	138887	164941	160983	162585	175652	174484	118687	166274	165899	145884	154427	139915	177009	171919	174896	171147	153323	140395	158004	0	0	0	1
Q7TQ94	NIT1_RAT Nitrilase homolog 1 OS=Rattus norvegicus GN=Nit1 PE=2 SV=1	2	2	299.901		111501	98554.5	82808.5	98349.8	94290.4	119497	124528	124193	130881	128729	99900.5	103964	113525	103436	103240	119048	112809	121524	103923	113203	103123	86578.9	88972.1	99770.7	90429.4	125539	126886	111440	131188	131247	95756.2	103964	95715.6	111261	108001	131219	124364	124598	97569.2	107693	0	1	1	0
P30835	K6PL_RAT 6-phosphofructokinase, liver type OS=Rattus norvegicus GN=Pfkl PE=2 SV=3	12	10	1393.47		1.43395e+06	1.26846e+06	1.20332e+06	1.35155e+06	1.29857e+06	1.26478e+06	1.39652e+06	1.32965e+06	1.24703e+06	1.18306e+06	1.36275e+06	1.28777e+06	1.38479e+06	1.36945e+06	1.24336e+06	1.25211e+06	1.28604e+06	1.3133e+06	1.33844e+06	1.23837e+06	1.3262e+06	1.11433e+06	1.29289e+06	1.37108e+06	1.2454e+06	1.32873e+06	1.42297e+06	1.19311e+06	1.24996e+06	1.2062e+06	1.30622e+06	1.28777e+06	1.16755e+06	1.47305e+06	1.3007e+06	1.38012e+06	1.41777e+06	1.34652e+06	1.25661e+06	1.17808e+06	7	6	9	6
P62634	CNBP_RAT Cellular nucleic acid-binding protein OS=Rattus norvegicus GN=Cnbp PE=2 SV=1	1	1	200		86793.9	68379	68628.5	82659.4	69992.1	78043.8	80478	74179.8	69118.8	70062.8	72650.1	76094.1	74886.7	83674.2	71249.5	79637.8	75206.6	76925.5	74274.6	71552.9	80272.2	60070.2	73736.7	83853.6	67126.1	81989.6	82002.4	66562.3	69281.1	71433.2	69636.2	76094.1	63138.6	90004.5	74535.3	87779.5	82910.4	78871	69733.6	68069.6	2	1	1	2
P47728	CALB2_RAT Calretinin OS=Rattus norvegicus GN=Calb2 PE=1 SV=1	5	4	596.173		926097	869880	816689	757315	752403	788780	824805	701629	735679	676665	841123	764156	912803	768011	705585	702296	745428	718144	761443	828699	856510	764179	877477	768256	721594	828660	840428	629579	737406	689900	806229	764156	769604	826115	738125	774095	821786	736306	714890	788357	7	6	5	5
Q62969	PTGIS_RAT Prostacyclin synthase OS=Rattus norvegicus GN=Ptgis PE=2 SV=1	1	1	92.4722		538659	419198	396518	413026	391805	406969	449457	484666	423034	454309	431424	434549	389654	449268	419082	460342	503000	415870	386136	431305	498184	368260	426032	418993	375762	427545	457970	434896	424027	463195	413527	434549	328526	483257	438409	507404	554524	426387	362529	410309	0	0	0	0
Q9WVE9	ITSN1_RAT Intersectin-1 OS=Rattus norvegicus GN=Itsn1 PE=1 SV=1	1	1	98.9944		10703.6	11698.8	13797.5	16882.9	19156.6	13739.3	14486.7	16748.8	15704.4	11687.3	14115.8	15270.7	13154.1	16402.9	11197.5	18711.7	14959.8	10071.8	17056.4	17512.2	9899.33	10277.3	14824.5	17126.8	18372.2	14433.9	14761.1	15028.9	15741.3	11915.9	13530.2	15270.7	11090.5	17643.9	11713.9	20624.6	16492.2	10326.5	16013.6	16659.7	0	0	0	0
P62250	RS16_RAT 40S ribosomal protein S16 OS=Rattus norvegicus GN=Rps16 PE=1 SV=2	4	4	375.131		113538	109657	99893.3	119282	129212	127993	113642	68889.8	118681	115859	122431	112186	99386.3	104248	106126	112033	103416	117429	116590	104199	105006	96332.6	107329	121005	123921	134464	115794	61815.5	118960	118125	117352	112186	83794.7	112135	111021	123486	114010	120399	109462	99127	1	1	0	1
P15429	ENOB_RAT Beta-enolase OS=Rattus norvegicus GN=Eno3 PE=1 SV=3	10	2	1578.12		6.15467e+06	5.29491e+06	4.85372e+06	5.35003e+06	4.82336e+06	5.31668e+06	5.6087e+06	5.4346e+06	5.08274e+06	5.09789e+06	5.34724e+06	5.04713e+06	5.30573e+06	5.16067e+06	4.97172e+06	5.4619e+06	5.60128e+06	5.27642e+06	5.52099e+06	5.77981e+06	5.69221e+06	4.65151e+06	5.215e+06	5.42732e+06	4.62586e+06	5.58549e+06	5.71494e+06	4.87653e+06	5.09467e+06	5.19761e+06	5.12541e+06	5.04713e+06	4.47337e+06	5.5511e+06	5.201e+06	6.02029e+06	6.17504e+06	5.40987e+06	5.18345e+06	5.49844e+06	2	2	2	2
B0BN85	SUGT1_RAT Suppressor of G2 allele of SKP1 homolog OS=Rattus norvegicus GN=Sugt1 PE=2 SV=1	1	1	99.9877		124068	101921	106404	107557	109715	115301	110894	110397	106457	102255	100717	101351	96556.3	111987	108607	112768	122510	105775	110732	114128	114745	89536.4	114324	109111	105222	121130	112994	99060.3	106707	104255	96539	101351	81408.7	120459	113616	124296	135059	108450	103962	108572	1	1	1	1
Q02563	SV2A_RAT Synaptic vesicle glycoprotein 2A OS=Rattus norvegicus GN=Sv2a PE=1 SV=2	6	5	597.97		342435	530305	516861	549526	682113	597674	540973	613644	599384	644424	663890	604227	549714	599848	622584	596792	452805	581729	560796	494644	316704	465866	555332	557464	654182	627892	551220	550629	600791	657029	636349	604227	463476	645229	651295	657804	499188	596441	526510	470564	1	5	4	4
P10817	CX6A2_RAT Cytochrome c oxidase subunit 6A2, mitochondrial (Fragment) OS=Rattus norvegicus GN=Cox6a2 PE=1 SV=3	1	1	78.8392		23881.5	22339.4	19962.9	22663.8	22305.8	24266.8	23936.8	19737.7	18966.4	19262.9	22517.9	20340.9	22350.9	25596.7	19067.2	20505.6	22701.9	21147.6	20263.4	20108.2	22087	19624.9	21448.8	22991.3	21392.4	25493.7	24390.2	17710.9	19011	19639.7	21583.7	20340.9	18844.5	27533.2	19946.5	22602	25027.3	21682.5	19024.6	19129.3	0	0	0	0
P28075	PSB5_RAT Proteasome subunit beta type-5 OS=Rattus norvegicus GN=Psmb5 PE=1 SV=3	2	2	199.778		140903	125410	116061	112386	110551	116854	115312	108754	130393	129177	131113	121110	119496	119252	118299	128221	125380	109378	123815	121381	130316	110171	124699	114010	106024	122763	117497	97586.5	130699	131703	125674	121110	100750	128274	123754	141330	138223	112144	116245	115472	1	2	1	1
P40329	SYRC_RAT Arginine--tRNA ligase, cytoplasmic OS=Rattus norvegicus GN=Rars PE=1 SV=2	1	1	100		18125.4	20593.8	21857.7	16915.9	13396.1	17579.6	12571.5	14660.4	19716.5	19111.5	22884.4	13415.1	17068.2	16194.6	16274.3	19391.1	14284.3	18064.5	16847.8	16163.8	16763.4	18091.4	23484.7	17160.2	12847.6	18468.4	12809.6	13154.9	19762.8	19485.4	21935	13415.1	14390.5	17419.8	17024.9	21373.5	15747.4	18521.4	15817.7	15376.9	0	1	1	0
Q811X6	CRYL1_RAT Lambda-crystallin homolog OS=Rattus norvegicus GN=Cryl1 PE=2 SV=3	1	1	99.7528		12121.8	10105.4	9153.59	8796.36	2677.68	11148.4	10260.7	9293.55	7045.94	7181.56	6900.34	5275.73	10241.4	10994.8	9336.97	10320.2	3269.25	10740.5	5525.62	11375.2	11210.9	8877.49	9834.91	8923.44	2568.04	11712	10455.1	8339.2	7062.48	7322.03	6614.08	5275.73	8634.72	11826.6	9767.56	11375.3	3604.14	11012.1	5187.8	10821.5	0	0	0	0
Q5BK81	PTGR2_RAT Prostaglandin reductase 2 OS=Rattus norvegicus GN=Ptgr2 PE=2 SV=2	1	1	100		51801.5	57628.4	48454.2	47991.9	43091.2	49348.6	60381.8	53687.1	42819	46460.3	33467.2	50803.3	48172	44529.8	57579.5	40969.8	60624.6	49596.4	48447.1	57760.2	47909.1	50625.9	52060.7	48685.2	41326.8	51843.6	61525.6	48174	42919.6	47369.1	32078.8	50803.3	40614.8	47898.7	60234.9	45158.3	66834.6	50850.7	45485.1	54948.4	1	0	0	0
P62882	GBB5_RAT Guanine nucleotide-binding protein subunit beta-5 OS=Rattus norvegicus GN=Gnb5 PE=2 SV=1	1	1	100		147997	154399	148358	164675	186488	181304	151801	142577	161080	175503	172849	159356	159975	158953	147177	175213	163090	163018	168665	162338	136876	135638	159401	167054	178852	190470	154677	127936	161458	178936	165678	159356	134878	170979	153965	193125	179796	167141	158353	154435	1	1	1	1
P49803	RGS7_RAT Regulator of G-protein signaling 7 OS=Rattus norvegicus GN=Rgs7 PE=2 SV=2	2	1	199.53		63858.2	64910.6	69214.2	74303.1	90792.7	71023.3	81013.1	78265.2	85267.1	81144.3	72927.8	75851.2	67739.2	71579.9	79519.9	82362.8	82648.4	83398.4	85931.8	68390	59059.9	57023.1	74366	75376.5	87074.9	74614.1	82547.7	70228.2	85467.3	82731.5	69902.4	75851.2	57112.3	76995.2	83187.1	90783	91114.4	85507.6	80678.1	65060.8	0	0	0	0
Q5XIF6	TBA4A_RAT Tubulin alpha-4A chain OS=Rattus norvegicus GN=Tuba4a PE=2 SV=1	40	5	5537.88		2.07508e+07	1.88297e+07	1.5443e+07	2.14324e+07	2.08616e+07	2.06447e+07	2.06449e+07	2.06703e+07	2.12854e+07	1.93641e+07	1.67446e+07	1.88083e+07	2.07849e+07	1.95838e+07	2.02256e+07	1.98796e+07	1.89488e+07	2.04042e+07	1.96971e+07	2.26307e+07	1.91916e+07	1.65417e+07	1.65924e+07	2.1742e+07	2.00074e+07	2.16885e+07	2.1036e+07	1.85477e+07	2.13353e+07	1.97429e+07	1.605e+07	1.88083e+07	1.75242e+07	2.10654e+07	2.11583e+07	2.19119e+07	2.08898e+07	2.09202e+07	1.84928e+07	2.1529e+07	16	14	14	13
P19468	GSH1_RAT Glutamate--cysteine ligase catalytic subunit OS=Rattus norvegicus GN=Gclc PE=1 SV=2	1	1	99.5083		17740.2	21560	18452.9	18302.8	20983.5	16751.2	13287	16597	20228.9	16678.5	17530.3	20185.1	20902.4	16959	17747.9	20816.3	22525.3	17039.4	14520.6	15709.9	16407.2	18940.2	19826.4	18567.3	20124.3	17598.1	13538.7	14892.6	20276.4	17004.8	16803.1	20185.1	17623.2	18242	18566.3	22944.4	24832.7	17470.3	13632.8	14945.1	0	0	0	0
O89046	COR1B_RAT Coronin-1B OS=Rattus norvegicus GN=Coro1b PE=1 SV=1	1	1	99.9012		36294.8	36962.6	36021.2	41934.7	38822.2	36847.3	37201.2	41388.7	39953.2	39581	42880.1	37256.6	37135.3	39810.7	33129.2	42762.8	40037.8	33249.6	37197.7	37810	33567.6	32471.2	38702.4	42540.5	37232.5	38710.2	37905.9	37138.5	40047	40355.2	41101.2	37256.6	31309.6	42822.6	34657	47134.6	44139.1	34090.5	34923.5	35969.4	1	1	1	1
Q9ESV6	G3PT_RAT Glyceraldehyde-3-phosphate dehydrogenase, testis-specific OS=Rattus norvegicus GN=Gapdhs PE=1 SV=1	5	1	594.004		124210	41086.9	33890.2	37266.3	33897.6	34325.2	44950	45726.9	38150.6	42071.7	38980.8	43191	38842.9	50561.8	39023.8	42225.9	70132.5	41840.6	41148.7	43047.4	114877	36094.3	36412.7	37804.7	32509.6	36060.7	45801.5	41031.2	38240.2	42894.6	37363.7	43191	32749.3	54387.1	40823.5	46542.8	77316.5	42898.8	38632.9	40951.9	1	0	1	0
P29315	RINI_RAT Ribonuclease inhibitor OS=Rattus norvegicus GN=Rnh1 PE=1 SV=2	5	5	472.064		488964	434739	445827	486222	486266	476523	490209	517790	521543	470718	440629	482938	496041	466240	487960	458167	522127	485940	512560	500118	452223	381913	479011	493246	466355	500615	499495	464618	522767	479925	422350	482938	418223	501513	510463	505007	575611	498230	481223	475772	2	3	3	1
Q62952	DPYL3_RAT Dihydropyrimidinase-related protein 3 OS=Rattus norvegicus GN=Dpysl3 PE=1 SV=2	18	13	2174.91		4.23966e+06	4.3983e+06	3.71072e+06	4.08433e+06	4.0847e+06	3.81507e+06	4.40254e+06	3.92506e+06	3.96003e+06	3.87833e+06	3.98704e+06	4.20699e+06	3.81518e+06	3.95646e+06	3.7144e+06	3.88271e+06	4.351e+06	4.05617e+06	4.40298e+06	4.44654e+06	3.92109e+06	3.86386e+06	3.98692e+06	4.14333e+06	3.91744e+06	4.00795e+06	4.48593e+06	3.522e+06	3.96933e+06	3.95419e+06	3.82164e+06	4.20699e+06	3.21666e+06	4.25579e+06	3.88569e+06	4.27965e+06	4.79669e+06	4.15875e+06	4.13379e+06	4.23008e+06	13	12	13	14
Q5I0D7	PEPD_RAT Xaa-Pro dipeptidase OS=Rattus norvegicus GN=Pepd PE=2 SV=1	1	1	99.4472		29352.8	44338	50351.9	46241.1	40831.3	60259.3	50069.9	78912.1	56500.4	69375.2	48527.7	56336.7	50096.1	46041.3	45910.6	51703.1	56468.7	44182.7	55820.4	57532.9	27147.2	38950.4	54099.7	46909.1	39159.3	63306	51018.3	70808.7	56633.1	70732.1	46514.5	56336.7	42237.1	49524.5	48027.9	56988.9	62253.1	45300.1	52407.6	54732.2	0	0	0	0
B5DF89	CUL3_RAT Cullin-3 OS=Rattus norvegicus GN=Cul3 PE=1 SV=2	4	4	394.323		173503	190559	191959	196999	181060	207283	206537	196855	177877	200541	207122	184803	190366	188589	182217	200763	183568	198166	199950	200456	160466	167404	206247	199845	173646	217763	210450	176640	178295	204463	198530	184803	160502	202857	190620	221288	202372	203178	187725	190698	3	1	1	3
P60522	GBRL2_RAT Gamma-aminobutyric acid receptor-associated protein-like 2 OS=Rattus norvegicus GN=Gabarapl2 PE=2 SV=1	1	1	99.9386		11752	16697.9	14885.5	13214.3	12123.5	14110.1	9619.89	9389.46	19136.5	16864.9	20531.1	16220.4	11914.5	11806.5	14468	15025.7	13707.5	8919.48	11003.1	10150.3	10869	14668.9	15993.4	13405.2	11627.1	14823.5	9802.11	8425.27	19181.4	17194.7	19679.3	16220.4	10045.4	12699.7	15135.3	16561.9	15111.7	9145.06	10330.4	9656.14	0	0	0	0
P06685	AT1A1_RAT Sodium/potassium-transporting ATPase subunit alpha-1 OS=Rattus norvegicus GN=Atp1a1 PE=1 SV=1	22	9	2668.07		279735	506175	683460	790542	1.42331e+06	1.06536e+06	650299	688947	942260	782285	867305	1.14336e+06	606224	906646	846350	687537	470383	715941	688827	559769	258716	444669	734332	801963	1.36503e+06	1.11923e+06	662617	618199	944471	797586	831324	1.14336e+06	511121	975238	885381	757826	518566	734047	646713	532520	0	4	6	7
P02650	APOE_RAT Apolipoprotein E OS=Rattus norvegicus GN=Apoe PE=1 SV=2	7	7	683.344		1.22217e+06	1.0021e+06	918704	1.07114e+06	1.11947e+06	1.33242e+06	1.11454e+06	1.17439e+06	1.02211e+06	973721	1.1562e+06	936272	1.09418e+06	1.12734e+06	1.12524e+06	1.14686e+06	1.07093e+06	1.10714e+06	1.01777e+06	1.04593e+06	1.13034e+06	880333	987085	1.08661e+06	1.07363e+06	1.39979e+06	1.13565e+06	1.05379e+06	1.02451e+06	992767	1.10824e+06	936272	922528	1.21262e+06	1.17713e+06	1.2641e+06	1.18063e+06	1.13514e+06	955541	995013	4	6	4	5
Q5HZE4	MTNA_RAT Methylthioribose-1-phosphate isomerase OS=Rattus norvegicus GN=Mri1 PE=2 SV=1	3	3	399.975		202490	175640	183311	200986	182946	206843	208160	215690	184574	204301	224305	193342	191871	177444	204900	184142	212580	183809	201659	208040	187274	154298	196956	203889	175454	217301	212103	193541	185007	208297	214999	193342	161771	190869	214350	202968	234355	188458	189330	197912	2	1	2	3
P62902	RL31_RAT 60S ribosomal protein L31 OS=Rattus norvegicus GN=Rpl31 PE=2 SV=1	1	1	100		43702.7	57306	55574.4	67001.6	80627.3	65143	74334.5	5949.33	74353.5	68840.2	59398	68229.1	58933.4	49652.6	58190.6	61995.8	36351.6	55524.6	57565.9	67332	40418.8	50342.6	59711	67969.6	77325.8	68436.5	75742.5	5338.4	74528	70186.7	56933.9	68229.1	49688	53409	60874.2	68333.8	40075.3	56928.9	54046.5	64054.3	0	0	0	0
Q5HZA6	PPCEL_RAT Prolyl endopeptidase-like OS=Rattus norvegicus GN=Prepl PE=2 SV=2	7	7	687.024		702709	636082	576449	606983	612783	620218	572900	595696	627047	612343	628487	620368	664469	616747	591692	555155	629090	565541	612770	637826	649908	558791	619355	615752	587691	651576	583752	534524	628519	624320	602414	620368	560228	663407	618979	611911	693530	579844	575306	606776	6	1	4	5
Q6MG60	DDAH2_RAT N(G),N(G)-dimethylarginine dimethylaminohydrolase 2 OS=Rattus norvegicus GN=Ddah2 PE=1 SV=1	4	3	384.452		210570	228038	214125	209447	217051	233420	220388	224195	213416	208531	203953	204079	224118	211330	233350	210993	234480	234979	216310	217824	194748	200328	230062	212472	208163	245221	224563	201172	213917	212610	195492	204079	188959	227318	244111	232563	258499	240922	203085	207220	1	2	2	2
O35509	RB11B_RAT Ras-related protein Rab-11B OS=Rattus norvegicus GN=Rab11b PE=2 SV=4	8	7	793.714		1.02125e+06	969349	932348	971533	1.04313e+06	934777	1.00082e+06	1.02666e+06	993510	924713	1.09208e+06	1.03414e+06	993155	993245	952351	989719	922252	959715	1.00003e+06	935578	944516	851561	1.00174e+06	985569	1.00041e+06	982038	1.01977e+06	921233	995842	942801	1.04678e+06	1.03414e+06	837350	1.06839e+06	996271	1.0909e+06	1.01672e+06	983987	938892	890033	7	7	8	7
Q9Z270	VAPA_RAT Vesicle-associated membrane protein-associated protein A OS=Rattus norvegicus GN=Vapa PE=1 SV=3	4	3	393.578		206466	246456	233183	267344	296031	265938	236844	240132	266330	255607	256612	252722	212646	240896	270629	271698	264796	254975	245380	217716	190952	216508	250539	271206	283909	279383	241331	215473	266956	260606	245966	252722	179287	259121	283109	299474	291921	261424	230378	207117	1	0	1	1
P62630	EF1A1_RAT Elongation factor 1-alpha 1 OS=Rattus norvegicus GN=Eef1a1 PE=1 SV=1	7	2	1092.11		1.23948e+06	1.08387e+06	1.02968e+06	1.14785e+06	1.06405e+06	1.16942e+06	1.15728e+06	1.06507e+06	988478	1.00608e+06	1.14754e+06	1.05862e+06	1.15159e+06	1.06634e+06	1.04593e+06	1.10719e+06	1.12823e+06	1.02858e+06	1.0297e+06	1.11045e+06	1.14634e+06	952168	1.10632e+06	1.16443e+06	1.02048e+06	1.22854e+06	1.1792e+06	955698	990799	1.02576e+06	1.09993e+06	1.05862e+06	970933	1.14702e+06	1.09416e+06	1.22038e+06	1.24379e+06	1.0546e+06	966749	1.05639e+06	2	2	2	3
P62142	PP1B_RAT Serine/threonine-protein phosphatase PP1-beta catalytic subunit OS=Rattus norvegicus GN=Ppp1cb PE=1 SV=3	12	4	1399.2		404396	372910	365500	382094	385668	388603	397903	389650	399380	370963	399731	377661	374646	396200	385915	398000	391389	373350	392903	380732	374010	327597	392705	387614	369876	408250	405441	349638	400318	378219	383148	377661	315872	426174	403713	438688	431481	382792	368882	362198	3	2	2	1
P30009	MARCS_RAT Myristoylated alanine-rich C-kinase substrate OS=Rattus norvegicus GN=Marcks PE=1 SV=2	2	2	162.665		134676	150155	132693	151339	162067	149146	149030	165515	139012	125965	170256	154124	147719	149685	153066	146710	129985	139599	138351	143878	124557	131910	142570	153526	155431	156687	151853	148518	139338	128429	163193	154124	124545	161010	160125	161709	143300	143129	129892	136873	0	0	0	0
Q63092	CAMKV_RAT CaM kinase-like vesicle-associated protein OS=Rattus norvegicus GN=Camkv PE=1 SV=1	9	9	977.333		1.3351e+06	1.21384e+06	1.18113e+06	1.34941e+06	1.32971e+06	1.24833e+06	1.24825e+06	1.08487e+06	1.30227e+06	1.22415e+06	1.19969e+06	1.05079e+06	1.29429e+06	1.20247e+06	1.24564e+06	1.32618e+06	1.2127e+06	1.24324e+06	1.34158e+06	1.30528e+06	1.23478e+06	1.06635e+06	1.26904e+06	1.3689e+06	1.27527e+06	1.31145e+06	1.2719e+06	973464	1.30533e+06	1.2481e+06	1.14992e+06	1.05079e+06	1.09124e+06	1.29344e+06	1.30309e+06	1.46176e+06	1.33692e+06	1.27468e+06	1.25956e+06	1.24174e+06	10	9	10	8
P11442	CLH_RAT Clathrin heavy chain 1 OS=Rattus norvegicus GN=Cltc PE=1 SV=3	63	61	8938.74		2.46812e+07	2.87466e+07	2.85881e+07	3.20355e+07	2.95043e+07	3.27755e+07	2.9319e+07	3.32198e+07	3.66179e+07	3.16898e+07	3.45765e+07	3.29552e+07	3.05515e+07	3.22142e+07	2.91621e+07	2.83541e+07	2.82566e+07	2.9468e+07	3.0553e+07	2.79061e+07	2.28267e+07	2.52535e+07	3.0716e+07	3.24983e+07	2.82962e+07	3.44326e+07	2.98744e+07	2.98085e+07	3.67039e+07	3.23096e+07	3.31421e+07	3.29552e+07	2.57587e+07	3.46513e+07	3.0507e+07	3.12529e+07	3.1151e+07	3.02132e+07	2.8685e+07	2.65476e+07	72	80	79	86
[truncated: 513 more rows]
[truncated: 29 more columns]
