# Supplementary material for: Fast hyperbaric decompression after heliox saturation altered the brain proteome in rats
Source: PLoS One. 2017 Oct 4;12(10):e0185765. doi: 10.1371/journal.pone.0185765 (PMC5627932; doi:10.1371/journal.pone.0185765)
Supplement: S2 Table — (XLSX) [file pone.0185765.s004.xlsx]

## Sheet: IONTRAP
ION TRAP Spectrum Mill results						Average spectrum intensity from Spectrum Mill
						Fast decompression rate (1 bar/20 s) after heliox saturation (FD)										Slow decompression rate (1 bar/10 min) after heliox saturation diving (SD)
Accession1	Name	FD/SD	T-test	Peptides unique	Total Spectral counts	FD1	FD2	FD3	FD4	FD5	FD6	FD7	FD8	FD9	FD10	SD1	SD2	SD3	SD4	SD5	SD6	SD7	SD8	SD9	SD10	Accession_number	Accession_numbers	Coverage_map	Coverage_maps	Coverage%	Coverages%	ScoreUnique	ScoresUnique
O35077	Glycerol-3-phosphate dehydrogenase [NAD+], cytoplasmic OS=Rattus norvegicus GN=Gpd1 PE=1 SV=4	1.95062	0.000577304	13	135	7.693e+09	6.97243e+09					6.90896e+09	5.10964e+09	5.46961e+09	5.99134e+09	1.53829e+09	2.75635e+09	2.65768e+09			3580000000	6.00644e+09	4.10098e+09	3.39997e+09	2.03403e+09	O35077	O35077	0+313+14+22	0+20+42+6+32+10+77+42+11+42+14+17+14+22	54	54	195.12	195.12
P05197	Elongation factor 2 OS=Rattus norvegicus GN=Eef2 PE=1 SV=4	0.665406	0.00164287	32	237	5.31595e+09	7.49775e+09				8.62549e+09	3.44417e+09	7.33526e+09	8.27585e+09	9.81191e+09	8.55108e+09	1.0825e+10	1.11443e+10			10900000000	1.24662e+10	1.00106e+10	1.26184e+10	9.88734e+09	P05197	P05197	0+605+20+233	0+16+26+29+19+3+27+42+18+46+9+52+21+34+24+2+18+5+9+9+17+2+21+32+14+3+8+74+14+11+20+8+65+18+10+1+38+2+34+44+13	49	49	411.62	411.62
P39052	Dynamin-2 OS=Rattus norvegicus GN=Dnm2 PE=1 SV=1	0.598268	0.0028038	14	169	6.49367e+09	4.87115e+09				1.02152e+10	6.36243e+09	7.81748e+09	9.5208e+09	1.411e+10	1.69664e+10	1.10254e+10	1.24795e+10			14600000000	1.39086e+10	1.13566e+10	1.96287e+10	1.34877e+10	P39052	P39052	0+44+15+811	0+44+15+54+44+49+17+5+9+62+10+60+13+4+7+284+11+182	14	14	186.16	186.16
P25286	V-type proton ATPase 116 kDa subunit a isoform 1 OS=Rattus norvegicus GN=Atp6v0a1 PE=2 SV=1	0.583934	0.00408088	20	145	1.28577e+09	4.19062e+09				4.01735e+09	3.52666e+09	4.20085e+09	4.85734e+09	7.68455e+09	8.20045e+09	6.28448e+09	6.26545e+09			7300000000	5.75918e+09	8.21247e+09	1.00948e+10	6.13472e+09	P25286	P25286	0+217+13+608	0+38+11+24+19+17+20+38+10+2+6+13+32+11+13+10+15+59+28+3+18+142+8+130+11+127+27+6	26	26	253.14	253.14
B2RZ37	Receptor expression-enhancing protein 5 OS=Rattus norvegicus GN=Reep5 PE=1 SV=1	1.89334	0.00584395	6	38		1.05422e+09	1.14476e+09	6.97742e+08	1.09379e+09	8.71142e+08	5.74372e+08	4.97982e+08	5.81656e+08	3.57093e+08	3.98146e+08	6.47492e+08	4.26256e+08	3.77537e+08	3.83515e+08		1.87508e+08	5.32076e+08		2.74104e+08	B2RZ37	B2RZ37	0+147+10+32	0+139+21+15+12+2	17	17	72.24	72.24
Q63396	Activated RNA polymerase II transcriptional coactivator p15 OS=Rattus norvegicus GN=Sub1 PE=2 SV=3	1.57997	0.00787789	4	20				4.27399e+08	2.92372e+08		4.25881e+08	5.31366e+08	4.71448e+08		2.7825e+08					159000000	3.09079e+08	3.58573e+08	2.58211e+08	2.68666e+08	Q63396	Q63396	0+114+11+2	0+29+10+20+9+18+14+14+11+2	34	34	47.04	47.04
P04764	Alpha-enolase OS=Rattus norvegicus GN=Eno1 PE=1 SV=4	1.21164	0.00860698	30	739	7.00149e+10	5.62331e+10	7.83195e+10	8.31626e+10	7.90971e+10	7.21834e+10	7.4658e+10	5.55477e+10	5.13286e+10	6.7077e+10	6.3002e+10	5.32227e+10	5.66201e+10	6.94334e+10	5.46378e+10	53200000000	4.71861e+10	5.5521e+10	5.1058e+10	6.36314e+10	P04764	P04764	0+281+25+128	0+15+13+4+22+10+16+1+22+2+15+12+47+4+10+6+29+5+94+8+59+18+8+6+8	79	79	470.54	470.54
P63326	40S ribosomal protein S10 OS=Rattus norvegicus GN=Rps10 PE=2 SV=1	1.57881	0.00935042	4	35		5.31289e+08	6.53985e+08	8.88269e+08	8.64064e+08	5.20967e+08	7.36268e+08	4.75726e+08	2.89808e+08		4.78454e+08	4.14956e+08	4.35243e+08	2.92978e+08	5.30617e+08	257000000	3.33806e+08	4.83705e+08		3.07824e+08	P63326	P63326	0+80+15+70	0+8+9+63+15+43+15+12	23	23	60.91	60.91
P24051	40S ribosomal protein S27-like OS=Rattus norvegicus GN=Rps27l PE=1 SV=3	1.44445	0.0094818	2	20	5.73734e+08					5.24189e+08	5.33124e+08	7.75256e+08	6.07168e+08		4.89765e+08					536000000	4.36832e+08	3.30181e+08	3.84395e+08	3.26315e+08	P24051	P24051|Q71TY3	0+23+13+48	0+23+13+36+8+4|0+23+13+36+8+4	25	25|25	29.35	29.35|29.35
Q66HA8	Heat shock protein 105 kDa OS=Rattus norvegicus GN=Hsph1 PE=1 SV=1	0.686726	0.0096143	19	187	4.36513e+09	3.4504e+09		4.77606e+09	4.11148e+09	5.6071e+09	1.36117e+09	4.10812e+09	5.52063e+09	6.94648e+09	7.46523e+09	7.10638e+09	5.46943e+09		6.21242e+09	4130000000	8.39666e+09	6.16198e+09	8.07347e+09	5.59086e+09	Q66HA8	Q66HA8	0+436+22+400	0+19+14+20+15+5+9+103+11+25+13+97+15+14+28+48+22+3+14+146+9+38+18+20+17+49+10+7+18+24+19+8	27	27	252.24	252.24
P17425	Hydroxymethylglutaryl-CoA synthase, cytoplasmic OS=Rattus norvegicus GN=Hmgcs1 PE=1 SV=1	2.67861	0.0125611	4	12	3.93294e+08	6.98436e+08	5.33842e+08								2.95216e+08	2.5158e+08	1.16578e+08		1.45788e+08						P17425	P17425	0+387+13+120	0+46+9+314+31+102+18	11	11	46.47	46.47
P36876	Serine/threonine-protein phosphatase 2A 55 kDa regulatory subunit B alpha isoform OS=Rattus norvegicus GN=Ppp2r2a PE=2 SV=1	0.512986	0.0126468	5	29	5.25112e+08	6.24414e+08	1.6888e+09	5.02065e+08	1.00111e+09	6.20863e+08	6.18713e+08		6.42883e+08		1.4478e+09				1.0087e+09		1.65873e+09		1.95119e+09		P36876	P36876|P56932|P36877|P97888	0+278+14+155	0+51+11+6+20+179+25+83+14+58|0+74+20+190+14+155|0+64+20+190+14+155|0+263+11+173	15	15|7|7|2	71.05	71.05|28.23|28.23|15.51
Q9QWN8	Spectrin beta chain, brain 2 OS=Rattus norvegicus GN=Sptbn2 PE=1 SV=2	0.605638	0.013586	28	111	8.42773e+08	2.32812e+08	6.08648e+08	8.66384e+08	2.55826e+09	6.90683e+08	7.58954e+08	1.7434e+09	1.20413e+09	1.68235e+09	2.09253e+09	1.78411e+09	1.22484e+09	1.64353e+09	1.45788e+09	1990000000	1.19511e+09	2.38698e+09	2.67558e+09	2.02315e+09	Q9QWN8	Q9QWN8	0+2321+26+41	0+93+15+13+6+32+16+77+15+95+13+90+15+178+13+27+23+10+8+29+19+20+19+67+27+8+11+40+20+15+25+44+28+151+11+24+13+364+6+33+20+17+19+24+12+15+10+146+11+170+25+5+11+123+26+41	18	18	334.65	334.65
P35332	Hippocalcin-like protein 4 OS=Rattus norvegicus GN=Hpcal4 PE=2 SV=2	2.30167	0.0145571	10	82		1.21779e+09	1.57546e+09	1.53194e+09	3.00204e+09	7.93803e+08	1.02088e+09	1.54866e+09	4.21446e+08	4.63461e+08	6.79789e+08	3.84887e+08	5.88028e+08	4.46613e+08	7.84104e+08	472000000	5.4398e+08	3.90119e+08		7.39647e+08	P35332	P35332	0+118+12+61	0+7+21+35+31+6+15+3+32+26+15	59	59	141.21	141.21
Q5RJQ4	NAD-dependent deacetylase sirtuin-2 OS=Rattus norvegicus GN=Sirt2 PE=1 SV=1	0.29526	0.0145857	3	21	1.0459e+08	1.27748e+08	1.15609e+08	1.66068e+08	1.93175e+08	2.10535e+08	1.00541e+08		1.56129e+07	8.97616e+07	1.68533e+08	6.34462e+08	8.10143e+08				1.03026e+08	1.51421e+08	6.69479e+08		Q5RJQ4	Q5RJQ4	0+309+23+18	0+5+13+290+24+18	10	10	48.65	48.65
Q08877	Dynamin-3 OS=Rattus norvegicus GN=Dnm3 PE=1 SV=2	0.683264	0.0154167	13	195	6.51528e+09	7.47387e+09				1.22454e+10	8.63104e+09	1.07571e+10	1.74497e+10	1.33503e+10	1.74189e+10	1.1727e+10	1.79746e+10			16800000000	1.42177e+10	1.23029e+10	2.16149e+10	1.57719e+10	Q08877	Q08877	0+327+15+527	0+44+15+7+11+46+34+49+17+56+11+9+16+12+16+26+7+10+7+476	15	15	194.92	194.92
Q5XHZ0	Heat shock protein 75 kDa, mitochondrial OS=Rattus norvegicus GN=Trap1 PE=1 SV=1	0.68598	0.0159756	2	33	4.0626e+09	5.14575e+09				7.75542e+09	4.50629e+09	6.52847e+09	8.33707e+09	8.35749e+09	1.08585e+10	7.5073e+09	7.74194e+09			8050000000	7.96395e+09	7.52898e+09	1.27353e+10	1.20736e+10	Q5XHZ0	Q5XHZ0	0+390+14+302	0+183+15+192+14+302	4	4	28.83	28.83
P52296	Importin subunit beta-1 OS=Rattus norvegicus GN=Kpnb1 PE=1 SV=1	0.642867	0.0162402	9	76	1.38301e+09	2.34006e+09				3.93142e+09	8.09482e+08	3.45898e+09	2.29601e+09	3.99423e+09	3.83442e+09	3.27755e+09	4.10849e+09			3780000000	5.38828e+09	3.59624e+09	4.98896e+09	3.40455e+09	P52296	P52296	0+315+16+544	0+9+14+4+27+24+9+81+14+8+15+110+16+177+28+339	14	14	120.7	120.7
P97834	COP9 signalosome complex subunit 1 OS=Rattus norvegicus GN=Gps1 PE=1 SV=1	0.234449	0.017683	4	16	1.1237e+08	1.49239e+08	1.59813e+08	1.81516e+08	1.37049e+08						6.05136e+08	4.78102e+08	8.2555e+08	1.42916e+08	1.10458e+09						P97834	P97834	0+204+11+256	0+204+11+3+10+69+10+45+16+103	9	9	42.34	42.34
P70580	Membrane-associated progesterone receptor component 1 OS=Rattus norvegicus GN=Pgrmc1 PE=1 SV=3	1.64556	0.018458	5	26		1.37299e+09	8.86336e+08	7.74983e+08	1.38355e+09		7.56892e+08				5.87039e+08	4.56051e+08	5.07142e+08	8.71788e+08	7.97239e+08		7.7785e+08		4.05426e+08		P70580	P70580	0+44+23+128	0+44+23+4+8+25+15+53+20+3	33	33	77.94	77.94
P04631	Protein S100-B OS=Rattus norvegicus GN=S100b PE=1 SV=2	1.3179	0.0193079	3	67						1.19232e+10	1.4746e+10	1.27046e+10	1.34699e+10		6.7074e+09					10500000000	1.23632e+10	1.12514e+10	9.8494e+09	9.47401e+09	P04631	P04631	0+6+15+71	0+6+15+13+22+36	40	40	59.43	59.43
P35704	Peroxiredoxin-2 OS=Rattus norvegicus GN=Prdx2 PE=1 SV=3	1.41868	0.0193313	9	141		1.85056e+10	1.34877e+10	1.6993e+10	1.85343e+10	1.07094e+10	1.26836e+10	9.16212e+09	1.06127e+10	1.1288e+10	1.01912e+10	7.65765e+09	1.59204e+10	1.12665e+10	7.81478e+09	7930000000	5.87251e+09	1.01999e+10		9.12594e+09	P35704	P35704	0+67+24+107	0+67+68+4+18+41	43	43	127.79	127.79
Q9Z269	Vesicle-associated membrane protein-associated protein B OS=Rattus norvegicus GN=Vapb PE=1 SV=3	1.74712	0.0197281	6	32		1.02199e+09	1.54145e+09	8.29051e+08	1.3966e+09	1.03871e+09	8.69291e+08	6.14827e+08		4.13533e+08	8.60764e+08	5.28217e+08		4.96633e+08			6.71733e+08	3.38594e+08	5.93534e+08	3.79613e+08	Q9Z269	Q9Z269	0+147+21+75	0+17+14+116+21+32+16+7+17+3	27	27	91.3	91.3
P21575	Dynamin-1 OS=Rattus norvegicus GN=Dnm1 PE=1 SV=2	0.75626	0.0204523	60	911	4.54881e+10	4.50104e+10				6.99277e+10	4.26912e+10	5.27657e+10	7.08192e+10	8.48773e+10	7.51048e+10	7.44716e+10	7.04863e+10			82400000000	7.65487e+10	6.46693e+10	1.027e+11	7.55963e+10	P21575	P21575	0+123+19+722	0+4+55+7+21+3+98+18+17+5+9+8+21+5+54+2+34+8+16+1+7+6+16+4+21+69+26+26+10+12+11+7+16+18+22+6+12+8+41+60+54+8+18	67	67	894.2	894.2
O08838	Amphiphysin OS=Rattus norvegicus GN=Amph PE=1 SV=1	0.580786	0.0216711	20	136	1.21013e+09	3.54591e+09				6.18715e+09	1.81489e+09	3.88556e+09	5.74513e+09	6.29525e+09	5.62155e+09	3.78873e+09	5.86744e+09			7520000000	6.98519e+09	6.9296e+09	1.16604e+10	8.07085e+09	O08838	O08838|Q68FR2	0+486+15+182	0+30+17+14+7+8+16+20+20+8+20+5+10+22+10+26+23+42+10+5+33+140+42+28+15+43+43+14+9+3|0+144+9+354	40	40|1	270.92	270.92|11.75
P53534	Glycogen phosphorylase, brain form (Fragment) OS=Rattus norvegicus GN=Pygb PE=1 SV=3	0.763062	0.0268662	43	457	2.09613e+10	1.96995e+10				2.74984e+10	1.50553e+10	2.96749e+10	2.98992e+10	3.48409e+10	3.44984e+10	3.49806e+10	3.58209e+10			36100000000	3.46169e+10	2.32389e+10	3.93742e+10	2.74104e+10	P53534	P53534	0+293+17+528	0+17+13+4+8+8+11+21+12+45+96+19+56+14+40+7+16+12+26+3+11+26+18+7+47+8+10+67+28+6+25+34+10+10+19+19+20+45	55	55	624.6	624.6
P63170	Dynein light chain 1, cytoplasmic OS=Rattus norvegicus GN=Dynll1 PE=1 SV=1	1.42956	0.0272383	7	47	1.04266e+09					1.11712e+09	1.48491e+09	1.67849e+09	1.3674e+09		4.80716e+08					1060000000	1.1642e+09	8.55948e+08	1.01765e+09	1.03768e+09	P63170	P63170	0+9+22+58	0+9+34+5+39+2	82	82	109.28	109.28
B0BN85	Suppressor of G2 allele of SKP1 homolog OS=Rattus norvegicus GN=Sugt1 PE=2 SV=1	0.459103	0.0276825	3	6	1.28577e+08						2.78421e+08		2.82665e+08		5.22566e+08		4.78896e+08								B0BN85	B0BN85	0+36+15+285	0+36+15+19+14+198+15+39	13	13	40.69	40.69
O88600	Heat shock 70 kDa protein 4 OS=Rattus norvegicus GN=Hspa4 PE=1 SV=1	0.64435	0.0277013	26	257	4.04099e+09	4.08317e+09	1.31477e+09	5.50984e+09	4.88157e+09	4.94113e+09	3.81539e+09	5.99989e+09	8.60239e+09	1.00724e+10	1.06436e+10	7.83807e+09	7.97304e+09	2.39384e+09	1.11508e+10	5580000000	1.00966e+10	7.78135e+09	1.25016e+10	6.70033e+09	O88600	O88600	0+405+17+418	0+19+14+40+29+8+14+30+42+25+13+126+62+15+29+36+41+48+21+6+11+9+30+29+7+13+16+3+12+6+10+76	41	41	325.25	325.25
P12749	60S ribosomal protein L26 OS=Rattus norvegicus GN=Rpl26 PE=1 SV=1	1.23684	0.0279259	1	4			7.55993e+07					7.14052e+07					6.06002e+07					5.82549e+07			P12749	P12749	0+17+9+119	0+17+9+119	6	6	16.51	16.51
Q9QXU8	Cytoplasmic dynein 1 light intermediate chain 1 OS=Rattus norvegicus GN=Dync1li1 PE=1 SV=1	0.541541	0.0284744	8	35		1.26554e+09		7.11903e+08		3.78104e+08	4.89814e+08	1.4652e+08	9.14323e+08	7.72796e+08	1.18765e+09	1.41326e+09	9.70631e+08	1.79836e+09						8.01647e+08	Q9QXU8	Q9QXU8	0+344+15+164	0+68+12+17+19+17+9+190+27+52+17+7+19+50+19	23	23	95.53	95.53
Q62868	Rho-associated protein kinase 2 OS=Rattus norvegicus GN=Rock2 PE=1 SV=1	0.680054	0.0315712	29	149	1.94486e+09		1.82481e+09	1.62206e+09	1.22431e+09	9.04441e+08	2.21705e+09	1.49302e+09	1.30618e+09	1.44357e+09	1.30076e+09	1.27293e+09	3.13272e+09	3.87064e+09	2.48234e+09	2750000000	1.9472e+09	1.50369e+09	2.71063e+09	1.87087e+09	Q62868	Q62868|Q63644	0+1316+14+49	0+91+10+15+5+99+9+72+13+3+10+65+28+133+18+10+10+18+13+3+25+24+12+79+6+31+10+108+14+21+53+95+8+32+10+64+26+64+23+11+10+28|0+84+10+15+5+99+9+88+10+1049	22	22|2	315.11	315.11|36.25
P84817	Mitochondrial fission 1 protein OS=Rattus norvegicus GN=Fis1 PE=1 SV=1	1.55519	0.031751	4	28			2.81089e+08	4.59583e+08	3.08035e+08	2.45982e+08	4.20725e+08				3.0992e+08	2.05474e+08		1.57208e+08	3.48053e+08	137000000	1.67933e+08	3.36491e+08	1.10178e+08	2.13192e+08	P84817	P84817	0+53+11+88	0+19+13+21+11+31+13+44	24	24	56.25	56.25
Q9JLT0	Myosin-10 OS=Rattus norvegicus GN=Myh10 PE=1 SV=1	0.612591	0.0329377	46	205	5.80216e+08		2.24418e+09	1.81516e+09	8.14466e+08	2.83578e+09	4.90845e+09	3.29206e+09	1.70415e+09	4.80827e+08	1.21027e+09	2.98688e+09	4.67341e+09	4.23984e+09	2.63995e+09	3410000000	3.65744e+09	4.27974e+09	2.97936e+09	3.79613e+09	Q9JLT0	Q9JLT0	0+1308+21+647	0+18+15+9+12+75+14+47+13+13+16+64+12+40+14+3+15+34+12+56+19+93+19+11+20+25+8+12+11+18+7+27+10+9+11+67+14+7+10+1+8+58+19+41+16+6+13+72+17+11+27+3+9+103+18+6+21+35+13+34+9+20+8+3+10+29+14+31+27+2+9+26+10+74+18+3+20+37+16+36+24+47+11+10+14+57	30	30	546.39	546.39
B2RYW9	Fumarylacetoacetate hydrolase domain-containing protein 2 OS=Rattus norvegicus GN=Fahd2 PE=1 SV=1	0.707554	0.0331293	8	53	7.22839e+08	1.13541e+09	1.20143e+08				9.21882e+08	6.85304e+08	1.22454e+09	1.05825e+09	1.24421e+09	1.18273e+09	1.02456e+09			899000000	1.22602e+09	1.25132e+09	1.21511e+09	1.43579e+09	B2RYW9	B2RYW9	0+208+15+90	0+64+8+10+43+10+19+20+20+14+15+14+17+59	38	38	102.74	102.74
Q9QYL8	Acyl-protein thioesterase 2 OS=Rattus norvegicus GN=Lypla2 PE=1 SV=1	1.46418	0.0342886	4	19	8.73026e+08				1.25172e+09						8.12127e+08	7.18656e+08		7.0148e+08	7.86731e+08		6.08886e+08				Q9QYL8	Q9QYL8	0+164+18+49	0+22+26+13+8+95+26+41	25	25	57.97	57.97
P05765	40S ribosomal protein S21 OS=Rattus norvegicus GN=Rps21 PE=1 SV=1	1.9105	0.0352028	3	14						3.42656e+08			2.44908e+08							187000000	1.49388e+08	2.28183e+08	9.00817e+07	1.1421e+08	P05765	P05765	0+61+10+12	0+27+14+10+9+1+10+12	39	39	39.24	39.24
Q9WTT6	Guanine deaminase OS=Rattus norvegicus GN=Gda PE=1 SV=1	1.16462	0.0355975	18	153	5.54285e+09	8.79911e+09	6.98188e+09	6.308e+09	6.38259e+09	5.19892e+09	7.55861e+09	6.05553e+09	6.72476e+09	6.4255e+09	5.18042e+09	5.12181e+09	5.97015e+09	6.51459e+09	5.49004e+09	6270000000	6.64521e+09	5.40488e+09	3.99584e+09	6.05858e+09	Q9WTT6	Q9WTT6	0+41+12+401	0+14+39+3+10+39+21+42+13+12+8+12+39+7+15+20+26+4+33+13+33+24+18+9	56	56	250.21	250.21
P30904	Macrophage migration inhibitory factor OS=Rattus norvegicus GN=Mif PE=1 SV=4	1.718	0.0360172	2	10						1.10638e+09	1.74271e+09	1.19627e+09	9.62284e+08							846000000	9.21057e+08	6.70878e+08	9.19511e+08	2.86069e+08	P30904	P30904	0+78+9+28	0+78+16+21	13	13	26.09	26.09
P47198	60S ribosomal protein L22 OS=Rattus norvegicus GN=Rpl22 PE=2 SV=2	1.7146	0.0361516	2	11				2.99952e+08			3.70196e+08	4.34923e+08	4.64305e+08		3.00872e+08	2.27524e+08		2.51294e+08			4.78043e+07		3.1663e+08		P47198	P47198	0+113+15+0	0+52+13+48+15	21	21	30.35	30.35
P32851	Syntaxin-1A OS=Rattus norvegicus GN=Stx1a PE=1 SV=1	1.87305	0.036388	4	26			8.01329e+08				7.30081e+08		6.63292e+08	1.59552e+09	3.76655e+08	7.20661e+08	4.06997e+08			554000000	2.80232e+08	8.51742e+08	2.47695e+08	6.09121e+08	P32851	P32851	0+28+13+247	0+28+13+53+14+81+9+34+14+42	17	17	53.56	53.56
P18418	Calreticulin OS=Rattus norvegicus GN=Calr PE=1 SV=1	2.62593	0.0370185	7	34	1.21013e+09	1.38493e+09	1.6888e+09	1.0479e+09	2.07532e+09		5.86746e+08		7.58194e+08	2.56152e+08	8.31355e+07		1.38662e+08	1.18978e+08	1.83877e+09	82900000		4.14304e+08	3.69206e+07	7.16805e+08	P18418	P18418	0+24+12+380	0+24+12+51+24+31+9+34+37+26+24+144	25	25	90.11	90.11
P62898	Cytochrome c, somatic OS=Rattus norvegicus GN=Cycs PE=1 SV=2	1.33369	0.0373779	11	129						7.01425e+09	7.8989e+09	6.9736e+09	6.66354e+09		3.85704e+09					5030000000	7.05731e+09	6.97167e+09	4.61508e+09	4.57928e+09	P62898	P62898	0+56+17+32	0+9+5+14+46+6+8+4+9+4	64	64	155.53	155.53
Q9ERH3	WD repeat-containing protein 7 OS=Rattus norvegicus GN=Wdr7 PE=2 SV=1	0.69771	0.0378891	31	301	1.14531e+09	1.59984e+09	2.38019e+09	2.30435e+09	2.59741e+09	5.84342e+09	6.39336e+09	4.97982e+09	5.2247e+09	5.0362e+09	4.53569e+09	6.93599e+09	5.17413e+09	3.59672e+09	5.75273e+09	5350000000	5.23374e+09	7.48692e+09	5.93534e+09	3.75262e+09	Q9ERH3	Q9ERH3	0+1001+11+476	0+57+15+34+19+30+13+102+27+24+10+11+10+20+13+23+12+46+13+79+9+80+21+70+9+184+17+9+16+28+11+10+13+140+13+9+8+27+19+3+20+4+21+7+8+39+9+9+10+11+13+60+20+3	24	24	412.21	412.21
Q56R16	Importin subunit alpha-6 OS=Rattus norvegicus GN=Kpna5 PE=2 SV=1	1.48671	0.039735	1	4								7.48364e+08	7.09212e+08						4.45245e+08					5.35156e+08	Q56R16	Q56R16|P83953	0+436+14+86	0+436+14+86|0+438+14+86	2	2|2	14.13	14.13|14.13
P34058	Heat shock protein HSP 90-beta OS=Rattus norvegicus GN=Hsp90ab1 PE=1 SV=4	0.798898	0.0400394	40	618	3.73845e+10	5.12187e+10				5.4782e+10	2.74296e+10	4.55324e+10	5.29613e+10	6.165e+10	6.0853e+10	5.69312e+10	6.0857e+10			55400000000	6.13008e+10	4.31129e+10	7.41918e+10	6.08033e+10	P34058	P34058	0+652+27+45	0+41+66+41+20+12+16+7+18+52+74+11+34+36+7+3+10+2+25+6+21+4+20+12+12+33+21+8+27+13+27+6+34+5	59	59	614.24	614.24
P09812	Glycogen phosphorylase, muscle form OS=Rattus norvegicus GN=Pygm PE=2 SV=5	0.772827	0.040145	22	196	6.42884e+09	8.52451e+09				9.31295e+09	4.92908e+09	8.61499e+09	9.37793e+09	1.35673e+10	1.26683e+10	9.40167e+09	1.117e+10			13800000000	1.09208e+10	9.10628e+09	1.16837e+10	1.10947e+10	P09812	P09812	0+293+17+532	0+17+13+4+8+97+31+15+21+9+20+35+8+15+17+61+16+12+11+4+11+33+8+41+14+34+14+53+18+2+8+75+29+80+8	30	30	298.05	298.05
P13471	40S ribosomal protein S14 OS=Rattus norvegicus GN=Rps14 PE=2 SV=3	1.44401	0.0403147	5	48		9.58709e+08	5.12307e+08	5.80593e+08	6.87858e+08	5.90787e+08	6.1665e+08	6.37083e+08	9.71468e+08		7.91767e+08	8.30915e+08	4.2754e+08	3.16797e+08		516000000	4.35802e+08	4.84757e+08	1.77593e+08	3.46981e+08	P13471	P13471	0+63+21+67	0+63+21+22+11+8+17+9	32	32	72.73	72.73
P34067	Proteasome subunit beta type-4 OS=Rattus norvegicus GN=Psmb4 PE=1 SV=2	1.38817	0.0438509	5	50		8.13052e+08	1.15609e+09	9.68085e+08	1.43576e+09	7.79839e+08	7.34206e+08	5.45276e+08	8.70444e+08	1.08213e+09	4.73929e+08	1.11256e+09	9.8989e+08	6.33594e+08	7.0924e+08	507000000	6.48037e+08	5.98322e+08		3.67648e+08	P34067	P34067	0+44+15+204	0+44+15+29+20+22+8+62+10+20+9+24	23	23	72.76	72.76
P14604	Enoyl-CoA hydratase, mitochondrial OS=Rattus norvegicus GN=Echs1 PE=1 SV=1	0.623828	0.0475219	7	56		4.50104e+08	6.4265e+08	7.50523e+08	9.30631e+08	5.31708e+08	8.2495e+08	3.80209e+08	1.33679e+09	6.01305e+08	3.61951e+08	1.03238e+09	9.70631e+08	1.83409e+09	1.05992e+09	2000000000	1.60721e+09	1.28287e+09	8.40061e+08	4.97086e+08	P14604	P14604	0+157+21+112	0+43+13+36+14+9+10+32+21+7+12+64+12+17	28	28	92.05	92.05
P68255	14-3-3 protein theta OS=Rattus norvegicus GN=Ywhaq PE=1 SV=1	0.743187	0.0482465	25	355	1.98808e+10	2.04158e+10	2.06283e+10	8.45787e+09	8.35349e+09	2.03016e+10	1.35086e+10	1.48374e+10	1.15311e+10	1.5521e+10	1.16503e+10	2.2552e+10	1.45081e+10	2.73922e+10	1.75997e+10	22300000000	2.24598e+10	3.28078e+10	1.81098e+10	1.70771e+10	P68255	P68255	0+27+14+204	0+11+38+11+8+7+92+26+29+23	68	68	358.48	358.48
P45479	Palmitoyl-protein thioesterase 1 OS=Rattus norvegicus GN=Ppt1 PE=1 SV=1	2.20017	0.0483931	2	11							7.73391e+08	9.45887e+08	8.14319e+08			8.14878e+08			2.53488e+08		2.85383e+08			1.81649e+08	P45479	P45479	0+104+18+184	0+104+18+131+15+38	10	10	29.36	29.36
P07340	Sodium/potassium-transporting ATPase subunit beta-1 OS=Rattus norvegicus GN=Atp1b1 PE=1 SV=1	1.35937	0.0485875	8	68	2.9497e+09	3.49815e+09	3.3776e+09	5.57421e+09	4.97294e+09	4.06032e+09	2.92857e+09	1.75267e+09	4.07159e+09		3.43853e+09	3.38781e+09	1.90018e+09	3.44189e+09	3.53307e+09	1580000000		2.55523e+09	2.31338e+09	2.26245e+09	P07340	P07340	0+96+11+197	0+14+8+49+14+11+11+63+9+25+14+60+13+13	22	22	102.14	102.14
P07943	Aldose reductase OS=Rattus norvegicus GN=Akr1b1 PE=1 SV=3	1.29496	0.0487249	13	87	5.79136e+09	3.80857e+09					4.26912e+09	3.46825e+09	5.16348e+09	3.52751e+09	1.99073e+09	3.15728e+09	4.01862e+09			4330000000	3.79137e+09	2.96532e+09	3.59859e+09	2.94771e+09	P07943	P07943	0+41+12+263	0+12+50+7+21+65+14+8+18+8+30+10+8+5+7+43+10	50	50	183.5	183.5
Q78P75	Dynein light chain 2, cytoplasmic OS=Rattus norvegicus GN=Dynll2 PE=1 SV=1	1.69574	0.0492661	7	59						1.54679e+09	1.88707e+09	2.4389e+09	2.01029e+09		5.16911e+08	2.1249e+08				1860000000	1.5557e+09	1.54575e+09	1.65909e+09	7.85331e+08	Q78P75	Q78P75	0+9+22+58	0+9+35+4+39+2	83	83	113.61	113.61
P00762	Anionic trypsin-1 OS=Rattus norvegicus GN=Prss1 PE=1 SV=1	0.585964	0.0493017	1	70	1.37221e+10	3.6653e+09	6.70986e+09	2.7678e+09	3.40666e+08	1.19232e+10		3.51462e+09	1.17352e+10	8.56371e+09	1.14241e+10	6.7255e+09	2.38806e+10	9.88503e+09	8.97058e+09	14100000000	4.20348e+09	1.39854e+10	1.1602e+10	1.45754e+10	P00762	P00762	0+72+20+154	0+72+20+154	8	8	19.65	19.65
P62890	60S ribosomal protein L30 OS=Rattus norvegicus GN=Rpl30 PE=3 SV=2	1.4529	0.0546978	4	23						5.58562e+08	8.53823e+08	6.66758e+08	4.88795e+08							430000000	4.94527e+08		4.72023e+08	3.70911e+08	P62890	P62890	0+44+12+59	0+9+8+27+24+22+16+9	41	41	57.05	57.05
Q6RJR6	Reticulon-3 OS=Rattus norvegicus GN=Rtn3 PE=1 SV=1	1.40706	0.05558	10	120	2.79844e+09	2.66242e+09	2.78822e+09	2.11125e+09	4.16369e+09	6.24086e+08	3.06263e+09	2.18852e+09	1.79599e+09	3.44068e+09	1.87762e+09	1.14263e+09	1.68191e+09	1.70308e+09	2.03578e+09	2970000000	1.66903e+09	2.71296e+09	1.27353e+09	1.15298e+09	Q6RJR6	Q6RJR6	0+855+12+73	0+177+8+271+15+16+20+179+30+9+9+11+14+46+8+42+12+37+13+23	13	13	129.14	129.14
Q99PF5	Far upstream element-binding protein 2 OS=Rattus norvegicus GN=Khsrp PE=1 SV=1	1.55669	0.055942	4	23		1.33718e+09				7.88432e+08					7.47654e+08	8.05857e+08				496000000	8.76755e+08	6.69827e+08	7.34908e+08	4.48139e+08	Q99PF5	Q99PF5	0+267+18+436	0+178+26+63+18+100+10+326	7	7	55.16	55.16
P51635	Alcohol dehydrogenase [NADP+] OS=Rattus norvegicus GN=Akr1a1 PE=1 SV=2	1.26554	0.0566882	12	111	6.21275e+09	5.42034e+09					5.23843e+09	3.57026e+09	4.0818e+09	3.99423e+09	3.03134e+09	3.47802e+09	3.94158e+09			3320000000	4.33741e+09	4.4585e+09	4.8137e+09	2.6649e+09	P51635	P51635	0+221+19+85	0+13+10+11+46+65+8+4+10+36+15+3+19+3+8+18+18+10+11+4+13	48	48	178.48	178.48
Q6XVN8	Microtubule-associated proteins 1A/1B light chain 3A OS=Rattus norvegicus GN=Map1lc3a PE=1 SV=1	1.48806	0.0577205	6	35						8.15286e+08	1.07244e+09	8.95811e+08	1.00412e+09							1060000000	4.40953e+08	5.54158e+08	6.57795e+08	4.68806e+08	Q6XVN8	Q6XVN8	0+51+14+56	0+16+21+5+23+56	36	36	71.35	71.35
P15205	Microtubule-associated protein 1B OS=Rattus norvegicus GN=Map1b PE=1 SV=2	0.808038	0.0582174	72	1041	2.34464e+10	6.98436e+09	2.02883e+10	1.11098e+10	1.47491e+10	2.63169e+10	2.36142e+10	2.13288e+10	2.19397e+10	2.29017e+10	2.16039e+10	2.04471e+10	2.65768e+10	1.98891e+10	2.15399e+10	24300000000	2.53445e+10	2.23977e+10	3.1663e+10	2.46912e+10	P15205	P15205	0+1391+20+1048	0+36+17+1+10+25+9+5+30+50+30+43+34+1+5+3+27+20+26+17+24+5+10+3+14+40+18+2+6+7+12+11+13+35+27+170+33+11+42+37+62+186+26+7+22+4+25+5+14+6+42+58+19+6+33+44+18+24+11+227+51+25+30+31+14+6+31+3+14+3+14+34+17+3+14+3+14+13+14+105+12+56+19+87+9+2+49+38	39	39	1092.11	1092.11
P24368	Peptidyl-prolyl cis-trans isomerase B OS=Rattus norvegicus GN=Ppib PE=2 SV=3	1.433	0.0584202	7	69		1.8028e+09	1.58679e+09	1.4547e+09	1.86648e+09	1.0516e+09	1.58803e+09	5.1931e+08	1.21434e+09	1.2482e+09	8.3588e+08	1.4333e+09	1.60488e+09		9.82429e+08	990000000	7.67547e+08	1.09359e+09	3.78553e+07	8.60383e+08	P24368	P24368	0+45+14+157	0+45+14+12+13+11+14+22+27+7+15+36	38	38	85.65	85.65
Q6JAM9	Transmembrane protein 35 OS=Rattus norvegicus GN=Tmem35 PE=2 SV=1	1.30544	0.058548	1	7		3.13998e+08				3.00764e+08	3.43386e+08		2.44908e+08			2.57594e+08				238000000		1.95585e+08			Q6JAM9	Q6JAM9	0+143+15+9	0+143+15+9	8	8	17.55	17.55
B3GNI6	Septin-11 OS=Rattus norvegicus GN=Sept11 PE=1 SV=1	0.777823	0.0590764	14	126	1.96647e+09	1.68341e+09	2.81089e+09	2.43309e+09	2.2189e+09	3.74881e+09	1.72208e+09	2.42036e+09	2.40826e+09	3.40812e+09	4.70536e+09	3.11718e+09	2.23399e+09	3.02506e+09	2.9683e+09	2910000000	2.10174e+09	3.08099e+09	4.7436e+09	3.02385e+09	B3GNI6	B3GNI6|B0BNF1|Q5PQK1	0+399+19+13	0+14+20+31+14+4+10+44+9+16+8+5+9+108+7+9+28+50+11+1+21+12|0+165+8+5+9+108+7+140|0+177+9+108+7+155	31	31|5|3	179.45	179.45|37.33|27.84
Q9R063	Peroxiredoxin-5, mitochondrial OS=Rattus norvegicus GN=Prdx5 PE=1 SV=1	1.3052	0.059289	14	296		1.3133e+10	1.54145e+10	1.35171e+10	1.16949e+10	1.57901e+10	1.70146e+10	1.68776e+10	1.42863e+10	1.09624e+10	1.08472e+10	1.15266e+10	1.11443e+10	1.57208e+10	1.56296e+10	9820000000	1.50419e+10	1.15669e+10	4.90717e+08	7.76629e+09	Q9R063	Q9R063	0+158+17+38	0+56+26+2+31+30+31+2+8+4+23	55	55	202.14	202.14
P68101	Eukaryotic translation initiation factor 2 subunit 1 OS=Rattus norvegicus GN=Eif2s1 PE=1 SV=2	1.76034	0.0595839	3	19	4.9702e+08	1.3133e+08					5.30031e+08	4.74798e+08		3.5058e+08	4.9542e+08	9.21123e+07	1.37378e+08			168000000	3.1011e+08	1.58782e+08	1.68246e+08	2.73017e+08	P68101	P68101	0+276+12+27	0+113+20+101+10+32+12+27	13	13	46.88	46.88
Q9WTP0	Band 4.1-like protein 1 OS=Rattus norvegicus GN=Epb41l1 PE=1 SV=1	0.687777	0.0623223	11	95	1.37221e+09	1.01243e+09	7.34458e+08	6.01191e+08	6.23901e+08	1.17083e+09	1.27867e+09	5.99062e+08	1.60211e+09	8.06443e+08	1.23289e+09	8.31917e+08	1.41229e+09	1.39343e+09	6.54077e+08	1560000000	1.1745e+09	1.15669e+09	2.75736e+09	2.07754e+09	Q9WTP0	Q9WTP0	0+506+10+363	0+100+15+74+8+140+16+51+15+59+13+15+10+20+12+147+12+12+17+51+24+37+10+21	17	17	146.02	146.02
Q5PQN0	Neurocalcin-delta OS=Rattus norvegicus GN=Ncald PE=1 SV=3	1.74668	0.0629155	10	77		2.25649e+09	2.31218e+09	2.70343e+09	2.5452e+09	4.87668e+08	1.24774e+09	1.1499e+09	1.50006e+09	8.58542e+08	3.46115e+08	1.26291e+09	2.05425e+09	2.20329e+09	6.72465e+08	567000000	3.85319e+08	4.99478e+08		6.31963e+08	Q5PQN0	Q5PQN0	0+118+12+63	0+50+44+8+28+7+11+15+11+7+12	54	54	134.11	134.11
P17074	40S ribosomal protein S19 OS=Rattus norvegicus GN=Rps19 PE=2 SV=3	1.58197	0.0641309	6	37		6.16057e+08	9.27139e+08	8.05879e+08	7.29625e+08	3.03987e+08	6.75428e+08	1.44665e+08			3.75524e+08	2.94679e+08	1.91302e+08	6.76469e+08	3.36232e+08	215000000	4.55377e+08	3.19666e+08		5.51472e+08	P17074	P17074	0+7+9+129	0+7+9+27+13+6+20+19+10+34	35	35	68.6	68.6
P68511	14-3-3 protein eta OS=Rattus norvegicus GN=Ywhah PE=1 SV=2	0.770426	0.0646973	22	433	2.43107e+10	2.39976e+10	2.95823e+10	1.26417e+10	1.13294e+10	2.6102e+10	1.58803e+10	1.70631e+10	1.40822e+10	1.59552e+10	1.96811e+10	3.13723e+10	1.95153e+10	3.56099e+10	2.07518e+10	23200000000	2.349e+10	3.47006e+10	1.78761e+10	2.16455e+10	P68511	P68511	0+198+19+29	0+12+44+5+8+22+81+26+29+19	65	65	309.03	309.03
Q04940	Neurogranin OS=Rattus norvegicus GN=Nrgn PE=1 SV=1	1.74142	0.0678115	3	9						8.77587e+07	7.98139e+07	5.69387e+07								25200000		5.18406e+07		5.18841e+07	Q04940	Q04940	0+53+15+10	0+32+6+15+15+10	26	26	39.75	39.75
P46844	Biliverdin reductase A OS=Rattus norvegicus GN=Blvra PE=1 SV=1	1.37972	0.076882	10	47	1.5775e+09	1.89831e+09					1.11368e+09	1.27046e+09	1.16331e+09	1.25905e+09	1.07002e+09	4.44023e+08	1.01685e+09			1280000000	1.52479e+09	1.35648e+09	8.80954e+08	4.30736e+08	P46844	P46844	0+260+14+21	0+8+10+13+13+1+39+76+11+28+19+8+21+13+14+21	43	43	125.09	125.09
P82995	Heat shock protein HSP 90-alpha OS=Rattus norvegicus GN=Hsp90aa1 PE=1 SV=3	0.806707	0.0790169	42	783	5.25112e+10	6.43517e+10				6.89609e+10	3.34105e+10	5.63823e+10	6.5717e+10	8.22724e+10	7.54441e+10	6.45488e+10	8.42241e+10			64700000000	7.4076e+10	5.61519e+10	1.02116e+11	7.88594e+10	P82995	P82995	0+661+27+45	0+46+66+41+20+12+16+7+18+56+74+11+34+36+7+14+21+11+21+3+21+12+12+15+8+10+21+8+27+10+30+45	54	54	664.99	664.99
P17078	60S ribosomal protein L35 OS=Rattus norvegicus GN=Rpl35 PE=1 SV=3	1.44657	0.0800467	3	12		2.71017e+08		4.09376e+08			2.23768e+08	3.65372e+08	1.92865e+08					2.50103e+08		204000000	1.69994e+08	2.32389e+08		1.54456e+08	P17078	P17078	0+56+10+57	0+19+13+24+14+53	21	21	36.77	36.77
P46462	Transitional endoplasmic reticulum ATPase OS=Rattus norvegicus GN=Vcp PE=1 SV=3	0.803191	0.0832582	30	287	9.10843e+09	1.16525e+10				1.56827e+10	7.97108e+09	1.08499e+10	1.23474e+10	2.02968e+10	1.56091e+10	1.42328e+10	1.86166e+10			17100000000	1.30844e+10	1.53524e+10	1.70583e+10	1.40315e+10	P46462	P46462	0+295+17+494	0+25+28+42+14+38+8+76+20+5+32+7+17+11+13+2+20+7+21+67+52+7+12+5+14+24+17+15+52+17+9+23+8+5+28+12+13+40	46	46	425.88	425.88
P62994	Growth factor receptor-bound protein 2 OS=Rattus norvegicus GN=Grb2 PE=1 SV=1	0.709797	0.0841855	8	59	1.0351e+09	1.08049e+09	7.79794e+08	1.46758e+09	8.39265e+08		7.47611e+08	8.77264e+08	9.84734e+08	6.68599e+08	1.05079e+09	1.13261e+09	2.24683e+09	1.5959e+09	1.7731e+09			7.86547e+08	7.06867e+08		P62994	P62994	0+26+12+179	0+10+10+6+12+38+24+17+19+6+7+68	33	33	98.48	98.48
P27952	40S ribosomal protein S2 OS=Rattus norvegicus GN=Rps2 PE=1 SV=1	2.42972	0.0876854	5	10			1.26943e+09					1.04789e+09			4.47914e+08							8.39124e+08		1.43579e+08	P27952	P27952	0+263+12+18	0+54+11+11+13+84+10+63+11+6+12+18	19	19	62.36	62.36
Q99PD4	Actin-related protein 2/3 complex subunit 1A OS=Rattus norvegicus GN=Arpc1a PE=2 SV=1	1.29018	0.0882259	6	64	2.12854e+09	1.06377e+09	1.40544e+09	1.18565e+09	1.18254e+09	1.51456e+09	1.85614e+09	1.03862e+09	9.70448e+08	1.51954e+09	1.1311e+09	1.63377e+09	1.33526e+09	1.15762e+09	1.19257e+09	246000000	1.26723e+09	1.11463e+09	1.1193e+09	5.49297e+08	Q99PD4	Q99PD4|O88656	0+218+17+135	0+20+17+45+12+48+23+53+17+123+10+2|0+142+23+207	21	21|6	90.15	90.15|13.18
P13086	Succinyl-CoA ligase [GDP-forming] subunit alpha, mitochondrial OS=Rattus norvegicus GN=Suclg1 PE=2 SV=2	1.37645	0.0904963	5	68	4.21386e+09	2.24455e+09					2.01082e+09	1.82686e+09	3.1838e+09	2.99567e+09	2.13777e+09	1.31303e+09	2.85027e+09			2100000000	1.99871e+09	1.25132e+09	2.85083e+09	1.45754e+09	P13086	P13086	0+278+17+51	0+66+15+12+12+61+16+96+17+51	17	17	70.11	70.11
Q6AYZ1	Tubulin alpha-1C chain OS=Rattus norvegicus GN=Tuba1c PE=1 SV=1	1.08491	0.0939472	35	3324	5.56446e+11	4.94278e+11	5.5311e+11	6.07628e+11	6.63058e+11	5.23115e+11	5.33124e+11	5.16528e+11	5.09204e+11	4.85168e+11	4.47914e+11	4.92134e+11	4.68625e+11	6.25258e+11	5.55571e+11	454000000000	4.79073e+11	4.8686e+11	5.07075e+11	4.99262e+11	Q6AYZ1	Q6AYZ1	0+402+20+27	0+40+81+2+41+50+90+7+41+21+57+19	69	69	563.57	563.57
Q63666	Vesicle-associated membrane protein 1 OS=Rattus norvegicus GN=Vamp1 PE=1 SV=2	0.615524	0.0947037	6	48	1.92325e+08			8.98568e+08	3.65465e+08	4.30737e+08	8.72385e+08	5.02618e+08	1.06127e+09		5.54237e+08				2.67935e+08	896000000	1.19511e+09	1.58782e+09	1.25016e+09	1.27263e+09	Q63666	Q63666	0+61+24+33	0+32+26+3+24+33	42	42	96.43	96.43
Q4KMA2	UV excision repair protein RAD23 homolog B OS=Rattus norvegicus GN=Rad23b PE=1 SV=1	0.60996	0.0958719	7	56	1.90164e+09		1.76814e+09	8.13603e+08	8.4057e+08	9.18405e+08	8.81666e+08	4.41414e+08	3.65321e+08	7.61942e+08	6.7074e+08	2.47571e+09	1.84882e+09	2.19138e+09	2.65308e+09		3.5132e+08	7.58155e+08		1.71859e+09	Q4KMA2	Q4KMA2	0+289+19+107	0+6+18+27+12+4+11+142+13+56+19+72+18+17	21	21	86.32	86.32
Q05140	Clathrin coat assembly protein AP180 OS=Rattus norvegicus GN=Snap91 PE=1 SV=1	0.877356	0.0967257	16	435	9.54062e+09	1.26554e+10	1.2241e+10	1.17792e+10	7.90971e+09	1.19232e+10	1.33023e+10	1.13136e+10	1.57149e+10	1.36759e+10	1.69664e+10	1.4333e+10	1.38662e+10	1.52444e+10	1.16762e+10	11500000000	1.5454e+10	1.03261e+10	1.5072e+10	1.24e+10	Q05140	Q05140|O55012	0+40+26+849	0+9+15+16+85+14+8+59+15+25+6+36+16+459+47+93+12|0+92+20+528	22	22|3	254.72	254.72|32.35
P68370	Tubulin alpha-1A chain OS=Rattus norvegicus GN=Tuba1a PE=1 SV=1	1.09287	0.100004	38	3662	7.27161e+11	6.32772e+11	7.2199e+11	8.0073e+11	8.45791e+11	6.44495e+11	6.41399e+11	6.36155e+11	6.29617e+11	6.12159e+11	5.70072e+11	6.36467e+11	5.76473e+11	7.86038e+11	7.19747e+11	587000000000	6.03735e+11	5.87807e+11	6.19239e+11	6.19998e+11	P68370	P68370|Q68FR8	0+402+20+29	0+40+81+2+41+50+90+7+119+21|0+40+24+20+28+44+8+50+90+16+102+28	73	73|56	617.06	617.06|467.99
P62628	Dynein light chain roadblock-type 1 OS=Rattus norvegicus GN=Dynlrb1 PE=1 SV=3	1.45611	0.103168	3	23						9.77484e+08	1.3921e+09	2.01233e+09	1.22454e+09		1.14241e+09					1120000000	1.39086e+09	8.73824e+08	7.51265e+08	4.97086e+08	P62628	P62628	0+15+16+65	0+15+37+6+12+26	51	51	44.67	44.67
Q8VHK2	Caskin-1 OS=Rattus norvegicus GN=Caskin1 PE=1 SV=1	0.903945	0.103881	6	10				2.05976e+08	1.98395e+08						2.1717e+08								2.3017e+08		Q8VHK2	Q8VHK2	0+422+23+985	0+387+11+24+23+322+18+201+17+103+12+168+20+124	7	7	70.92	70.92
Q5XIF6	Tubulin alpha-4A chain OS=Rattus norvegicus GN=Tuba4a PE=2 SV=1	1.09405	0.10474	32	3127	5.74814e+11	4.9189e+11	5.75778e+11	6.47535e+11	6.57838e+11	5.18818e+11	4.97032e+11	5.18383e+11	4.74509e+11	4.96022e+11	4.35472e+11	4.95141e+11	4.77612e+11	6.1573e+11	5.80526e+11	467000000000	4.61559e+11	4.5952e+11	4.94222e+11	4.97086e+11	Q5XIF6	Q5XIF6	0+402+20+26	0+40+20+4+57+35+8+50+90+7+25+2+92+18	65	65	521.17	521.17
Q62658	Peptidyl-prolyl cis-trans isomerase FKBP1A OS=Rattus norvegicus GN=Fkbp1a PE=2 SV=3	1.72055	0.105055	6	55	1.24255e+09					1.56827e+09	4.23818e+09	3.86701e+09	3.80628e+09		8.00816e+08					1840000000	2.3181e+09	2.14513e+09	2.58211e+09	5.81928e+08	Q62658	Q62658	0+58+14+36	0+18+18+12+24+36	38	38	89.3	89.3
Q04462	Valyl-tRNA synthetase OS=Rattus norvegicus GN=Vars PE=2 SV=2	1.36348	0.10516	13	99	1.21013e+09	1.67147e+09	1.30344e+09	2.04688e+09	9.90672e+08	1.70791e+09	1.02397e+09	1.78977e+09	1.78579e+09	8.98701e+08	1.84369e+09	4.02929e+08	1.50217e+09	1.15405e+09	2.19339e+08	747000000	1.47328e+09	8.58051e+08	1.82266e+09	5.59086e+08	Q04462	Q04462	0+521+16+727	0+39+17+66+15+10+26+41+15+180+9+32+11+60+31+39+15+301+16+11+8+116+16+190	14	14	158.44	158.44
P52303	AP-1 complex subunit beta-1 OS=Rattus norvegicus GN=Ap1b1 PE=1 SV=1	0.699078	0.106975	21	228	3.15499e+09	5.08605e+09		5.89605e+08		1.13861e+10	4.61972e+09	8.2626e+09	1.19393e+10	9.7902e+09	8.34749e+09	9.07091e+09	8.35821e+09		3.49366e+09	12800000000	1.08178e+10	1.25132e+10	1.26184e+10	1.02137e+10	P52303	P52303	0+344+15+590	0+11+8+48+11+15+10+144+14+11+10+22+8+15+8+3+33+19+29+26+13+235+30+10+10+65+12+34+36+1+13+45	25	25	293.89	293.89
P62425	60S ribosomal protein L7a OS=Rattus norvegicus GN=Rpl7a PE=1 SV=2	2.6079	0.107848	7	23			2.67488e+09				2.85639e+08		9.60243e+08		3.89097e+08	5.61294e+08				867000000	5.20284e+08	2.29234e+08	2.86252e+08	6.54805e+08	P62425	P62425	0+137+13+116	0+25+9+3+11+25+16+48+14+46+20+49	26	26	98.71	98.71
Q02563	Synaptic vesicle glycoprotein 2A OS=Rattus norvegicus GN=Sv2a PE=1 SV=2	0.178292	0.115109	6	13	8.57899e+07				1.64459e+08	9.75335e+07					1.26683e+09	2.15497e+08	7.65207e+08					3.53315e+08			Q02563	Q02563	0+123+18+601	0+112+29+249+29+54+10+229+25+5	12	12	77.69	77.69
O35179	Endophilin-A1 OS=Rattus norvegicus GN=Sh3gl2 PE=1 SV=2	0.863308	0.118051	7	201	8.23324e+09	8.78717e+09	1.17876e+10	1.41608e+10	1.28827e+10	1.12787e+10	1.18587e+10	9.45887e+09	1.11229e+10	1.17222e+10	1.25552e+10	1.42328e+10	1.97721e+10	1.08259e+10	1.49728e+10	9940000000	1.22602e+10	1.15669e+10	1.10411e+10	1.17473e+10	O35179	O35179	0+82+17+253	0+53+12+17+54+91+12+57+16+40	26	26	115.96	115.96
P18484	AP-2 complex subunit alpha-2 OS=Rattus norvegicus GN=Ap2a2 PE=1 SV=3	0.772085	0.118653	29	308	5.27273e+09	6.59037e+09				1.37492e+10	6.55835e+09	1.4281e+10	1.84701e+10	1.6932e+10	1.52698e+10	1.3431e+10	1.38662e+10			16400000000	1.61752e+10	1.24081e+10	1.89277e+10	1.46842e+10	P18484	P18484	0+868+28+42	0+11+10+11+9+69+13+18+24+12+40+6+9+3+25+3+13+29+23+38+14+70+78+9+26+56+13+79+16+79+33+2+14+13+28+9+11+22	42	42	420.13	420.13
P62083	40S ribosomal protein S7 OS=Rattus norvegicus GN=Rps7 PE=1 SV=1	1.39617	0.119966	4	21		9.80199e+08		8.43212e+08	5.53419e+08	7.3365e+08	1.36117e+09	8.94883e+08			5.87039e+08	6.90592e+08					5.14102e+08	7.70774e+08			P62083	P62083	0+120+22+52	0+58+12+20+8+1+7+14+22+52	25	25	46.41	46.41
Q6P7B0	Tryptophanyl-tRNA synthetase, cytoplasmic OS=Rattus norvegicus GN=Wars PE=1 SV=2	1.82737	0.12448	9	44	3.68443e+09	1.27748e+09	2.04016e+09	1.32597e+09	1.25694e+09					1.35673e+08	1.00554e+09	1.53353e+09	7.498e+08	8.7417e+08	1.36594e+09	502000000		6.95063e+08		3.6656e+08	Q6P7B0	Q6P7B0	0+353+17+111	0+31+14+55+15+120+18+7+39+54+17+66+16+2+14+13	27	27	113.35	113.35
P38650	Cytoplasmic dynein 1 heavy chain 1 OS=Rattus norvegicus GN=Dync1h1 PE=1 SV=1	0.821562	0.127044	201	2447	4.7433e+10	1.07332e+10	5.23641e+10	2.12412e+10	4.80326e+10	7.88432e+10	5.58904e+10	6.50993e+10	5.27572e+10	6.0239e+10	4.97682e+10	5.06167e+10	6.41952e+10	6.06202e+10	6.25182e+10	72200000000	6.45976e+10	5.5521e+10	6.37933e+10	5.57998e+10	P38650	P38650	0+1445+17+3182	0+33+46+31+50+66+23+10+22+8+14+4+56+14+15+5+12+71+58+27+16+19+9+13+10+5+13+4+34+2+12+12+8+12+12+11+27+12+82+3+26+54+16+2+17+80+9+13+11+19+18+80+14+57+31+8+19+3+11+7+10+7+9+43+17+3+16+13+12+6+15+38+13+4+15+4+7+3+8+7+17+42+20+8+29+62+13+15+9+6+63+5+8+41+17+9+12+3+27+12+14+88+24+34+24+9+53+31+35+41+36+7+9+16+21+63+25+25+56+27+36+9+24+10+34+7+27+13+21+14+15+33+16+5+14+3+12+12+18+32+49+24+20+8+20+14+3…	50	50	2784.46	2784.46
Q99MS0	SEC14-like protein 2 OS=Rattus norvegicus GN=Sec14l2 PE=1 SV=1	0.373774	0.130061	6	15	5.35917e+08	5.40841e+08		2.31722e+08	9.26716e+08							1.89437e+09	2.24683e+09					3.43851e+08			Q99MS0	Q99MS0|Q9Z1J8	0+18+22+363	0+4+36+156+18+61+11+43+12+23+11+28|0+18+22+360	21	21|5	74.66	74.66|15.08
Q62812	Myosin-9 OS=Rattus norvegicus GN=Myh9 PE=1 SV=3	0.429635	0.130856	15	32	3.77087e+08		6.4265e+07			3.28692e+08	5.80559e+08				1.82106e+08	8.18887e+08	7.39528e+08	1.27433e+09		1000000000	6.68642e+08	1.77709e+09	1.4371e+08	4.68806e+08	Q62812	Q62812	0+475+19+1467	0+165+15+6+13+10+16+116+14+3+15+102+19+123+20+45+11+52+10+184+20+176+27+283+10+84+17+322+11+10+14+48	11	11	159.14	159.14
P60203	Myelin proteolipid protein OS=Rattus norvegicus GN=Plp1 PE=1 SV=2	2.07895	0.133171	5	55			9.46408e+08	7.20914e+08	1.13947e+09	3.59843e+09	9.17757e+08	6.70467e+08	1.26536e+09	9.0847e+08		7.64763e+08	9.32114e+08	4.51376e+08	7.27628e+08		9.59176e+07			6.96138e+08	P60203	P60203	0+111+11+155	0+45+8+45+7+6+11+70+26+59	18	18	65.23	65.23
P62762	Visinin-like protein 1 OS=Rattus norvegicus GN=Vsnl1 PE=1 SV=2	1.27336	0.134158	15	215		3.97572e+09	4.51102e+09	5.65145e+09	8.87559e+09	5.27411e+09	4.89814e+09	4.72016e+09	5.73493e+09	4.99278e+09	3.21231e+09	5.61294e+09	4.63489e+09	6.38358e+09	6.54077e+09	2580000000	1.88538e+09	4.38489e+09		2.95859e+09	P62762	P62762	0+118+12+61	0+3+25+14+12+9+31+6+15+3+39+3+12+4+15	78	78	210.19	210.19
P35434	ATP synthase subunit delta, mitochondrial OS=Rattus norvegicus GN=Atp5d PE=1 SV=2	1.39607	0.135663	1	9							2.03144e+08	1.40956e+08	1.55108e+08		1.51567e+08					145000000	1.22602e+08	1.25132e+08		5.16665e+07	P35434	P35434	0+136+14+18	0+136+14+18	8	8	16.28	16.28
Q64560	Tripeptidyl-peptidase 2 OS=Rattus norvegicus GN=Tpp2 PE=2 SV=3	1.62197	0.137853	16	65	1.70715e+08			1.72504e+09		1.36418e+09	8.89915e+08	8.16059e+08	1.60211e+09	4.81912e+08	4.89765e+08	6.06398e+08	2.65768e+08	4.57331e+08	1.91758e+08	582000000	1.28783e+09	3.93273e+08	1.53057e+09	4.0463e+08	Q64560	Q64560	0+1059+10+180	0+36+27+22+10+187+13+172+12+41+11+5+28+64+10+49+10+18+13+89+15+61+9+42+17+74+34+3+27+117+7+26	19	19	184.26	184.26
Q64568	Plasma membrane calcium-transporting ATPase 3 OS=Rattus norvegicus GN=Atp2b3 PE=2 SV=2	1.31648	0.138208	11	79		1.06735e+09	1.46211e+09	1.51907e+09	1.91869e+09	1.95497e+09	1.30961e+09	5.3693e+08	1.94906e+09	1.33503e+09	1.51567e+09	1.9545e+09	1.02584e+09	1.76263e+09	1.13872e+09	1020000000	3.99743e+08	5.5521e+08	7.66454e+08	8.77787e+08	Q64568	Q64568	0+786+17+455	0+305+14+2+14+31+7+83+26+90+8+116+17+73+51+421	10	10	137.77	137.77
P84092	AP-2 complex subunit mu OS=Rattus norvegicus GN=Ap2m1 PE=1 SV=1	1.25325	0.140697	13	102	1.15611e+09	2.76987e+09	3.21892e+09	3.03814e+09	3.78518e+09	3.67362e+09	2.11393e+09	2.93967e+09	1.8266e+09	1.92114e+09	1.17634e+09	2.49575e+09	1.6434e+09	2.98933e+09	1.27138e+09	2180000000	1.9369e+09	3.17563e+09	1.72919e+09	2.50175e+09	P84092	P84092	0+380+20+35	1+11+33+15+1+10+60+9+64+10+25+15+55+11+4+16+6+9+26+20+5+15+15	32	32	157.66	157.66
Q8R478	WW domain-binding protein 2 OS=Rattus norvegicus GN=Wbp2 PE=1 SV=1	0.342016	0.141598	4	14			1.70013e+08						9.62284e+07							112000000	2.7302e+08	5.75189e+08	5.42126e+08	4.43788e+08	Q8R478	Q8R478	0+97+14+151	0+46+10+12+10+5+10+4+14+151	16	16	43.82	43.82
Q5RKI0	WD repeat-containing protein 1 OS=Rattus norvegicus GN=Wdr1 PE=1 SV=3	0.800802	0.142766	16	146	4.24628e+09	5.32483e+09	3.72896e+09	4.6087e+09	4.00707e+09	3.13654e+09	2.85639e+09	2.18852e+09	5.05123e+09	5.44865e+09	4.61487e+09	4.2097e+09	6.50939e+09	7.52691e+09	7.55209e+09	2230000000	4.18287e+09	3.48058e+09	4.27625e+09	6.11296e+09	Q5RKI0	Q5RKI0	0+511+23+72	0+7+10+11+10+5+38+2+12+11+18+2+29+6+19+2+8+41+25+133+7+74+14+5+45+72	38	38	215.06	215.06
P54313	Guanine nucleotide-binding protein G(I)/G(S)/G(T) subunit beta-2 OS=Rattus norvegicus GN=Gnb2 PE=1 SV=4	1.24504	0.144553	8	50	1.54508e+09	2.2923e+09					1.78395e+09	1.21482e+09	2.16335e+09	1.57381e+09	1.03156e+09	2.15497e+09	1.27492e+09			1540000000	1.20541e+09	1.8507e+09	9.27689e+08	1.33789e+09	P54313	P54313	0+78+11+251	0+22+20+15+39+101+12+42+5+84	22	22	96.02	96.02
P00787	Cathepsin B OS=Rattus norvegicus GN=Ctsb PE=1 SV=2	1.35852	0.145486	6	41	5.38078e+08	1.19152e+09	1.26943e+09	6.86156e+08	1.80122e+09	1.05267e+09	4.89814e+08		6.63292e+08	7.76052e+08	6.00612e+08	9.92287e+08	9.8989e+08	8.49159e+08	7.93298e+08		3.48229e+08	3.9117e+08	6.37933e+08	6.30875e+08	P00787	P00787	0+268+13+58	0+87+13+109+14+22+36+33+17+8	23	23	88.5	88.5
P63159	High mobility group protein B1 OS=Rattus norvegicus GN=Hmgb1 PE=1 SV=2	1.70394	0.148411	5	43		3.73693e+08	2.86756e+09			8.31398e+08	9.38381e+08	1.37246e+09	1.54088e+09	4.67802e+08	7.37475e+08	9.51192e+08	8.85893e+08			330000000	5.90342e+08	1.09359e+09	8.56419e+08	1.83824e+08	P63159	P63159	0+29+14+172	0+29+14+53+31+1+18+69	29	29	75.94	75.94
P60868	40S ribosomal protein S20 OS=Rattus norvegicus GN=Rps20 PE=3 SV=1	1.49386	0.150095	3	12						3.67362e+08	3.08325e+08												2.65221e+08	1.87087e+08	P60868	P60868	0+8+11+100	0+8+11+2+6+60+12+20	24	24	36.13	36.13
B0BN93	26S proteasome non-ATPase regulatory subunit 13 OS=Rattus norvegicus GN=Psmd13 PE=1 SV=1	2.14451	0.150993	5	19	1.11289e+09						1.34054e+09			1.21563e+09	2.81643e+08	2.46568e+08	2.11844e+09	3.26325e+08	4.07156e+08	340000000	2.7199e+08				B0BN93	B0BN93	0+70+15+291	0+58+27+93+18+143+8+14+15	18	18	52.02	52.02
P61265	Syntaxin-1B OS=Rattus norvegicus GN=Stx1b PE=1 SV=1	0.732106	0.15141	10	90	7.06632e+08	2.06546e+09	1.84748e+09		9.29326e+07	1.49308e+08	1.66021e+09	1.35392e+09	1.73476e+09	1.8126e+09	2.01335e+09	2.60601e+09	1.43797e+09			1900000000	1.35995e+09	1.8507e+09	1.32026e+09	1.3814e+09	P61265	P61265	0+93+14+181	0+25+15+5+24+24+14+17+15+18+24+16+12+22+14+43	40	40	154.92	154.92
P13832	Myosin regulatory light chain RLC-A OS=Rattus norvegicus GN=Rlc-a PE=2 SV=2	0.640944	0.151614	6	26		6.19639e+08	2.65221e+08	1.35171e+08	5.15567e+08	8.15286e+07	3.36167e+08				4.41127e+08	5.43252e+08	7.52367e+08			507000000				2.95859e+08	P13832	P13832|P18666|Q64122	0+124+20+28	0+17+28+48+11+20+20+7+10+11|0+17+28+48+11+20+20+7+10+11|0+35+10+48+11+67	40	40|40|12	64.08	64.08|64.08|21.63
P11506	Plasma membrane calcium-transporting ATPase 2 OS=Rattus norvegicus GN=Atp2b2 PE=2 SV=2	1.40435	0.152532	13	81		1.36106e+09	1.08128e+09	1.41608e+09	1.2974e+09	2.56724e+09	1.63959e+09	8.32751e+08	1.87763e+09	1.21563e+09	1.87762e+09	2.04471e+09	6.68914e+08	1.86982e+09	1.52355e+09	880000000	3.99743e+08	2.48162e+08	4.34635e+08	5.667e+08	P11506	P11506	0+196+21+1026	0+61+16+119+39+114+14+29+7+83+26+90+8+116+17+73+51+380	14	14	164.39	164.39
P61983	14-3-3 protein gamma OS=Rattus norvegicus GN=Ywhag PE=1 SV=2	0.853381	0.152645	26	511	3.32787e+10	3.6056e+10	3.32093e+10	1.96964e+10	1.82733e+10	3.42656e+10	2.59859e+10	2.30908e+10	2.13274e+10	2.42041e+10	2.10384e+10	3.50809e+10	2.95298e+10	4.01356e+10	2.81069e+10	27900000000	3.33806e+10	4.53211e+10	3.03777e+10	2.47999e+10	P61983	P61983	0+12+16+219	0+12+44+5+8+19+159	85	85	389.59	389.59
P13697	NADP-dependent malic enzyme OS=Rattus norvegicus GN=Me1 PE=1 SV=2	2.32365	0.155461	4	13					2.27111e+08			7.9844e+08	1.3572e+09	1.33503e+09					4.36051e+08				3.83227e+08	3.80701e+08	P13697	P13697	0+427+18+127	0+84+12+195+28+51+22+35+18+127	13	13	59.63	59.63
P62828	GTP-binding nuclear protein Ran OS=Rattus norvegicus GN=Ran PE=1 SV=3	0.816965	0.155764	12	174	5.98585e+09	6.24414e+09	4.88505e+09	4.8533e+09	4.09843e+09	4.95187e+09	3.9082e+09	1.65994e+09	4.23487e+09	3.51666e+09	5.61024e+09	5.07169e+09	6.4452e+09	9.02753e+09	6.92166e+09	4490000000	3.82228e+09	4.96324e+09	4.59171e+09	3.32841e+09	P62828	P62828	0+38+18+160	0+12+11+5+43+39+13+11+6+1+25+50	45	45	167.75	167.75
Q99MZ8	LIM and SH3 domain protein 1 OS=Rattus norvegicus GN=Lasp1 PE=1 SV=1	0.79378	0.157749	7	90	2.70119e+09	2.1371e+09	6.63052e+08	1.06721e+09	1.05463e+09	1.11712e+09	2.24799e+09	1.41883e+09	1.87763e+09	1.6715e+09	1.93417e+09	2.60601e+09	3.14556e+09		2.04892e+09	1150000000	1.76175e+09	1.72451e+09	1.74088e+09	1.97964e+09	Q99MZ8	Q99MZ8	0+73+12+178	0+59+26+9+15+19+16+104+15	27	27	90.83	90.83
P42123	L-lactate dehydrogenase B chain OS=Rattus norvegicus GN=Ldhb PE=1 SV=2	0.657629	0.159406	25	373	5.75895e+10	4.99054e+10	4.54502e+09	2.26573e+08	2.32332e+08	2.63169e+08	3.46479e+10	2.64292e+10	4.20425e+10	4.51521e+10	3.08789e+10	3.87894e+10	4.53218e+10		2.28533e+08	46600000000	5.22344e+10	4.90014e+10	5.33947e+10	4.07893e+10	P42123	P42123	0+43+15+276	0+5+108+6+8+29+14+2+6+55+33+13+53+2	66	66	379.69	379.69
Q9QVC8	Peptidyl-prolyl cis-trans isomerase FKBP4 OS=Rattus norvegicus GN=Fkbp4 PE=1 SV=3	0.557062	0.164097	4	15			3.72896e+08	3.65607e+08							8.34749e+08	8.89049e+08	6.86888e+08	5.85956e+08	7.74911e+08					2.05578e+08	Q9QVC8	Q9QVC8	0+358+15+85	0+331+13+14+15+5+9+3+9+59	10	10	50.16	50.16
Q62717	Calcium-dependent secretion activator 1 OS=Rattus norvegicus GN=Cadps PE=1 SV=1	0.880934	0.165415	42	568	8.62221e+09	6.20832e+09	8.12664e+09	7.33788e+09	5.72997e+09	9.21627e+09	1.23743e+10	1.04789e+10	1.12249e+10	8.84591e+09	9.62563e+09	7.87816e+09	8.61499e+09	9.32527e+09	8.40581e+09	9860000000	1.1848e+10	1.19875e+10	1.18006e+10	1.07358e+10	Q62717	Q62717	0+560+28+701	0+21+11+49+17+18+9+93+10+27+27+30+9+10+28+11+19+26+13+31+29+33+10+29+75+89+6+46+7+2+48+36+7+68+9+3+27+23+20+34+21+20+30+3+16+4+38+45+12+40	38	38	571.65	571.65
P30835	6-phosphofructokinase, liver type OS=Rattus norvegicus GN=Pfkl PE=2 SV=3	1.44744	0.17038	10	135	6.05067e+09	1.09004e+10				8.39991e+09	3.76384e+09	3.84846e+09	8.97996e+09	8.23809e+09	9.65956e+09	7.53737e+09	8.24266e+09			4470000000	3.17322e+09	1.82967e+09	1.10879e+09	3.60034e+09	P30835	P30835	0+16+19+745	0+16+19+94+12+43+26+82+9+169+15+169+18+26+15+24+8+10+16+9	17	17	152.64	152.64
A2RUW1	Toll-interacting protein OS=Rattus norvegicus GN=Tollip PE=2 SV=1	1.46008	0.170641	6	52		1.24166e+09	3.3776e+09				1.42304e+09	1.17772e+09	8.59219e+08	1.23734e+09	1.21027e+09	1.06245e+09	1.56636e+09			1020000000	7.08822e+08	1.14617e+09	8.36556e+08	9.5719e+08	A2RUW1	A2RUW1	0+9+14+251	0+9+14+31+9+17+16+34+27+100+17	30	30	93.49	93.49
P54311	Guanine nucleotide-binding protein G(I)/G(S)/G(T) subunit beta-1 OS=Rattus norvegicus GN=Gnb1 PE=1 SV=4	1.26579	0.17089	10	62	1.98808e+09	2.30424e+09					1.85614e+09	1.85468e+09	2.47969e+09	1.57381e+09	1.47042e+09	2.92675e+09	1.27492e+09			1840000000	1.20541e+09	1.94534e+09	9.27689e+08	1.10947e+09	P54311	P54311|O35353|P52287	0+23+19+298	0+22+20+15+39+41+13+47+12+42+5+27+18+39|0+68+21+162+5+84|0+68+10+11+7+155+5+84	31	31|7|6	136.33	136.33|40.06|30.51
Q63421	Calcium/calmodulin-dependent 3',5'-cyclic nucleotide phosphodiesterase 1C OS=Rattus norvegicus GN=Pde1c PE=2 SV=1	1.38618	0.172372	2	17	5.17549e+08	9.03789e+08		4.31261e+08	8.19686e+08	7.22908e+08		2.40181e+08			6.95624e+08	4.25982e+08	5.16129e+08	5.33553e+08		349000000			2.03297e+08	3.36104e+08	Q63421	Q63421	0+188+14+566	0+188+14+185+23+358	4	4	26.97	26.97
P84076	Neuron-specific calcium-binding protein hippocalcin OS=Rattus norvegicus GN=Hpca PE=1 SV=2	1.29257	0.174089	12	151		5.44422e+09	5.0664e+09	4.71169e+09	4.52916e+09	2.19128e+09	4.44442e+09	3.0695e+09	3.66341e+09	2.81115e+09	1.39125e+09	4.78102e+09	6.04719e+09	3.19179e+09	1.98325e+09	2690000000	1.87508e+09	3.85913e+09		1.97964e+09	P84076	P84076	0+181+12+0	0+7+25+18+44+24+12+7+11+6+20+7+12	64	64	190.02	190.02
P62853	40S ribosomal protein S25 OS=Rattus norvegicus GN=Rps25 PE=2 SV=1	1.43213	0.175861	5	35		1.43269e+09	1.53012e+09	8.43212e+08	6.06933e+08	7.17537e+08	7.65141e+08	4.952e+08			1.21027e+09	7.4171e+08	7.12566e+08	2.85832e+08	6.5539e+08	439000000				4.17683e+08	P62853	P62853	0+85+9+31	0+41+11+14+10+9+13+6+7+14	32	32	65.53	65.53
P62902	60S ribosomal protein L31 OS=Rattus norvegicus GN=Rpl31 PE=2 SV=1	1.52792	0.178036	3	14						4.81223e+08		6.35228e+08	9.33711e+08							521000000	5.19253e+08	5.58364e+08	1.90445e+08		P62902	P62902	0+101+14+10	0+14+9+78+24	26	26	36.97	36.97
P62246	40S ribosomal protein S15a OS=Rattus norvegicus GN=Rps15a PE=1 SV=2	1.43648	0.180751	5	30						8.56104e+08	1.00128e+09	5.66605e+08	1.24495e+09							838000000	6.72763e+08	1.88224e+08	8.85628e+08	6.08033e+08	P62246	P62246	0+43+14+73	0+3+9+31+14+3+8+20+29+13	46	46	70.27	70.27
Q00981	Ubiquitin carboxyl-terminal hydrolase isozyme L1 OS=Rattus norvegicus GN=Uchl1 PE=1 SV=2	0.825149	0.187733	14	515	4.00857e+10	3.34294e+10	3.71762e+10	2.89653e+10	3.32834e+10	2.49205e+10	2.93889e+10	2.0216e+10	3.29605e+10	2.52895e+10	4.54701e+10	3.32767e+10	4.5707e+10	6.22876e+10	4.87274e+10	34200000000	3.1217e+10	2.89172e+10	2.69895e+10	1.37052e+10	Q00981	Q00981	0+178+21+24	1+15+4+8+38+18+22+24+2+68+3+19+2	67	67	227.58	227.58
P80254	D-dopachrome decarboxylase OS=Rattus norvegicus GN=Ddt PE=1 SV=3	1.41602	0.190534	9	75						4.79074e+09	6.8574e+09	1.06644e+10	8.18401e+09		2.19433e+09					6970000000	9.02512e+09	4.97375e+09	5.43294e+09	3.70911e+09	P80254	P80254	0+22+15+81	0+14+104	88	88	130.29	130.29
Q5HZV9	Protein phosphatase 1 regulatory subunit 7 OS=Rattus norvegicus GN=Ppp1r7 PE=1 SV=1	0.670761	0.19104	8	48		2.20873e+08	1.51879e+08		7.34846e+08	1.35344e+09	2.61922e+09	1.38174e+09	1.3572e+09	1.31332e+09	4.93158e+08	1.31303e+09	3.32531e+09	6.02629e+08	2.9683e+09	1970000000	1.98841e+09	1.82967e+09	1.33195e+09	1.19649e+09	Q5HZV9	Q5HZV9	0+199+18+143	0+5+15+103+10+66+18+5+19+3+41+36+9+30	31	31	108.1	108.1
P07323	Gamma-enolase OS=Rattus norvegicus GN=Eno2 PE=1 SV=2	1.12684	0.19405	25	777	5.52124e+10	5.2532e+10	6.69852e+10	5.76731e+10	5.62556e+10	5.75749e+10	5.93964e+10	4.34923e+10	4.23487e+10	4.26557e+10	4.88633e+10	4.79104e+10	5.52079e+10	5.08543e+10	6.14675e+10	44600000000	2.09144e+10	4.1851e+10	5.95871e+10	4.27472e+10	P07323	P07323	0+162+17+255	0+15+13+4+18+55+74+4+10+6+63+7+57+9+59+12+28	74	74	393.43	393.43
P16086	Spectrin alpha chain, brain OS=Rattus norvegicus GN=Sptan1 PE=1 SV=2	0.83383	0.196381	103	879	9.40015e+09	1.70729e+09	9.97412e+09	9.78384e+09	1.64459e+10	1.95497e+10	1.27867e+10	1.75267e+10	1.56129e+10	1.83431e+10	1.27814e+10	1.35312e+10	1.54068e+10	1.26242e+10	1.54982e+10	21600000000	1.60721e+10	1.714e+10	1.85772e+10	1.40315e+10	P16086	P16086	0+485+22+1965	0+7+11+19+14+12+18+3+17+28+8+31+46+15+10+11+9+3+10+2+21+7+10+8+15+30+6+10+21+16+42+14+33+15+10+34+14+14+16+3+14+34+9+3+12+23+10+1+14+9+15+8+11+15+21+2+25+7+16+68+20+7+24+41+23+20+17+16+33+65+13+7+21+3+33+7+18+34+17+10+21+37+10+25+33+7+27+27+24+21+14+2+39+53+37+47+20+25+25+36+21+15+14+32+29+6+41+17+11+3+20+39+18+108+52+38+29+16+37+17+15+5	49	49	1391.23	1391.23
P62914	60S ribosomal protein L11 OS=Rattus norvegicus GN=Rpl11 PE=1 SV=2	1.19841	0.196728	4	30		6.19639e+08	7.66193e+08	8.66384e+08	9.75009e+08	6.30531e+08	6.73366e+08	5.30439e+08	5.97983e+08	5.10132e+08	6.22103e+08	7.70777e+08	9.11572e+08	6.21685e+08	5.68706e+08	506000000	3.47199e+08	5.489e+08		2.51262e+08	P62914	P62914	0+38+14+126	0+38+14+15+8+3+7+84+9	21	21	49.42	49.42
Q5FVJ0	Protein RUFY3 OS=Rattus norvegicus GN=Rufy3 PE=1 SV=1	1.81403	0.201968	14	71	3.52236e+09	1.36106e+09	1.73414e+09	1.99539e+09	3.38055e+09	3.15802e+08	7.8164e+07				8.03078e+08	2.17501e+09	1.50217e+08	4.64477e+08	3.23098e+09		2.90535e+08	4.58469e+08	4.98896e+08	7.08103e+08	Q5FVJ0	Q5FVJ0	0+315+13+141	1+17+64+11+35+24+98+35+10+34+7+11+56+9+30+11+3+12+2	34	34	160.27	160.27
P26772	10 kDa heat shock protein, mitochondrial OS=Rattus norvegicus GN=Hspe1 PE=1 SV=3	1.25032	0.202316	9	74						4.44701e+09	5.02188e+09	4.96127e+09	6.07168e+09		1.99073e+09					5190000000	5.23374e+09	4.84757e+09	4.45151e+09	2.88245e+09	P26772	P26772	0+40+14+48	0+7+8+13+8+4+26+4+29+3	69	69	119.62	119.62
Q9QYF3	Myosin-Va OS=Rattus norvegicus GN=Myo5a PE=2 SV=1	1.24166	0.20553	43	370	5.15388e+09	4.62043e+09	4.49969e+09	5.98616e+09	9.14969e+09	6.49865e+09	2.58828e+09	3.79282e+09	5.39818e+09	4.68888e+09	9.71611e+08	3.19737e+09	3.91591e+09	6.57414e+09	3.76948e+09	2820000000	5.19253e+09	3.9117e+09	6.23912e+09	5.59086e+09	Q9QYF3	Q9QYF3|P70569	0+1572+16+240	0+36+15+104+14+9+32+12+9+17+9+21+25+24+16+35+15+109+12+12+8+33+11+19+12+24+26+8+8+16+9+51+9+31+7+40+11+100+14+7+9+5+10+71+22+59+11+70+19+16+8+13+18+19+10+39+25+68+9+32+11+43+31+34+17+75+16+24+21+10+10+33|0+155+14+334+12+236+9+495+8+583	27	27|2	532.29	532.29|47.26
Q8VD52	Pyridoxal phosphate phosphatase OS=Rattus norvegicus GN=Pdxp PE=1 SV=2	1.51384	0.206405	13	104		4.19062e+09	1.04275e+10				3.07294e+09	2.98604e+09	1.97967e+09	3.5058e+09	2.80512e+09	2.11487e+09	4.44231e+09			2180000000	3.18352e+09	2.99687e+09	2.69895e+09	2.6214e+09	Q8VD52	Q8VD52	0+99+20+190	0+13+33+6+19+3+20+3+22+21+14+9+39+26+17+64	53	53	203.2	203.2
P21707	Synaptotagmin-1 OS=Rattus norvegicus GN=Syt1 PE=1 SV=3	0.601082	0.207168	13	106	3.20902e+08	6.91273e+08	4.6357e+08	3.32135e+08	2.08837e+08	1.20306e+09	2.47485e+09	2.83766e+09	6.16352e+09	6.3061e+09	9.45596e+08	3.52813e+08	1.78463e+09		7.84104e+09	4620000000	4.2756e+09	3.64882e+09	3.69206e+09	4.2856e+09	P21707	P21707|P29101|P47861	0+375+13+33	0+182+7+11+33+3+36+16+9+4+12+41+15+6+23+23|0+183+7+112+12+41+15+19+10+23|0+268+12+106	32	32|10|3	177.94	177.94|64.03|16.35
O35509	Ras-related protein Rab-11B OS=Rattus norvegicus GN=Rab11b PE=2 SV=4	1.22956	0.209919	9	132	3.6196e+09	3.56979e+09	4.32967e+09	2.88366e+09	3.68076e+09	2.43834e+09	1.85614e+09	1.43738e+09	3.22462e+09	2.81115e+09	1.66271e+09	1.24286e+09	3.81319e+09	3.692e+09	2.15399e+09	3000000000	2.49324e+09	3.40697e+09	1.89277e+09	9.20208e+08	O35509	O35509|P62494	0+61+11+146	0+13+11+9+18+10+11+2+30+41+29+44|0+13+11+9+18+10+11+2+30+112	45	45|32	135.08	135.08|104.33
P13803	Electron transfer flavoprotein subunit alpha, mitochondrial OS=Rattus norvegicus GN=Etfa PE=1 SV=4	1.42522	0.21157	11	67	5.05664e+09	2.30424e+09					1.88707e+09	2.15143e+09	2.36744e+09	8.61798e+08	6.27758e+08	2.37548e+09	1.79746e+09			2260000000	1.30844e+09	1.14617e+09	2.26665e+09	1.9035e+09	P13803	P13803	0+294+27+12	0+46+13+16+26+25+13+7+12+11+34+29+59+3+27+12	55	55	159.75	159.75
Q71UE8	NEDD8 OS=Rattus norvegicus GN=Nedd8 PE=1 SV=1	1.54419	0.212936	3	26						1.07416e+09	9.5488e+08	2.4389e+09	1.72456e+09							722000000	5.31617e+08	1.21978e+09	7.33739e+08	1.80561e+09	Q71UE8	Q71UE8	0+60+14+7	0+11+14+35+14+7	34	34	42.88	42.88
Q99MC0	Protein phosphatase 1 regulatory subunit 14A OS=Rattus norvegicus GN=Ppp1r14a PE=2 SV=1	1.52539	0.213489	2	13		2.12516e+08	2.43686e+08	4.57008e+08	2.27111e+08	2.13757e+08	2.85639e+08	2.84693e+08							2.4298e+08					1.17473e+08	Q99MC0	Q99MC0	0+120+18+9	0+59+6+55+18+9	16	16	24.29	24.29
P05708	Hexokinase-1 OS=Rattus norvegicus GN=Hk1 PE=1 SV=4	0.744511	0.215424	29	309	5.73734e+09	5.01442e+09		5.07215e+09	2.42773e+09	1.40715e+10	5.19719e+09	7.40945e+09	6.96967e+09	1.68235e+10	5.64417e+09	5.65303e+09	1.18633e+10		6.79032e+09	15500000000	1.1642e+10	8.45433e+09	1.57731e+10	1.09859e+10	P05708	P05708|P27926	0+451+11+456	0+30+12+27+22+56+12+3+11+3+11+56+11+41+12+8+16+50+15+11+11+15+8+10+11+6+10+12+10+17+22+85+14+89+11+5+26+16+35+9+15+55+11+8|0+750+12+162	33	33|1	384.2	384.2|15.31
Q07266	Drebrin OS=Rattus norvegicus GN=Dbn1 PE=2 SV=3	0.697229	0.216159	9	84	5.49963e+08	4.2145e+08		4.36411e+08	1.18254e+09	1.0849e+09	1.00644e+09	4.78508e+08	1.75517e+09	3.33214e+09	1.66271e+09	1.50347e+09	8.29402e+08	8.21767e+08	3.38859e+09	1340000000	1.91629e+09	1.47215e+09	1.2969e+09	2.09929e+09	Q07266	Q07266	0+400+29+278	0+42+20+17+15+55+16+106+20+64+74+11+17+250	22	22	133.1	133.1
Q6QLM7	Kinesin heavy chain isoform 5A OS=Rattus norvegicus GN=Kif5a PE=1 SV=1	0.836551	0.21694	4	51	1.16692e+09	2.93701e+08	1.10622e+09	1.19337e+09	2.62352e+08	7.79839e+08	7.00176e+08	8.9952e+08	1.21434e+09	1.20478e+09	1.21027e+09	7.56744e+08	1.56636e+09	1.10998e+09	9.45654e+08	1020000000	9.65358e+08	9.85287e+08	1.03985e+09	9.45225e+08	Q6QLM7	Q6QLM7	0+286+11+730	1+15+176+13+53+17+12+11+730	5	5	56.12	56.12
Q3KRE8	Tubulin beta-2B chain OS=Rattus norvegicus GN=Tubb2b PE=1 SV=1	1.0605	0.217674	32	2491	5.4348e+11	5.44422e+11	6.10915e+11	6.84869e+11	6.04323e+11	5.54265e+11	5.2075e+11	5.27657e+11	4.55121e+11	5.10132e+11	5.19173e+11	5.06167e+11	4.55786e+11	5.83574e+11	5.73959e+11	489000000000	4.95557e+11	4.80551e+11	5.61988e+11	5.73226e+11	Q3KRE8	Q3KRE8	0+103+18+324	1+174+42+60+6+24+3+9+2+39+3+29+54	75	75	526.33	526.33
P21708	Mitogen-activated protein kinase 3 OS=Rattus norvegicus GN=Mapk3 PE=1 SV=5	0.631495	0.217941	8	45	6.64494e+07	1.0005e+09	2.10817e+09	3.05101e+09	9.17579e+08	2.51353e+09	6.47586e+08		1.51027e+09	5.41608e+07		8.7201e+08	4.22404e+09		2.16712e+09		2.20477e+09		2.19654e+09	8.65822e+08	P21708	P21708	0+42+23+315	0+16+17+9+23+7+13+10+10+61+43+171	27	27	106.25	106.25
P37996	ADP-ribosylation factor-like protein 3 OS=Rattus norvegicus GN=Arl3 PE=1 SV=2	1.71533	0.21817	6	30		5.28901e+08	2.48219e+09		4.71189e+08	5.74674e+08		1.45592e+09	2.69399e+09	7.21783e+08	1.22158e+09	5.54278e+08	7.36961e+08		4.7414e+08	1630000000		3.53315e+08		2.34947e+08	P37996	P37996	0+127+22+33	0+19+11+5+19+8+10+7+19+29+22+33	44	44	74.44	74.44
P47875	Cysteine and glycine-rich protein 1 OS=Rattus norvegicus GN=Csrp1 PE=2 SV=2	1.44203	0.220554	7	88	1.30738e+09	2.6266e+09	2.78822e+09	2.16274e+08	9.13663e+08	8.9907e+08	1.27867e+09	7.61346e+08	1.73476e+09	2.07309e+09	2.02466e+09	1.0424e+09	5.17413e+08	3.97783e+08	2.45607e+09	552000000	7.71668e+08	1.49318e+09	3.7388e+08	4.94911e+08	P47875	P47875	0+42+17+134	0+15+17+10+17+10+39+43+17+10+15	54	54	98.37	98.37
P27139	Carbonic anhydrase 2 OS=Rattus norvegicus GN=Ca2 PE=1 SV=2	1.27302	0.221612	12	221	5.72653e+09	1.28942e+10	1.91548e+10	7.74983e+09	5.41672e+09	1.11712e+10	1.17555e+10	1.13136e+10	1.27556e+10	1.20478e+10	1.30076e+10	1.0424e+10	1.10544e+10	1.67926e+09	5.63452e+08	8330000000	1.20541e+10	1.20926e+10	9.69751e+09	7.49436e+09	P27139	P27139	0+132+16+112	0+9+44+4+23+9+22+1+14+6+35+45+14+1+24+9	67	67	180.29	180.29
P85108	Tubulin beta-2A chain OS=Rattus norvegicus GN=Tubb2a PE=1 SV=1	1.06159	0.223615	32	2616	5.62929e+11	5.56361e+11	6.25649e+11	7.08041e+11	6.27817e+11	5.69304e+11	5.32093e+11	5.42494e+11	4.66345e+11	5.22072e+11	5.24828e+11	5.23206e+11	4.72477e+11	6.01438e+11	5.9366e+11	499000000000	5.0586e+11	4.90014e+11	5.78345e+11	5.92805e+11	P85108	P85108	0+103+18+324	1+174+42+60+6+24+3+9+2+39+3+29+54	75	75	534.14	534.14
P60901	Proteasome subunit alpha type-6 OS=Rattus norvegicus GN=Psma6 PE=1 SV=1	0.830012	0.226011	7	92	2.33383e+09	2.92508e+09	2.24418e+09	2.97377e+09	2.72794e+09	1.2138e+09	9.64161e+08	1.26118e+09	2.29601e+09	1.98626e+09	1.18765e+09	2.50578e+09	3.28679e+09	3.62054e+09	3.37546e+09	2810000000	2.19446e+09	2.71296e+09	1.96287e+09	1.55543e+09	P60901	P60901	0+21+9+216	0+11+32+16+29+83+10+47+18	36	36	99.15	99.15
P21670	Proteasome subunit alpha type-4 OS=Rattus norvegicus GN=Psma4 PE=1 SV=1	1.72466	0.226044	8	49			3.76296e+09			6.5631e+08	9.94065e+08	7.91949e+08	1.54088e+09	8.4009e+08	2.98609e+08	4.54047e+08				855000000	1.08178e+09	1.35648e+09	1.02817e+09	7.34208e+08	P21670	P21670	0+141+19+101	0+8+9+37+10+3+24+50+35+11+8+10+13+43	37	37	118.67	118.67
P63029	Translationally-controlled tumor protein OS=Rattus norvegicus GN=Tpt1 PE=1 SV=1	1.27717	0.22645	7	76		2.67436e+09	1.92682e+09	1.05048e+09	3.08035e+09	1.84755e+09		1.7434e+09	2.54092e+09	2.22504e+09	1.0768e+09	2.00462e+09	3.01717e+09	1.48871e+09	1.7337e+09	2950000000	1.08178e+09	6.01477e+08		1.09859e+09	P63029	P63029	0+5+14+153	0+5+29+56+7+3+23+29+12+8	41	41	95.49	95.49
Q66HR2	Microtubule-associated protein RP/EB family member 1 OS=Rattus norvegicus GN=Mapre1 PE=1 SV=3	2.31417	0.227096	6	17			2.33485e+09				4.60941e+08		5.39818e+08		4.92027e+08	8.16883e+08	4.62205e+08						4.93054e+08	1.3814e+08	Q66HR2	Q66HR2	0+222+19+27	0+113+55+36+10+8+19+27	31	31	80.65	80.65
O35264	Platelet-activating factor acetylhydrolase IB subunit beta OS=Rattus norvegicus GN=Pafah1b2 PE=1 SV=1	0.819065	0.228918	6	89	3.10097e+09	5.99342e+09	4.22766e+09	3.26986e+09	3.10646e+09	3.39434e+09	2.56766e+09	2.12361e+09	3.64301e+09	3.20189e+09	3.70999e+09	3.15728e+09	4.41663e+09	5.68091e+09	3.80888e+09	8240000000	3.79137e+09	2.70244e+09	3.07283e+09	3.69823e+09	O35264	O35264	0+60+19+150	0+30+6+24+36+37+9+62+20+5	31	31	77.52	77.52
Q5PPN5	Tubulin polymerization-promoting protein family member 3 OS=Rattus norvegicus GN=Tppp3 PE=2 SV=1	0.853497	0.234224	5	43		1.03034e+09	1.04048e+09	7.53098e+08	6.19986e+08	8.48585e+08	7.52767e+08	6.75104e+08	8.76566e+08	8.29236e+08	8.42666e+08	1.2128e+09	1.10929e+09	1.05639e+09	9.11505e+08	1560000000	6.19189e+08	8.52793e+08		5.36244e+08	Q5PPN5	Q5PPN5	0+48+13+115	0+48+13+7+18+20+9+36+14+11	30	30	62.36	62.36
Q8K586	GTP-binding nuclear protein Ran, testis-specific isoform OS=Rattus norvegicus GN=Rasl2-9 PE=2 SV=1	0.829282	0.23454	9	109	3.04695e+09	4.45328e+09	3.08291e+09	3.23124e+09	2.72794e+09	2.98616e+09	2.46454e+09	1.22409e+09	2.42867e+09	2.2359e+09	3.0992e+09	3.01695e+09	4.87883e+09	5.60945e+09	4.41305e+09	1800000000	2.62718e+09	3.03893e+09	3.04946e+09	2.08841e+09	Q8K586	Q8K586	0+56+15+145	0+12+25+19+15+39+13+18+11+64	29	29	118.09	118.09
Q64119	Myosin light polypeptide 6 OS=Rattus norvegicus GN=Myl6 PE=1 SV=3	1.38418	0.235082	9	51						7.31501e+08	1.95926e+09	8.79118e+08	1.34699e+09		5.56499e+08					879000000	1.33934e+09	1.00421e+09	9.81435e+08	5.67788e+08	Q64119	Q64119|P16409|P02600	0+26+11+114	0+13+8+5+24+13+56+32|0+60+8+75+16+41|0+132+16+41	58	58|12|8	115.24	115.24|32.53|22.73
P04905	Glutathione S-transferase Mu 1 OS=Rattus norvegicus GN=Gstm1 PE=1 SV=2	0.833038	0.235266	21	395	1.70715e+10	1.27748e+10	1.02688e+10	1.11484e+10	1.38355e+10	7.80913e+09	1.13431e+10	1.03862e+10	1.32658e+10	9.37775e+09	1.4478e+10	1.14263e+10	2.18264e+10	2.2152e+10	1.83877e+10	13800000000	1.24662e+10	1.3039e+10	7.50096e+09	5.71051e+09	P04905	P04905	0+96+12+110	0+18+60+4+40+12+53+15+9+7	74	74	322.88	322.88
P55161	Nck-associated protein 1 OS=Rattus norvegicus GN=Nckap1 PE=2 SV=1	0.848965	0.237358	24	194	2.75522e+09	4.46522e+09	5.91646e+09	2.61331e+09	1.06377e+09	4.28589e+09	4.45473e+09	4.54397e+09	5.24511e+09	3.6469e+09	6.49249e+09	3.48804e+09	4.2112e+09	4.60904e+09	3.28352e+09	4480000000	6.14038e+09	3.49109e+09	5.30442e+09	4.427e+09	P55161	P55161	0+906+11+211	0+70+11+120+15+89+10+32+40+86+11+8+18+4+10+27+13+141+10+3+26+54+14+25+12+19+27+11+19+58+11+40+14+6+14+60	24	24	293.05	293.05
Q63797	Proteasome activator complex subunit 1 OS=Rattus norvegicus GN=Psme1 PE=2 SV=1	2.88394	0.238249	5	13			1.63213e+09					3.55171e+08		3.20189e+08	2.4771e+08					182000000		5.142e+08		1.22912e+08	Q63797	Q63797	0+198+15+36	0+24+11+23+14+37+7+82+15+7+12+17	23	23	70.28	70.28
P54921	Alpha-soluble NSF attachment protein OS=Rattus norvegicus GN=Napa PE=1 SV=2	1.20256	0.239126	13	96	1.62072e+09	1.42075e+09	2.23284e+09				2.91826e+09	2.34617e+09	3.30626e+09	2.8003e+09	2.70332e+09	1.81418e+09	2.38806e+09			1510000000	1.45267e+09	2.23977e+09	2.54706e+09	1.16386e+09	P54921	P54921	0+140+23+132	0+6+13+3+25+31+15+1+22+6+41+4+13+47+12+32+11+3+10	54	54	179.16	179.16
P52759	Ribonuclease UK114 OS=Rattus norvegicus GN=Hrsp12 PE=1 SV=3	1.31883	0.239699	8	53	1.79359e+09					2.09461e+09	1.72208e+09	1.40956e+09	3.34707e+09		2.28481e+09					1500000000	2.02962e+09	1.72451e+09	1.16837e+09	7.25507e+08	P52759	P52759	0+13+16+108	0+13+43+4+57+3+17	85	85	116.03	116.03
Q497B0	Omega-amidase NIT2 OS=Rattus norvegicus GN=Nit2 PE=1 SV=1	2.17743	0.243512	8	44		1.20585e+09	5.33842e+09				3.58853e+08	7.86384e+08	2.25519e+08	1.34588e+09	7.00148e+08	9.18116e+08	5.89312e+08			263000000	2.16356e+08	1.08308e+09	1.06439e+09	8.36454e+08	Q497B0	Q497B0	0+213+21+42	0+5+12+113+17+10+10+28+55+14+10+2	37	37	125.75	125.75
P24268	Cathepsin D OS=Rattus norvegicus GN=Ctsd PE=1 SV=1	1.35783	0.243925	4	27	1.27496e+09	1.03273e+09	9.87211e+08	7.93006e+08	4.90768e+08	1.57901e+09		4.8129e+08	4.19405e+08	4.49351e+08	1.1311e+09		5.59782e+08	5.12116e+08	5.30617e+08		2.85383e+08	1.07256e+09	5.18758e+08	3.0456e+08	P24268	P24268	0+230+18+159	0+171+18+41+18+60+28+71	15	15	55.48	55.48
Q9QUL6	Vesicle-fusing ATPase OS=Rattus norvegicus GN=Nsf PE=1 SV=1	1.80619	0.245191	25	134	1.03618e+10	2.42363e+10				7.62652e+09	6.66147e+09	1.36319e+09	9.7555e+09	1.30247e+10	1.03382e+10	6.5952e+09	1.13625e+10					3.30181e+08		2.54526e+08	Q9QUL6	Q9QUL6	0+516+13+215	0+50+17+83+11+8+29+7+27+6+13+3+12+17+31+23+20+35+11+113+33+6+11+28+38+6+10+80+16	37	37	321.51	321.51
P85834	Elongation factor Tu, mitochondrial OS=Rattus norvegicus GN=Tufm PE=1 SV=1	2.09849	0.245698	6	21				2.11125e+09	8.30128e+06	1.00112e+09		1.07571e+09			9.96495e+07		5.22549e+08			255000000		1.55627e+09	1.33195e+08	4.32911e+08	P85834	P85834	0+120+15+317	0+91+11+2+31+103+33+158+21+2	21	21	82.1	82.1
Q63692	Hsp90 co-chaperone Cdc37 OS=Rattus norvegicus GN=Cdc37 PE=1 SV=2	0.274741	0.247068	4	13	1.37221e+07	1.39687e+07		1.57056e+07	1.43576e+07	2.51353e+08							2.83743e+07	5.82383e+08		278000000				1.13122e+07	Q63692	Q63692	0+69+15+295	0+69+15+43+18+142+21+40+22+9	20	20	59.41	59.41
P24587	A-kinase anchor protein 5 OS=Rattus norvegicus GN=Akap5 PE=2 SV=2	1.25301	0.24829	8	53		6.13669e+08	4.93039e+08	4.15813e+08	2.245e+08	5.57488e+08	2.78421e+08	4.51615e+08	5.31654e+08	4.93851e+08	2.55628e+08	9.68232e+07	6.93308e+08	2.78686e+08	5.18796e+08	248000000	4.86285e+08	1.03471e+08	4.59171e+08	4.60104e+08	P24587	P24587	0+157+13+544	0+146+24+129+47+3+37+193+20+115	17	17	108.92	108.92
P52873	Pyruvate carboxylase, mitochondrial OS=Rattus norvegicus GN=Pc PE=1 SV=2	0.805251	0.248781	28	160	3.56558e+09	1.81474e+09	1.94949e+09	2.11125e+09	9.72399e+08	3.3836e+09	4.36192e+09	3.04168e+09	3.59198e+09	3.27787e+09	4.77322e+09	2.2552e+09	2.78607e+09	3.64436e+09	3.21785e+09	2170000000	1.46298e+09	3.19666e+09	5.94703e+09	5.40595e+09	P52873	P52873	0+406+22+750	0+30+8+24+15+30+40+58+14+24+20+10+15+31+9+40+9+29+22+91+23+5+8+16+10+50+30+157+24+70+52+9+15+9+57+7+9+63+25+20	34	34	320.67	320.67
P02625	Parvalbumin alpha OS=Rattus norvegicus GN=Pvalb PE=1 SV=2	1.20388	0.248882	6	30						1.32121e+09	1.0415e+09	1.27046e+09	1.23474e+09		6.16447e+08					1250000000	1.44237e+09	1.09359e+09	9.10164e+08	7.52699e+08	P02625	P02625	0+55+14+41	0+14+23+9+23+15+26	65	65	84.24	84.24
Q03114	Cell division protein kinase 5 OS=Rattus norvegicus GN=Cdk5 PE=1 SV=1	2.06312	0.252748	8	23			1.45078e+09				6.31087e+08			1.59552e+08		1.50347e+08	1.99005e+08			275000000	2.85383e+08	2.76553e+08		9.86558e+08	Q03114	Q03114	0+9+11+272	0+9+11+14+16+54+8+29+8+68+37+6+8+6+18	36	36	99.43	99.43
P34926	Microtubule-associated protein 1A OS=Rattus norvegicus GN=Map1a PE=1 SV=1	0.864407	0.253309	93	1325	2.78763e+10	9.81393e+09	2.35752e+10	1.39033e+10	2.493e+10	3.77029e+10	3.67103e+10	4.22867e+10	3.05114e+10	3.53836e+10	2.49972e+10	2.60601e+10	3.85171e+10	3.40617e+10	2.9289e+10	39500000000	2.98777e+10	3.22821e+10	4.11268e+10	3.13262e+10	P34926	P34926	0+2243+19+512	0+34+40+7+63+9+39+5+21+8+9+29+18+2+6+7+15+12+9+3+10+18+12+81+15+37+31+3+7+40+17+21+26+46+7+58+33+37+42+29+15+27+39+29+11+33+93+18+23+9+22+5+94+14+32+50+18+28+21+27+16+18+12+7+18+2+13+10+9+14+9+10+13+27+39+6+19+19+21+81+52+83+46+9+14+75+35+52+19+112+18+227+20+16+21+11+49+38	44	44	1338.6	1338.6
P07825	Synaptophysin OS=Rattus norvegicus GN=Syp PE=1 SV=1	0.795937	0.253413	5	111	2.9497e+09	2.12516e+09	1.99482e+09	1.31309e+09	2.97593e+09	3.35137e+09	4.09382e+09	2.49455e+09	3.96955e+09	3.74459e+09	4.50176e+09	5.14185e+09	6.32964e+09	1.50062e+09	3.5068e+09	945000000	3.4926e+09	4.53211e+09	4.82539e+09	1.67508e+09	P07825	P07825	0+70+13+224	0+14+10+46+13+80+16+40+10+78	15	15	73.71	73.71
P23978	Sodium- and chloride-dependent GABA transporter 1 OS=Rattus norvegicus GN=Slc6a1 PE=1 SV=1	1.78601	0.254162	1	10				5.18801e+08	5.07736e+08		1.45397e+08	1.40028e+08	7.9493e+08				2.52929e+08	3.78727e+08				1.29339e+08		1.82736e+08	P23978	P23978	0+7+21+571	0+7+21+571	3	3	17.69	17.69
P69897	Tubulin beta-5 chain OS=Rattus norvegicus GN=Tubb5 PE=1 SV=1	1.05554	0.254723	32	2333	5.22951e+11	5.28901e+11	5.93913e+11	6.7457e+11	6.09544e+11	5.45672e+11	5.16625e+11	5.25802e+11	4.38793e+11	4.92766e+11	5.1578e+11	4.9915e+11	4.62205e+11	5.49036e+11	5.52945e+11	493000000000	4.82164e+11	4.77396e+11	5.50304e+11	5.8084e+11	P69897	P69897	0+103+18+323	1+174+42+60+6+24+3+9+2+39+3+29+53	75	75	516.32	516.32
Q3ZB98	Breast carcinoma-amplified sequence 1 homolog (Fragment) OS=Rattus norvegicus GN=Bcas1 PE=1 SV=2	0.600777	0.255432	3	19	3.54397e+08	5.79046e+08	9.32806e+08	5.22663e+08		5.57488e+08	5.52717e+08	5.75878e+08	4.39814e+08	5.71999e+08	6.49249e+08	5.01155e+08		6.06202e+08		3070000000	4.52286e+08	7.01373e+08	6.05218e+08		Q3ZB98	Q3ZB98	0+491+24+40	0+491+24+19+19+2	7	7	42.84	42.84
P25113	Phosphoglycerate mutase 1 OS=Rattus norvegicus GN=Pgam1 PE=1 SV=4	0.854688	0.255796	23	551	3.91133e+10	4.32195e+10	4.38634e+10	3.84917e+10	4.62053e+10	4.44701e+10	3.08325e+10	2.03087e+10	3.89812e+10	2.69176e+10	3.33673e+10	4.09945e+10	5.35388e+10	6.53841e+10	5.33244e+10	64800000000	3.36897e+10	2.83914e+10	3.79722e+10	2.42561e+10	P25113	P25113|P16290	0+195+27+32	0+10+30+6+16+3+18+7+23+3+24+1+50+4+56+3|0+90+16+73+12+49+11+2	85	85|15	376.16	376.16|90.26
P09330	Ribose-phosphate pyrophosphokinase 2 OS=Rattus norvegicus GN=Prps2 PE=1 SV=3	1.25999	0.256984	8	62	4.12742e+09	1.63565e+09					2.65015e+09	1.76195e+09	2.32663e+09	1.91028e+09	2.33006e+09	1.6939e+09	7.17702e+08			1890000000	2.349e+09	2.61832e+09	2.32507e+09	1.32701e+09	P09330	P09330	0+243+17+58	0+22+7+5+15+155+10+29+17+26+32	25	25	107.09	107.09
P10111	Peptidyl-prolyl cis-trans isomerase A OS=Rattus norvegicus GN=Ppia PE=1 SV=2	1.1534	0.25751	14	544		5.34871e+10	6.02981e+10	5.97329e+10	4.89462e+10	5.4782e+10	5.85715e+10	5.49913e+10	4.51039e+10	4.98193e+10	5.51975e+10	6.05395e+10	5.93163e+10	5.22834e+10	5.29303e+10	48800000000	4.96588e+10	5.26818e+10	2.9443e+08	3.62209e+10	P10111	P10111	0+91+27+46	0+19+12+6+12+6+14+7+68+10+10	70	70	208.79	208.79
P41123	60S ribosomal protein L13 OS=Rattus norvegicus GN=Rpl13 PE=1 SV=2	0.288921	0.258067	7	18	3.87891e+08		1.96082e+08				1.74271e+08				2.97478e+08	5.2922e+08		7.19344e+08	4.91215e+08				2.33675e+09		P41123	P41123	0+105+11+95	0+21+10+14+15+14+8+10+9+4+11+29+13+9+10+34	36	36	71.04	71.04
P54690	Branched-chain-amino-acid aminotransferase, cytosolic OS=Rattus norvegicus GN=Bcat1 PE=1 SV=1	1.54704	0.258135	3	18	5.48883e+08					1.40715e+09	2.76358e+09	1.71558e+09	7.52071e+08	1.3893e+09		6.3346e+08	2.13128e+09	6.24067e+08	4.87274e+08		1.27753e+09		3.90237e+08		P54690	P54690	0+334+17+60	0+134+9+173+14+4+17+60	9	9	43.05	43.05
Q9Z2G8	Nucleosome assembly protein 1-like 1 OS=Rattus norvegicus GN=Nap1l1 PE=2 SV=1	1.33951	0.260028	2	10	4.40835e+08	4.82339e+08	4.205e+08	6.21789e+08	6.26512e+08							4.45026e+08	4.05714e+08		7.17121e+08			1.72451e+08		1.94701e+08	Q9Z2G8	Q9Z2G8|Q5U2Z3	0+94+10+286	0+55+17+22+10+286|0+83+10+293	6	6|2	28.49	28.49|14.52
Q8VIF7	Selenium-binding protein 1 OS=Rattus norvegicus GN=Selenbp1 PE=1 SV=1	0.806181	0.261161	1	4		1.87444e+08		2.35584e+08									2.4009e+08	2.84641e+08							Q8VIF7	Q8VIF7	0+103+11+358	0+103+11+358	2	2	15.07	15.07
Q63198	Contactin-1 OS=Rattus norvegicus GN=Cntn1 PE=1 SV=2	1.12703	0.262572	28	286	4.34352e+09	3.06834e+09	5.72378e+09	7.05466e+09	7.21794e+09	5.5534e+09	6.67178e+09	5.87934e+09	5.62268e+09	4.14618e+09	5.64417e+09	4.79104e+09	5.07142e+09	5.83574e+09	5.34557e+09	3410000000	3.84289e+09	3.33336e+09	5.30442e+09	6.47191e+09	Q63198	Q63198	0+700+23+298	0+78+12+34+23+24+14+40+24+27+40+91+14+55+14+61+9+43+10+5+10+27+14+13+52+24+27+2+33+17+32+74+12+15+23+28	35	35	383.64	383.64
P62775	Myotrophin OS=Rattus norvegicus GN=Mtpn PE=1 SV=2	1.15739	0.266045	6	53	2.61476e+09					3.34063e+09	3.51635e+09	3.21787e+09	3.96955e+09		2.06991e+09					3870000000	3.64714e+09	2.76553e+09	2.57042e+09	2.34947e+09	P62775	P62775	0+36+21+61	0+11+13+12+21+9+24+4+20+4	66	66	93.4	93.4
Q4V8B0	Oxidation resistance protein 1 OS=Rattus norvegicus GN=Oxr1 PE=1 SV=3	0.870469	0.268909	21	246	5.15388e+09	3.80857e+09	3.12825e+09	4.05514e+09	2.25805e+09	5.10225e+09	6.14588e+09	4.99836e+09	5.33695e+09	6.92477e+09	7.91767e+09	5.09174e+09	6.81753e+09	4.5614e+09	4.54439e+09	4750000000	5.34707e+09	3.19666e+09	6.39101e+09	5.27542e+09	Q4V8B0	Q4V8B0	0+733+16+90	0+88+32+56+30+68+15+6+13+111+12+55+11+14+9+5+15+9+5+7+16+47+18+19+26+8+14+10+30+90	29	29	297.58	297.58
Q63507	60S ribosomal protein L14 OS=Rattus norvegicus GN=Rpl14 PE=1 SV=3	0.862624	0.271456	3	19	4.48398e+08	6.10087e+08	4.11432e+08	6.15352e+08		5.02706e+08	2.93889e+08		3.73485e+08	5.37267e+08		4.26984e+08	5.68769e+08	7.44354e+08	6.4751e+08		4.34772e+08	7.46589e+08	4.39309e+08	3.88315e+08	Q63507	Q63507	0+23+12+179	0+11+33+170	15	15	38.82	38.82
P62161	Calmodulin OS=Rattus norvegicus GN=Calm1 PE=1 SV=2	1.19816	0.272094	6	176		2.20873e+10	2.04016e+10	2.20136e+10	2.88457e+10	1.93348e+10	1.46429e+10	1.78049e+10	8.68403e+09	1.98626e+10	1.30076e+10	2.04471e+10	2.41374e+10	2.52485e+10	1.83877e+10	9120000000	1.566e+10	1.08308e+10		8.11436e+09	P62161	P62161|Q5U206	0+91+16+42	0+14+24+40+29+20+22|0+78+13+58	50	50|8	93.03	93.03|14.72
Q99NA5	Isocitrate dehydrogenase [NAD] subunit alpha, mitochondrial OS=Rattus norvegicus GN=Idh3a PE=1 SV=1	1.27877	0.273077	11	130	8.71945e+09	5.50392e+09					8.60011e+09	5.39712e+09	9.38814e+09	6.31696e+09	3.33673e+09	4.96144e+09	3.80035e+09			6090000000	9.13845e+09	1.13566e+10	4.13605e+09	2.98034e+09	Q99NA5	Q99NA5	0+299+17+50	0+58+8+11+8+15+15+1+53+9+10+17+9+85+40+27	39	39	159.16	159.16
P18422	Proteasome subunit alpha type-3 OS=Rattus norvegicus GN=Psma3 PE=1 SV=3	0.871044	0.273173	9	101	1.62072e+09	1.8625e+09	1.34877e+09	1.39033e+09	1.28304e+09	1.40715e+09	8.19794e+08	1.11281e+09	1.32658e+09	9.30177e+08	1.86631e+09	1.59367e+09	1.50217e+09	1.5959e+09	2.25906e+09	939000000	1.64842e+09	1.66142e+09	1.2969e+09	6.78735e+08	P18422	P18422	0+20+9+226	0+20+32+14+44+86+12+47	34	34	115.37	115.37
P06686	Sodium/potassium-transporting ATPase subunit alpha-2 OS=Rattus norvegicus GN=Atp1a2 PE=1 SV=1	0.697052	0.273596	18	289	4.11662e+09	6.59037e+09	7.76394e+08	6.83581e+08	2.03616e+09	2.01942e+10	6.05307e+09	8.58717e+09	1.76538e+10	1.411e+10	1.70795e+10	2.31534e+10	1.24667e+10	2.11992e+09	7.15807e+08	11400000000	9.64328e+09	1.23029e+10	1.82266e+10	8.8105e+09	P06686	P06686	0+626+18+376	0+72+17+71+11+21+10+8+28+119+26+29+9+53+11+79+15+30+13+4+29+40+29+16+31+249	22	22	263.15	263.15
P61589	Transforming protein RhoA OS=Rattus norvegicus GN=Rhoa PE=1 SV=1	1.12519	0.276805	10	118		2.17291e+09	1.64346e+09	1.49332e+09	1.38355e+09	1.57901e+09	2.19643e+09	1.69703e+09	2.0511e+09	1.30247e+09	1.80975e+09	1.6939e+09	1.56636e+09	1.75072e+09	2.12772e+09	1510000000	1.42177e+09	9.76874e+08		9.35436e+08	P61589	P61589	0+51+17+125	0+6+12+9+41+30+21+14+12+5+12+6+8+17	54	54	150.43	150.43
Q6AYG5	Enoyl-CoA hydratase domain-containing protein 1 OS=Rattus norvegicus GN=Echdc1 PE=1 SV=1	1.72358	0.277707	6	16			1.51879e+09					3.79282e+08		7.57601e+08	3.67606e+08							6.80342e+08	6.9752e+08	3.08911e+08	Q6AYG5	Q6AYG5	0+37+14+248	0+3+10+24+14+1+14+15+11+72+9+17+8+101	22	22	72.64	72.64
Q6P7Q4	Lactoylglutathione lyase OS=Rattus norvegicus GN=Glo1 PE=1 SV=3	0.82884	0.278445	11	159	3.01453e+09	4.28613e+09	2.52753e+09	3.42434e+09	2.41468e+09	2.39537e+09	2.35111e+09	1.81759e+09	2.89808e+09	4.37411e+09	3.68737e+09	3.48804e+09	5.50795e+09	5.89529e+09	4.07156e+09	3840000000	3.82228e+09	2.29234e+09	1.98624e+09	1.00505e+09	Q6P7Q4	Q6P7Q4	0+159+20+5	0+28+10+5+40+5+7+45+8+11+20+5	46	46	148.87	148.87
Q8VBU2	Protein NDRG2 OS=Rattus norvegicus GN=Ndrg2 PE=1 SV=1	0.843155	0.278719	5	62	2.31222e+09	1.75505e+09	1.77947e+09	1.82803e+09	2.14058e+09	1.17083e+09	1.17555e+09	1.05717e+09	2.42867e+09	2.19248e+09	2.22826e+09	3.6885e+09	1.56636e+09	2.78686e+09	2.48234e+09	1470000000	8.83967e+08	1.67194e+09	2.47695e+09	1.9035e+09	Q8VBU2	Q8VBU2	0+254+23+94	0+61+36+157+33+42+14+28	22	22	80.01	80.01
P10760	Adenosylhomocysteinase OS=Rattus norvegicus GN=Ahcy PE=1 SV=3	0.764044	0.279172	12	72	8.31968e+08	1.26554e+09	1.24676e+09	2.56182e+09	7.17878e+08	1.03119e+09	1.08275e+09	1.11281e+09	3.6328e+08	5.40523e+08		1.42328e+09	2.45226e+09	1.25052e+09	1.70743e+09	840000000	2.75081e+08	1.19875e+09	1.14968e+09	2.37122e+09	P10760	P10760	0+151+15+266	0+8+26+87+45+8+22+18+12+83+18+8+8+45+13+31	33	33	142.85	142.85
P11507	Sarcoplasmic/endoplasmic reticulum calcium ATPase 2 OS=Rattus norvegicus GN=Atp2a2 PE=1 SV=1	0.695214	0.284971	13	55						2.15906e+09		1.06644e+09	9.91877e+08	1.61723e+09		1.06245e+09	1.26465e+09			4080000000	1.82357e+09	2.76553e+09	1.9395e+09	1.75122e+09	P11507	P11507	0+174+15+854	0+35+12+127+15+16+13+16+12+6+10+174+24+32+13+44+10+78+13+5+11+46+15+244+13+59	15	15	143.36	143.36
Q63862	Myosin-11 (Fragments) OS=Rattus norvegicus GN=Myh11 PE=2 SV=3	0.659791	0.286915	10	40	3.77087e+08		4.239e+08			6.90683e+08	1.0415e+09	5.47131e+08			2.6807e+08	1.10254e+09	9.3083e+08	1.94128e+09	2.91577e+08	1700000000	8.48938e+08	1.29339e+09	1.4371e+08	8.16875e+08	Q63862	Q63862	0+345+19+963	0+25+15+39+16+133+15+102+19+217+7+27+10+170+8+3+10+84+17+260+13+137	9	9	109.76	109.76
Q5U300	Ubiquitin-like modifier-activating enzyme 1 OS=Rattus norvegicus GN=Uba1 PE=1 SV=1	0.92891	0.289489	36	712	2.7228e+10	2.73405e+10	2.23284e+10	1.87953e+10	1.6968e+10	1.98719e+10	2.12425e+10	2.38326e+10	2.85726e+10	2.377e+10	2.94085e+10	2.23515e+10	2.79891e+10	2.59631e+10	2.78442e+10	23100000000	2.21507e+10	1.94534e+10	2.69895e+10	2.22982e+10	Q5U300	Q5U300	0+678+15+365	0+43+46+8+22+66+7+34+13+29+28+8+18+28+61+39+15+5+15+30+36+7+23+11+35+8+36+7+15+30+23+38+18+4+37+26+11+43+21+13+16+37+11+37	47	47	546.55	546.55
P11505	Plasma membrane calcium-transporting ATPase 1 OS=Rattus norvegicus GN=Atp2b1 PE=2 SV=2	1.21468	0.290413	14	106		1.16287e+09	1.92682e+09	1.81516e+09	2.31026e+09	2.868e+09	1.49522e+09	7.07561e+08	2.43887e+09	1.59552e+09	1.71927e+09	2.56591e+09	1.3481e+09	2.06037e+09	1.6943e+09	1610000000	3.99743e+08	7.42382e+08	1.32026e+09	1.46842e+09	P11505	P11505	0+789+17+452	0+64+16+139+33+116+7+109+11+79+8+52+12+53+17+62+62+418	13	13	174.87	174.87
Q9JHL4	Drebrin-like protein OS=Rattus norvegicus GN=Dbnl PE=1 SV=1	0.693391	0.293361	10	42	4.93778e+08	9.21697e+08	9.87211e+08	2.0855e+08		3.07209e+08			2.93889e+08	5.81768e+08	1.14241e+09	7.6376e+08	1.3481e+09	1.31006e+09	3.06024e+08			2.54471e+08		3.46981e+08	Q9JHL4	Q9JHL4	0+250+16+170	0+7+11+23+20+7+26+24+13+108+27+8+14+8+11+129	27	27	128.14	128.14
P56536	Kinesin heavy chain isoform 5C (Fragment) OS=Rattus norvegicus GN=Kif5c PE=1 SV=2	0.869393	0.29423	3	28	5.97504e+08	4.36971e+08	7.11789e+08	4.46709e+08		3.93142e+08	6.18713e+08	7.48364e+08	6.43904e+08	7.73881e+08	1.02138e+09	4.43021e+08	6.72765e+08		7.34195e+08	420000000	6.6246e+08		6.87004e+08	8.50594e+08	P56536	P56536	0+191+13+35	0+14+11+166+13+23+11+1	14	14	44.36	44.36
P50399	Rab GDP dissociation inhibitor beta OS=Rattus norvegicus GN=Gdi2 PE=1 SV=2	1.11673	0.29599	24	413	1.8044e+10	1.8625e+10	2.56153e+10	2.39447e+10	1.99701e+10	1.48234e+10	1.33023e+10	1.23336e+10	1.41842e+10	1.48698e+10	1.76451e+10	1.6939e+10	1.8103e+10	2.01273e+10	1.8519e+10	11700000000	1.47328e+10	1.17772e+10	1.35531e+10	1.42491e+10	P50399	P50399	0+221+19+205	0+29+25+1+43+5+9+3+22+5+14+17+45+3+43+14+12+19+39+31+23+21+13+9	64	64	347.02	347.02
P07483	Fatty acid-binding protein, heart OS=Rattus norvegicus GN=Fabp3 PE=1 SV=2	1.26558	0.296163	8	68						1.72939e+09	2.85639e+09	1.50229e+09	2.65317e+09		1.15372e+09					2500000000	2.11204e+09	1.37751e+09	2.18486e+09	1.03224e+09	P07483	P07483	0+107+20+6	0+22+31+29+45+6	57	57	103.13	103.13
Q811X6	Lambda-crystallin homolog OS=Rattus norvegicus GN=Cryl1 PE=2 SV=3	1.67823	0.297573	4	17	1.48025e+09	5.03829e+08					5.90871e+08	4.1823e+08				2.3855e+08				690000000	3.52351e+08	5.02633e+08			Q811X6	Q811X6	0+33+18+268	0+33+18+60+19+67+11+56+15+40	19	19	51.44	51.44
P05426	60S ribosomal protein L7 OS=Rattus norvegicus GN=Rpl7 PE=1 SV=2	2.1127	0.297913	9	23		6.74558e+08	4.273e+09				6.50679e+08	5.86079e+08	7.62276e+08	1.29161e+09	8.14389e+08					531000000	4.64649e+08	7.99165e+08	6.40269e+08		P05426	P05426	0+193+18+49	0+21+10+87+7+2+9+10+22+10+11+4+18+24+19+6	36	36	109.84	109.84
P15146	Microtubule-associated protein 2 OS=Rattus norvegicus GN=Map2 PE=1 SV=3	0.879011	0.300532	99	2122	5.46722e+10	1.62372e+10	4.17099e+10	3.95215e+10	5.14262e+10	7.45465e+10	5.97058e+10	6.92723e+10	6.04106e+10	6.55574e+10	3.86835e+10	4.55049e+10	6.0857e+10	5.12116e+10	5.3193e+10	80700000000	6.91308e+10	6.27765e+10	7.45423e+10	6.98314e+10	P15146	P15146	0+93+14+1754	0+71+41+46+47+6+92+4+57+56+42+33+20+4+47+5+52+38+7+11+16+6+66+10+43+2+12+43+31+1+12+6+24+7+11+12+24+15+53+5+29+52+49+32+110+53+15+37+11+13+31+1+17+3+9+5+13+1+21+10+40+6+25+3+27+40+10+15+7+10+17+13+16+7+32+3	63	63	1545.29	1545.29
Q7M0E3	Destrin OS=Rattus norvegicus GN=Dstn PE=1 SV=3	0.909101	0.303851	10	115		2.48333e+09	3.51361e+09	1.94389e+09	1.86648e+09	3.16877e+09	2.62953e+09	2.78202e+09	2.80624e+09	2.77859e+09	2.77118e+09	2.65612e+09	2.6962e+09	2.92978e+09	4.1635e+09	3420000000	2.59627e+09	2.46059e+09		2.67578e+09	Q7M0E3	Q7M0E3	0+132+13+20	0+13+6+34+39+3+17+2+11+2+18+6+14	63	63	134.8	134.8
Q3T1K5	F-actin-capping protein subunit alpha-2 OS=Rattus norvegicus GN=Capza2 PE=1 SV=1	1.23036	0.30399	9	77	7.97392e+09	3.92796e+09					3.18637e+09	3.38479e+09	3.90832e+09	5.66572e+09	3.84573e+09	3.33769e+09	3.44086e+09			2680000000	4.05924e+09	6.36178e+09	4.27625e+09	2.39298e+09	Q3T1K5	Q3T1K5	0+19+18+249	0+19+47+37+18+8+17+32+15+17+16+4+26+30	48	48	129.08	129.08
O70595	ATP-binding cassette sub-family B member 6, mitochondrial OS=Rattus norvegicus GN=Abcb6 PE=2 SV=1	5.18191	0.305469	2	6						1.02689e+08		6.70467e+06					1.00144e+07		8.70789e+06					1.29438e+07	O70595	O70595	0+763+8+65	0+603+31+129+8+65	4	4	26.09	26.09
Q63537	Synapsin-2 OS=Rattus norvegicus GN=Syn2 PE=1 SV=1	0.860649	0.305648	22	523	2.39866e+10	2.66242e+10	1.89282e+10	1.94389e+10	2.20584e+10	1.14935e+10	1.71177e+10	1.36319e+10	1.56129e+10	2.32273e+10	2.7825e+10	2.21511e+10	2.67052e+10	2.5844e+10	4.00589e+10	15400000000	1.51449e+10	1.56678e+10	1.65909e+10	1.78385e+10	Q63537	Q63537	0+58+35+493	0+58+55+2+14+5+9+34+23+38+32+10+32+17+24+26+92+72+17+26	50	50	347.69	347.69
P06685	Sodium/potassium-transporting ATPase subunit alpha-1 OS=Rattus norvegicus GN=Atp1a1 PE=1 SV=1	0.709494	0.30572	19	296	3.37109e+09	6.60231e+09	4.43168e+08	3.68181e+08	1.29088e+09	2.08387e+10	6.01182e+09	9.5516e+09	1.66333e+10	1.47613e+10	1.64009e+10	2.03469e+10	1.32242e+10	1.38152e+09	2.75816e+08	12600000000	9.67419e+09	1.17772e+10	1.82266e+10	8.6691e+09	P06685	P06685	0+629+18+376	0+74+17+71+11+39+28+15+9+95+26+28+10+53+11+39+25+61+13+4+29+25+9+6+29+16+31+249	24	24	280.32	280.32
Q6MGD0	Protein CutA OS=Rattus norvegicus GN=Cuta PE=1 SV=2	1.11366	0.305722	1	9	5.53205e+08					5.38153e+08	5.18687e+08	4.07102e+08	5.0002e+08		5.01075e+08					414000000			5.37452e+08	3.55683e+08	Q6MGD0	Q6MGD0	0+122+14+41	0+122+14+41	7	7	13.52	13.52
Q64542	Plasma membrane calcium-transporting ATPase 4 OS=Rattus norvegicus GN=Atp2b4 PE=2 SV=1	1.20664	0.306666	12	87		9.20503e+08	1.23543e+09	1.6993e+09	2.20584e+09	2.4813e+09	1.49522e+09	5.3693e+08	1.90824e+09	1.33503e+09	1.50436e+09	1.80416e+09	1.50217e+09	1.76263e+09	1.53669e+09	1290000000	3.99743e+08	5.5521e+08	1.22679e+09	1.1421e+09	Q64542	Q64542	0+777+17+409	0+194+54+110+7+199+8+52+12+57+11+62+62+375	12	12	150.42	150.42
Q9QX69	LanC-like protein 1 OS=Rattus norvegicus GN=Lancl1 PE=2 SV=2	0.826263	0.309464	7	57	1.01025e+09	1.01602e+09	5.51977e+08	1.51907e+09	2.16669e+09	1.63272e+09	9.74472e+08	9.45887e+08	1.24495e+09	2.48554e+09	2.61283e+09	1.6037e+09	1.6434e+09	2.16756e+09	2.20653e+09		9.736e+08	1.43009e+09	1.0714e+09	1.04747e+09	Q9QX69	Q9QX69	0+102+21+276	0+4+23+75+21+19+25+72+30+130	24	24	85.56	85.56
P11884	Aldehyde dehydrogenase, mitochondrial OS=Rattus norvegicus GN=Aldh2 PE=1 SV=1	0.678474	0.311064	5	19							1.24774e+09		5.46961e+08		9.61431e+08			1.3577e+09	5.56885e+08		1.50419e+09	1.92431e+09	1.12631e+09	1.82736e+09	P11884	P11884	0+197+14+308	0+197+31+120+22+73+10+66	12	12	58.66	58.66
P48500	Triosephosphate isomerase OS=Rattus norvegicus GN=Tpi1 PE=1 SV=2	0.85038	0.312307	19	618	7.54173e+10	6.69783e+10	6.58518e+10	4.94341e+10	4.77715e+10	5.31708e+10	4.03194e+10	2.86548e+10	4.83693e+10	5.02535e+10	7.03542e+10	6.57515e+10	8.5508e+10	9.2419e+10	7.90671e+10	85600000000	3.85319e+10	4.12201e+10	3.4467e+10	2.58876e+10	P48500	P48500	0+113+18+118	0+5+9+6+33+6+90+11+30+4+25+30	75	75	312.57	312.57
P06687	Sodium/potassium-transporting ATPase subunit alpha-3 OS=Rattus norvegicus GN=Atp1a3 PE=1 SV=2	0.709392	0.31345	32	399	5.28354e+09	7.97531e+09	7.76394e+08	6.83581e+08	2.03616e+09	2.76059e+10	7.55861e+09	1.17772e+10	2.30622e+10	2.04053e+10	2.33006e+10	2.94679e+10	1.50217e+10	2.11992e+09	7.15807e+08	16400000000	1.29813e+10	1.58782e+10	2.43022e+10	1.08772e+10	P06687	P06687|Q64541|P09626|P54708	0+167+17+829	0+43+14+7+17+71+11+4+27+8+43+14+12+78+26+49+24+17+33+18+25+61+13+4+29+40+76+119+18+112|0+365+26+92+11+123+13+73+9+36+31+249|0+203+10+8+15+385+13+141+8+250|0+488+11+125+13+73+9+59+8+250	36	36|8|4|3	480.57	480.57|100.86|54.75|51.12
Q5PQJ6	Pyrroline-5-carboxylate reductase 3 OS=Rattus norvegicus GN=Pycrl PE=2 SV=1	0.631666	0.314259	4	8				7.45374e+08			2.91826e+08				8.30224e+08							8.11784e+08			Q5PQJ6	Q5PQJ6	0+231+23+20	0+18+11+178+11+13+36+7	21	21	43.21	43.21
Q5GFD9	Protein IMPACT OS=Rattus norvegicus GN=Impact PE=2 SV=1	1.2596	0.314727	11	62	1.8152e+09	2.32812e+09	1.92682e+09	3.11538e+09	4.58137e+08	1.57901e+09	1.34054e+09	1.08499e+09	1.40822e+09	3.01738e+09	1.90024e+09	2.30531e+09	2.52929e+09	5.51418e+08	1.19389e+09	1690000000	1.29813e+09	5.3523e+08		9.10418e+08	Q5GFD9	Q5GFD9	0+221+24+72	0+87+21+49+42+9+37+19+11+42	35	35	165.12	165.12
P63102	14-3-3 protein zeta/delta OS=Rattus norvegicus GN=Ywhaz PE=1 SV=1	0.909444	0.316482	27	751	8.08197e+10	1.08646e+11	1.03141e+11	7.46661e+10	9.30631e+10	8.88328e+10	6.99145e+10	5.57331e+10	8.23503e+10	5.62231e+10	7.71407e+10	1.07247e+11	1.09132e+11	1.07068e+11	9.65355e+10	76300000000	9.12815e+10	9.54792e+10	7.83979e+10	5.57998e+10	P63102	P63102	0+139+18+88	0+11+44+5+14+9+104+6+52	87	87	427.99	427.99
P15999	ATP synthase subunit alpha, mitochondrial OS=Rattus norvegicus GN=Atp5a1 PE=1 SV=2	1.43371	0.316565	15	82	2.44188e+09	2.18485e+09	1.76814e+09	3.72043e+09	6.68279e+09	1.45011e+09	1.68084e+09		7.41867e+08		1.80975e+09	2.10485e+09	1.72043e+09	2.85832e+09	4.36051e+09		4.2859e+08	8.17041e+08	1.00013e+09	1.12035e+09	P15999	P15999	0+149+12+392	0+45+38+20+20+10+34+8+7+12+10+14+12+75+11+18+13+55+14+18+7+65+21+26	33	33	198	198
P62142	Serine/threonine-protein phosphatase PP1-beta catalytic subunit OS=Rattus norvegicus GN=Ppp1cb PE=1 SV=3	1.22472	0.318454	11	71	3.41431e+09	1.76698e+09					2.93889e+09	1.49302e+09	2.66337e+09	1.97541e+09	1.36863e+09	2.30531e+09	1.06692e+09			2610000000	3.35866e+09	2.09255e+09	1.49552e+09	1.21824e+09	P62142	P62142	0+42+17+268	0+25+10+5+19+51+11+46+19+47+27+43+16+8	31	31	167.28	167.28
P35213	14-3-3 protein beta/alpha OS=Rattus norvegicus GN=Ywhab PE=1 SV=3	0.888507	0.318911	24	553	2.70119e+10	3.23549e+10	3.11691e+10	1.85378e+10	1.60544e+10	3.17951e+10	2.32017e+10	2.29053e+10	1.70415e+10	2.21419e+10	1.99073e+10	2.81649e+10	2.36238e+10	3.76346e+10	2.36413e+10	23300000000	2.90535e+10	4.16407e+10	2.3017e+10	2.26245e+10	P35213	P35213	0+29+14+203	0+13+44+5+11+12+104+6+29+22	76	76	373.95	373.95
P09951	Synapsin-1 OS=Rattus norvegicus GN=Syn1 PE=1 SV=3	1.452	0.321488	19	369	1.77198e+10	3.96378e+10	3.71762e+09	2.57469e+09	3.87654e+09	1.97645e+10	1.89739e+10	7.12197e+09	1.33679e+10	2.36615e+10	2.87298e+10	1.66383e+10	2.05425e+10	2.50103e+09	6.79032e+09	9670000000	5.74888e+09	4.19562e+09	1.70583e+09	7.07015e+09	P09951	P09951	0+281+18+405	0+53+55+6+14+48+10+51+32+10+32+25+16+29+22+25+46+31+49+9+11+11+15+61+26+17	46	46	305.69	305.69
P60892	Ribose-phosphate pyrophosphokinase 1 OS=Rattus norvegicus GN=Prps1 PE=1 SV=2	1.23999	0.321533	11	72	4.32191e+09	1.63565e+09					2.95951e+09	1.63212e+09	2.4899e+09	1.91028e+09	2.33006e+09	1.6939e+09	7.17702e+08			2030000000	2.41082e+09	2.77605e+09	2.74568e+09	1.37052e+09	P60892	P60892	0+243+17+58	0+5+13+4+7+5+15+135+10+10+10+29+39+4+32	39	39	155.92	155.92
P56571	ES1 protein homolog, mitochondrial OS=Rattus norvegicus PE=1 SV=2	1.26932	0.321719	7	66	2.29061e+09	2.08934e+09	6.43784e+08	1.62206e+09	1.59238e+09	1.96571e+09	1.44366e+09		5.34716e+08	3.21275e+09	7.91767e+08	1.54356e+09	1.82314e+09	2.04846e+09	7.90671e+08		2.08113e+09	5.79395e+08	1.12281e+09		P56571	P56571	0+186+26+54	0+114+38+7+24+3+26+46+8	36	36	97.74	97.74
Q6I7R3	Isochorismatase domain-containing protein 1 OS=Rattus norvegicus GN=Isoc1 PE=2 SV=1	1.36506	0.325401	5	26		9.53933e+08	2.36885e+09					7.08488e+08		1.00398e+09	1.346e+09	5.18194e+08				1150000000	1.1539e+09	6.10941e+08	5.66662e+08	1.10947e+09	Q6I7R3	Q6I7R3	0+147+14+136	0+130+11+6+29+7+19+83+11+1	23	23	71.11	71.11
O70593	Small glutamine-rich tetratricopeptide repeat-containing protein alpha OS=Rattus norvegicus GN=Sgta PE=1 SV=1	1.42653	0.326019	7	28	1.37221e+09	7.73653e+08					8.63104e+08	5.55477e+08		2.18163e+08	2.12646e+08	5.99381e+08				573000000	9.27238e+08		7.17382e+08	1.5228e+08	O70593	O70593	0+76+17+221	0+6+14+56+17+23+15+6+23+4+10+10+12+118	28	28	85.02	85.02
Q4KM45	UPF0687 protein C20orf27 homolog OS=Rattus norvegicus PE=2 SV=1	0.883646	0.326948	3	31		7.5455e+08	8.0473e+08	6.15352e+08	6.05628e+08	6.23012e+08	5.51685e+08	7.6691e+08	3.6328e+08	4.51521e+08	1.09716e+09	6.86582e+08	7.53651e+08	5.35935e+08	5.68706e+08	803000000	7.24276e+08	6.64569e+08		4.31823e+08	Q4KM45	Q4KM45	0+91+14+69	0+63+11+17+14+12+22+35	27	27	36.03	36.03
Q6NX65	Programmed cell death protein 10 OS=Rattus norvegicus GN=Pdcd10 PE=2 SV=1	1.30928	0.329137	2	16	1.5883e+08		1.60946e+08	5.45835e+08		1.54679e+08	2.01082e+08	1.47447e+08		2.2359e+08	1.26683e+08	1.18273e+08	2.58065e+08	1.83409e+08	1.8125e+08		1.66903e+08	1.97688e+08	1.57731e+08		Q6NX65	Q6NX65	0+33+10+167	0+33+10+25+12+130	10	10	22.55	22.55
Q4KM74	Vesicle-trafficking protein SEC22b OS=Rattus norvegicus GN=Sec22b PE=1 SV=3	0.611977	0.330981	3	7							1.42304e+08		2.36744e+08	3.54922e+08				2.54867e+08				5.44694e+08			Q4KM74	Q4KM74	0+133+14+68	0+133+36+46	16	16	31.7	31.7
P13233	2',3'-cyclic-nucleotide 3'-phosphodiesterase OS=Rattus norvegicus GN=Cnp PE=1 SV=2	1.20842	0.331161	16	136	2.65797e+09	3.15192e+09	6.18848e+09	3.07676e+09	7.87056e+09	3.52324e+09	3.6504e+09	2.01233e+09	1.70415e+09	3.70117e+09	3.02003e+09	2.09483e+09	2.83743e+09	2.59631e+09	3.23098e+09	2660000000	2.60657e+09	3.25975e+09	4.89549e+09	3.86139e+09	P13233	P13233	0+182+13+225	0+102+10+4+13+53+13+7+14+7+31+6+15+7+11+34+41+22+9+21	37	37	215.82	215.82
Q5XI32	F-actin-capping protein subunit beta OS=Rattus norvegicus GN=Capzb PE=1 SV=1	1.20427	0.332591	11	100	1.98808e+09	2.18485e+09	4.78304e+09				1.05181e+09	2.23489e+09	2.24499e+09	2.70262e+09	2.20564e+09	2.05474e+09	2.4009e+09			2150000000	1.57631e+09	1.93482e+09	2.19654e+09	1.79473e+09	Q5XI32	Q5XI32	0+72+20+180	0+14+34+9+35+2+14+37+14+22+54+37	55	55	161.98	161.98
Q6AYN4	Phytanoyl-CoA hydroxylase-interacting protein-like OS=Rattus norvegicus GN=Phyhipl PE=2 SV=2	1.63923	0.333678	7	20					2.57131e+08	7.32576e+08	1.77364e+08	9.82981e+07			1.24421e+08	7.8982e+07	6.36816e+08	4.9306e+07	9.87683e+07	187000000	1.63812e+08	1.59833e+08	3.2364e+08	1.07249e+08	Q6AYN4	Q6AYN4	0+126+12+237	0+5+16+16+19+22+11+29+20+24+9+10+6+188	21	21	82.08	82.08
Q566C7	Diphosphoinositol polyphosphate phosphohydrolase 1 OS=Rattus norvegicus GN=Nudt3 PE=1 SV=1	1.12528	0.335915	4	39		9.47963e+08	1.11075e+09	1.59631e+09	8.34044e+08	6.85313e+08	1.31992e+09	1.17772e+09	9.69427e+08	1.00507e+09	7.4313e+08	9.68232e+08	1.38662e+09	1.12546e+09	9.52221e+08	1160000000	7.90213e+08	8.21247e+08		6.25437e+08	Q566C7	Q566C7	0+79+10+79	0+27+14+4+20+14+10+38+17+24	36	36	56.92	56.92
Q5U318	Astrocytic phosphoprotein PEA-15 OS=Rattus norvegicus GN=Pea15 PE=1 SV=1	1.18685	0.341248	8	98						3.6951e+09	5.49623e+09	3.61663e+09	5.99004e+09		2.89561e+09					4250000000	5.57373e+09	3.79604e+09	4.54498e+09	2.69754e+09	Q5U318	Q5U318	0+71+12+47	0+24+59+5+10+9+15+8	64	64	122.26	122.26
Q9WU49	Calcium-regulated heat stable protein 1 OS=Rattus norvegicus GN=Carhsp1 PE=1 SV=1	1.38379	0.341294	1	9			4.77171e+08	2.53607e+08	2.93677e+08	4.44701e+08	2.39236e+08				3.12182e+08									1.81649e+08	Q9WU49	Q9WU49	0+120+16+11	0+120+16+11	10	10	17.63	17.63
Q5XI73	Rho GDP-dissociation inhibitor 1 OS=Rattus norvegicus GN=Arhgdia PE=1 SV=1	0.879461	0.34269	10	260	1.07724e+10	1.69535e+10	1.47345e+10	1.14703e+10	1.19429e+10	1.06019e+10	7.48642e+09	5.99062e+09	1.3572e+10	8.21639e+09	1.52698e+10	1.05243e+10	1.74611e+10	1.91746e+10	7.76224e+09	12200000000	1.1848e+10	8.6436e+09	1.2969e+10	1.12035e+10	Q5XI73	Q5XI73	0+138+14+52	0+33+16+1+61+27+34+8+19+5	63	63	160.71	160.71
Q64578	Sarcoplasmic/endoplasmic reticulum calcium ATPase 1 OS=Rattus norvegicus GN=Atp2a1 PE=2 SV=1	0.757443	0.344689	5	18						9.23776e+08		4.24722e+08	5.34716e+08	6.76197e+08			4.37811e+08			1330000000	5.80039e+08	1.03366e+09	5.66662e+08	1.12035e+09	Q64578	Q64578	0+174+15+805	0+174+15+16+13+34+10+90+19+341+16+266	7	7	59.15	59.15
P27791	cAMP-dependent protein kinase catalytic subunit alpha OS=Rattus norvegicus GN=Prkaca PE=1 SV=2	0.641581	0.345082	7	12		4.29807e+08		1.11742e+09	1.23736e+09				4.00016e+08				2.04141e+09				7.66517e+08	9.14834e+08			P27791	P27791	0+94+12+245	0+94+12+6+22+123+24+15+22+33	22	22	74.18	74.18
P62836	Ras-related protein Rap-1A OS=Rattus norvegicus GN=Rap1a PE=1 SV=1	1.4349	0.347338	4	23		3.53397e+08		2.61331e+08	1.10814e+09		2.57797e+08	5.43421e+08	5.78595e+08	6.53403e+08		4.14956e+08		5.02588e+08				4.54262e+08		1.24e+08	P62836	P62836|Q62636	0+151+12+21	0+5+11+15+10+108+14+21|0+5+11+15+10+108+14+21	19	19|19	53.28	53.28|53.28
P97697	Inositol monophosphatase 1 OS=Rattus norvegicus GN=Impa1 PE=1 SV=2	1.29239	0.348213	9	98		2.93701e+09	7.36724e+09			1.49308e+09	3.33074e+09	2.27198e+09	4.80632e+09	3.75544e+09	2.36399e+09	2.02467e+09	8.7819e+08			4530000000	3.29685e+09	4.95272e+09	3.2364e+09	1.67508e+09	P97697	P97697	0+156+11+110	0+36+16+26+23+55+11+6+8+67+13+3+13	30	30	127.34	127.34
Q4KM49	Tyrosyl-tRNA synthetase, cytoplasmic OS=Rattus norvegicus GN=Yars PE=2 SV=3	2.00823	0.353359	7	11							7.98139e+07	6.66758e+08	4.99e+08	3.42983e+08					1.43161e+08					2.5235e+08	Q4KM49	Q4KM49	0+154+24+350	0+135+11+8+35+211+18+32+16+24+6+32	16	16	71.42	71.42
Q9QUR2	Dynactin subunit 4 OS=Rattus norvegicus GN=Dctn4 PE=2 SV=1	0.653055	0.354749	5	12		9.6229e+08			3.23698e+08				6.07168e+08			1.19275e+09		1.26242e+09				4.43747e+08			Q9QUR2	Q9QUR2	0+146+11+310	0+9+9+108+17+3+11+98+17+32+13+150	14	14	67.95	67.95
P16617	Phosphoglycerate kinase 1 OS=Rattus norvegicus GN=Pgk1 PE=1 SV=2	1.0949	0.354792	25	572	3.53316e+10	3.21161e+10	3.66095e+10	3.57882e+10	4.35948e+10	4.3396e+10	4.38255e+10	4.07102e+10	3.68382e+10	3.88569e+10	2.88429e+10	3.61834e+10	6.40668e+10	3.15606e+10	3.33606e+10	29300000000	2.95686e+10	3.47006e+10	3.49344e+10	3.09999e+10	P16617	P16617	0+382+24+11	0+6+9+7+17+17+67+18+10+5+35+1+24+4+44+15+44+7+20+3+8+4+52	79	79	391	391
P28480	T-complex protein 1 subunit alpha OS=Rattus norvegicus GN=Tcp1 PE=1 SV=1	1.41271	0.356155	15	60						1.10638e+09	8.39387e+08	6.91796e+08	3.47973e+09	2.83286e+09	9.58038e+08	5.30222e+08	1.23255e+09	1.17429e+09	8.1694e+08	630000000	1.05087e+09	2.4711e+09	7.06867e+08	3.09999e+09	P28480	P28480	0+443+23+90	0+18+25+20+10+57+15+88+10+4+17+34+11+46+10+13+12+43+33+2+12+4+12+3+11+5+11+30	33	33	183.25	183.25
P09811	Glycogen phosphorylase, liver form OS=Rattus norvegicus GN=Pygl PE=1 SV=5	0.878665	0.356343	8	52	4.37593e+09	4.27419e+09				5.10225e+09	1.84583e+09	6.13899e+09	5.26552e+09	4.45009e+09	4.34341e+09	5.02157e+09	4.46798e+09			7700000000	4.88345e+09	3.775e+09	5.42126e+09	5.29718e+09	P09811	P09811	0+34+8+808	0+34+8+97+22+31+14+64+23+325+22+2+8+200	11	11	98.35	98.35
Q68FS2	COP9 signalosome complex subunit 4 OS=Rattus norvegicus GN=Cops4 PE=2 SV=1	4.03461	0.359903	5	9			1.10282e+08				2.58828e+09				3.22362e+08		5.84176e+08						9.67414e+07		Q68FS2	Q68FS2	0+153+17+236	0+95+12+14+16+16+17+57+15+72+20+72	19	19	67.29	67.29
Q9QYU4	Mu-crystallin homolog OS=Rattus norvegicus GN=Crym PE=1 SV=1	1.20356	0.360559	14	123	1.3506e+10	4.83533e+09					7.33174e+09	5.40639e+09	6.79619e+09	4.05935e+09	6.87706e+09	4.91132e+09	6.06002e+09			4830000000	4.92467e+09	6.64569e+09	6.67142e+09	5.53647e+09	Q9QYU4	Q9QYU4	0+2+16+295	0+2+45+7+21+43+10+47+10+48+17+5+30+5+23	49	49	217.93	217.93
P11232	Thioredoxin OS=Rattus norvegicus GN=Txn PE=1 SV=2	0.790956	0.362172	5	37	3.01453e+09					2.6102e+09	2.90795e+09	2.93039e+09	3.31646e+09		4.08326e+09					5260000000	6.32583e+09	1.87173e+09	2.33675e+09	2.54526e+09	P11232	P11232	0+8+13+84	0+8+13+51+9+4+20	40	40	68.08	68.08
Q9JJ54	Heterogeneous nuclear ribonucleoprotein D0 OS=Rattus norvegicus GN=Hnrnpd PE=2 SV=1	1.21933	0.364878	2	28	1.43704e+09	1.20585e+09	5.17974e+08	5.81881e+08	1.28696e+09	1.45011e+09	6.0737e+08	1.43738e+09	8.21462e+08	4.60204e+08	5.72335e+08	4.84116e+08	1.39945e+09	5.54991e+08	5.21423e+08	443000000	5.0689e+08	1.32493e+09	7.23224e+08	1.51193e+09	Q9JJ54	Q9JJ54|P17132	0+181+14+158	0+181+14+26+14+118|0+35+14+26+14+69	7	7|17	28.99	28.99|28.99
O35787	Kinesin-like protein KIF1C OS=Rattus norvegicus GN=Kif1c PE=1 SV=1	0.350119	0.365335	2	8	5.06744e+07	5.18156e+07	5.21374e+07								3.90228e+08	5.75326e+07		8.39632e+07	5.71332e+07						O35787	O35787	0+202+13+882	0+25+16+161+13+882	2	2	23.79	23.79
Q5M7A7	CB1 cannabinoid receptor-interacting protein 1 OS=Rattus norvegicus GN=Cnrip1 PE=1 SV=1	1.14269	0.36539	3	35		1.98189e+09	2.65221e+09	2.35584e+09	2.92372e+09	1.66494e+09	2.28924e+09	1.40028e+09	2.47969e+09	1.29161e+09	1.56091e+09	1.91441e+09	2.09276e+09	1.48871e+09	2.77129e+09	1690000000	2.19446e+09	2.38698e+09		5.62349e+08	Q5M7A7	Q5M7A7	0+82+16+66	0+39+8+4+23+8+16+66	28	28	46.34	46.34
O35263	Platelet-activating factor acetylhydrolase IB subunit gamma OS=Rattus norvegicus GN=Pafah1b3 PE=1 SV=1	0.680167	0.365506	2	10		1.54014e+08				1.33196e+08			1.22454e+08		4.07195e+08		2.11844e+08	1.89364e+08	1.82564e+08	119000000				9.46313e+07	O35263	O35263	0+133+9+90	0+133+9+73+17	11	11	20.37	20.37
P83941	Transcription elongation factor B polypeptide 1 OS=Rattus norvegicus GN=Tceb1 PE=1 SV=1	0.647249	0.366434	4	18						4.89816e+08		3.37552e+08	1.11229e+08		3.6082e+08					830000000	8.1906e+08	2.16616e+08	3.69206e+08	3.0456e+08	P83941	P83941	0+43+20+49	0+20+12+1+39+40	45	45	61.29	61.29
P18421	Proteasome subunit beta type-1 OS=Rattus norvegicus GN=Psmb1 PE=1 SV=3	0.837556	0.366576	8	93	6.90425e+08	1.48045e+09	1.01328e+09	1.09939e+09	1.35744e+09	5.28486e+08	1.85614e+09	8.20696e+08	9.73509e+08	1.46527e+09	8.42666e+08	1.09252e+09	2.13128e+09	1.60781e+09	2.21966e+09	1010000000	1.20541e+09	1.66142e+09		3.55683e+08	P18421	P18421	0+163+20+57	0+55+10+43+18+19+14+4+34+6+18+19	39	39	115.9	115.9
P18265	Glycogen synthase kinase-3 alpha OS=Rattus norvegicus GN=Gsk3a PE=1 SV=1	2.04128	0.368986	6	22		4.73982e+08	2.49353e+09			8.62549e+07		4.90563e+08		4.87339e+08	2.4771e+08	3.13723e+08				551000000			4.58003e+08	4.0463e+08	P18265	P18265|P18266	0+18+32+433	0+16+34+45+18+52+9+56+13+240|0+102+9+309	15	15|2	70.06	70.06|10.23
P23358	60S ribosomal protein L12 OS=Rattus norvegicus GN=Rpl12 PE=2 SV=1	1.37205	0.371362	6	44		1.43269e+09	1.2581e+09	1.55769e+09	1.57933e+09	1.10638e+09	3.17606e+08	3.06022e+08	2.7144e+09	2.18163e+08	1.18765e+09	1.80416e+09	2.73471e+08	2.59631e+08	7.69657e+08	1220000000	2.08113e+08			1.07358e+09	P23358	P23358	0+130+16+19	0+16+24+14+7+6+16+16+15+16+16+19	47	47	76.57	76.57
B0BNA5	Coactosin-like protein OS=Rattus norvegicus GN=Cotl1 PE=1 SV=1	1.31157	0.371642	8	38						1.00326e+09	1.25805e+09	2.72638e+08	1.45924e+09							716000000	9.65358e+08	5.43643e+08	9.65077e+08	6.15647e+08	B0BNA5	B0BNA5	0+18+12+112	0+11+19+27+6+12+16+11+24+16	45	45	94.12	94.12
Q6P799	Seryl-tRNA synthetase, cytoplasmic OS=Rattus norvegicus GN=Sars PE=1 SV=3	0.754544	0.372241	10	46	7.37966e+08	6.97243e+08	2.77688e+08	1.07236e+09	1.07812e+08	5.68229e+08	3.21731e+08	3.32915e+08	5.97983e+08	8.542e+08	4.69405e+08	4.25982e+08	1.21072e+09	1.44107e+09					1.49552e+08	7.30945e+08	Q6P799	Q6P799	0+390+14+108	0+9+11+6+12+69+9+17+24+61+12+36+15+12+9+21+13+39+29+108	26	26	128.99	128.99
O88658	Kinesin-like protein KIF1B OS=Rattus norvegicus GN=Kif1b PE=1 SV=2	1.49683	0.372669	10	42	7.13115e+08	7.2709e+08	6.50584e+08	3.9779e+08	2.31026e+09						6.26627e+08	4.48033e+08	6.09854e+08	8.69406e+08	1.43161e+09	372000000			1.30858e+08		O88658	O88658	0+167+16+1633	0+167+16+20+13+27+11+70+22+171+12+245+10+208+7+146+11+266+15+26+10+343	6	6	118.48	118.48
Q6IFV3	Keratin, type I cytoskeletal 15 OS=Rattus norvegicus GN=Krt15 PE=1 SV=1	0.696136	0.373851	5	44	1.21013e+09	4.76369e+08	9.7701e+08	3.88779e+08		3.06135e+08	2.40267e+08			5.13388e+08	8.17782e+08	1.01233e+09		1.78645e+09		1110000000	6.35673e+07			2.73017e+08	Q6IFV3	Q6IFV3	0+95+9+343	0+95+18+52+16+266	7	7	61.67	61.67
P49911	Acidic leucine-rich nuclear phosphoprotein 32 family member A OS=Rattus norvegicus GN=Anp32a PE=2 SV=1	1.36001	0.374249	5	38			3.15091e+09				1.10337e+09	1.00153e+09		5.70914e+08	1.57222e+09	1.3431e+09	9.71915e+08			1250000000	7.85062e+08	7.63413e+08	1.04102e+09	8.41892e+08	P49911	P49911	0+116+16+115	0+6+6+104+37+94	17	17	68.6	68.6
P27653	C-1-tetrahydrofolate synthase, cytoplasmic OS=Rattus norvegicus GN=Mthfd1 PE=1 SV=3	0.791456	0.379814	3	4	2.70119e+08									3.6469e+08						459000000	3.43078e+08				P27653	P27653	0+370+16+549	0+370+16+118+13+287+15+116	4	4	36.58	36.58
P47860	6-phosphofructokinase type C OS=Rattus norvegicus GN=Pfkp PE=1 SV=2	1.21059	0.379999	25	351	1.1345e+10	2.51915e+10				1.80459e+10	1.20649e+10	1.20554e+10	2.15315e+10	2.47468e+10	2.19433e+10	1.734e+10	1.90018e+10			22500000000	1.07148e+10	6.80342e+09	3.58691e+09	1.60982e+10	P47860	P47860	0+25+19+744	0+15+29+72+34+43+26+46+45+14+24+37+11+12+22+12+39+17+24+91+12+41+17+9+8+10+14+1+12+51	40	40	384.01	384.01
Q63028	Alpha-adducin OS=Rattus norvegicus GN=Add1 PE=1 SV=2	0.705096	0.380257	8	27		2.24455e+08				1.41789e+09	1.28898e+09	5.70314e+08								2050000000	9.66388e+08	1.59833e+09	1.06439e+09	5.2863e+08	Q63028	Q63028	0+154+18+563	0+154+55+121+20+32+8+89+18+34+12+192	15	15	99.01	99.01
P12001	60S ribosomal protein L18 OS=Rattus norvegicus GN=Rpl18 PE=2 SV=2	1.16172	0.382019	5	35	9.87556e+08	8.69165e+08	8.58001e+08	1.51907e+09	7.54425e+08		1.09306e+09	1.40028e+09	5.50022e+08	3.80971e+08	1.05305e+09	1.07247e+09	9.71915e+08	7.50309e+08	8.81297e+08	826000000	7.69608e+08	5.40488e+08		3.7635e+08	P12001	P12001	0+119+13+56	0+19+7+12+11+29+13+28+13+2+9+45	28	28	62.17	62.17
P97685	Neurofascin OS=Rattus norvegicus GN=Nfasc PE=1 SV=2	1.28291	0.382195	15	96	9.60545e+08	7.90367e+08	1.42811e+09	1.13801e+09	3.15866e+09	5.66081e+08	1.45397e+09	5.3693e+08	1.95926e+09	1.56296e+09	1.11187e+09	1.79414e+09	1.32242e+09	2.67968e+09	5.63452e+08	435000000	5.18223e+08	6.45641e+08	7.67622e+08	7.27682e+08	P97685	P97685	0+701+18+521	0+56+10+29+26+17+6+190+21+31+10+51+16+72+9+60+15+13+10+59+18+2+19+45+44+411	16	16	170.26	170.26
P62193	26S protease regulatory subunit 4 OS=Rattus norvegicus GN=Psmc1 PE=2 SV=1	0.792178	0.383442	8	39	9.71349e+08	1.20585e+09	1.13342e+09	7.64684e+08	8.43181e+08	2.97542e+08	9.39412e+07			2.57237e+08	9.71611e+08	1.29298e+09	1.02456e+09	7.86038e+08	1.0678e+09		1.9266e+08			8.13612e+08	P62193	P62193	0+272+21+147	0+48+16+156+12+5+21+14+21+14+15+11+13+94	22	22	95.77	95.77
P85969	Beta-soluble NSF attachment protein OS=Rattus norvegicus GN=Napb PE=1 SV=1	1.12171	0.383742	15	110	3.50075e+09	3.71306e+09	1.43945e+09				2.54703e+09	2.56873e+09	3.53076e+09	2.75688e+09	2.89561e+09	3.02698e+09	2.37522e+09			1880000000	1.9575e+09	2.96532e+09	3.21303e+09	2.12105e+09	P85969	P85969	0+166+13+118	0+8+12+17+10+9+14+8+16+28+31+13+13+42+17+7+36+3+13	54	54	208.31	208.31
P63259	Actin, cytoplasmic 2 OS=Rattus norvegicus GN=Actg1 PE=1 SV=1	0.921283	0.386435	28	1085	2.10693e+11	2.61466e+11	2.1875e+11	2.48458e+11	3.04119e+11	2.36315e+11	2.12425e+11	1.59503e+11	1.56129e+11	2.30102e+11	2.74856e+11	2.66615e+11	1.42513e+11	2.84641e+11	1.86504e+11	265000000000	2.18416e+11	3.21769e+11	2.3718e+11	2.31684e+11	P63259	P63259|P60711	0+290+22+63	0+18+44+6+45+5+73+5+14+28+46+6+46+23+14+2|0+18+44+6+45+5+73+5+14+28+46+6+46+23+14+2	75	75|75	433.87	433.87|433.87
P14408	Fumarate hydratase, mitochondrial OS=Rattus norvegicus GN=Fh PE=1 SV=1	1.24935	0.392207	6	30	1.00917e+09		7.52592e+08		3.02814e+08	6.5094e+08		4.96127e+08	9.45957e+08	1.11795e+09	2.45448e+08			7.06243e+08	1.03365e+09	520000000	2.01932e+08	1.12514e+09	2.734e+08	7.20068e+08	P14408	P14408	0+157+12+338	0+98+21+38+12+61+28+7+18+161+20+43	19	19	83.9	83.9
P62944	AP-2 complex subunit beta OS=Rattus norvegicus GN=Ap2b1 PE=1 SV=1	0.808564	0.392703	35	356	7.73622e+09	7.66489e+09		3.75905e+08		2.10535e+10	8.49699e+09	1.75267e+10	1.88783e+10	2.53981e+10	1.76451e+10	1.83423e+10	1.65624e+10		8.06432e+08	19100000000	2.14295e+10	1.80864e+10	2.19654e+10	1.51193e+10	P62944	P62944	0+344+15+578	0+11+8+17+9+22+11+15+10+44+19+81+14+4+57+5+8+3+33+19+29+26+45+4+26+191+8+2+38+37+12+26+21+12+11+1+38+2+18	44	44	488.14	488.14
P83732	60S ribosomal protein L24 OS=Rattus norvegicus GN=Rpl24 PE=1 SV=1	1.17041	0.394242	2	13		2.55496e+08	2.68621e+08		3.62855e+08		2.59859e+08	2.55946e+08	5.39818e+08	2.42041e+08	2.81643e+08	2.56591e+08			3.21785e+08		2.52415e+08	2.20822e+08			P83732	P83732	0+80+13+64	0+47+9+24+13+64	14	14	22.09	22.09
Q5BJP3	Ubiquitin-fold modifier 1 OS=Rattus norvegicus GN=Ufm1 PE=2 SV=1	1.32451	0.395963	1	4						3.52324e+08	2.78421e+08									300000000				1.7621e+08	Q5BJP3	Q5BJP3	0+19+15+51	0+19+15+51	17	17	12.33	12.33
Q91Y81	Septin-2 OS=Rattus norvegicus GN=Sept2 PE=1 SV=1	0.768092	0.39706	9	42	3.8357e+08	3.331e+08	2.17617e+09	1.94389e+09	1.48797e+09			7.28889e+08		1.21563e+09	1.00781e+09	6.78564e+08			1.20702e+09	861000000	1.88538e+09	3.17563e+09	2.16149e+09	1.32701e+09	Q91Y81	Q91Y81	0+96+16+249	0+3+26+48+14+5+16+4+12+46+9+15+11+23+17+7+19+63+23	40	40	105.76	105.76
Q68FQ0	T-complex protein 1 subunit epsilon OS=Rattus norvegicus GN=Cct5 PE=1 SV=1	0.738078	0.399631	12	50		6.41129e+08			2.42773e+08	7.12167e+08	2.16549e+08	9.73707e+08	1.83681e+09	1.87772e+09	7.6349e+08	1.66383e+09	8.80758e+08	1.90555e+09				1.31442e+09	1.04336e+08	2.17543e+09	Q68FQ0	Q68FQ0	0+247+14+280	0+49+10+37+30+6+10+41+18+1+12+33+14+2+12+48+17+12+8+40+10+104+11+4+12	30	30	143.93	143.93
P63088	Serine/threonine-protein phosphatase PP1-gamma catalytic subunit OS=Rattus norvegicus GN=Ppp1cc PE=1 SV=1	1.23185	0.402186	10	62	3.10097e+09	1.09362e+09					3.14512e+09	1.04789e+09	2.33683e+09	1.5521e+09	8.57371e+08	2.52582e+09	1.06692e+09			2080000000	2.75081e+09	1.5773e+09	1.32026e+09	1.10947e+09	P63088	P63088	0+43+17+263	0+26+10+5+19+51+11+46+19+47+27+62	26	26	148.81	148.81
P11730	Calcium/calmodulin-dependent protein kinase type II subunit gamma OS=Rattus norvegicus GN=Camk2g PE=2 SV=1	1.29735	0.406254	7	52		1.69535e+09	9.94011e+08	1.12772e+09	3.74602e+09	1.17083e+09	9.20851e+08	4.8129e+08	1.42863e+09	9.37775e+08	8.99221e+08	1.67386e+09	8.91029e+08	1.97701e+09	2.25906e+09	486000000	3.80168e+08	4.78448e+08	5.64325e+08	1.09859e+09	P11730	P11730	0+227+19+281	0+66+9+60+12+80+32+16+9+28+27+143+12+33	19	19	91.37	91.37
P62747	Rho-related GTP-binding protein RhoB OS=Rattus norvegicus GN=Rhob PE=1 SV=1	1.139	0.406405	2	26		5.16962e+08	3.40027e+08	4.09376e+08	4.35948e+08	4.94113e+08	2.85639e+08	4.60888e+08	6.41863e+08	3.38641e+08	2.06991e+08	5.06167e+08	4.31392e+08	6.65751e+08	3.97963e+08	448000000	3.1217e+08	2.90223e+08		1.85999e+08	P62747	P62747	0+51+17+128	0+51+17+82+12+34	14	14	34.11	34.11
P29994	Inositol 1,4,5-trisphosphate receptor type 1 OS=Rattus norvegicus GN=Itpr1 PE=1 SV=2	1.26652	0.406515	2	8						3.4373e+08			1.42863e+08	2.2359e+08		1.734e+08		2.16756e+08		225000000		1.32493e+08			P29994	P29994	0+1505+13+1232	0+1505+13+29+18+1185	1	1	23.41	23.41
P16446	Phosphatidylinositol transfer protein alpha isoform OS=Rattus norvegicus GN=Pitpna PE=1 SV=2	0.849869	0.406579	8	66	1.84762e+09	1.02079e+09	8.85203e+08				1.71177e+09	1.24264e+09	1.1429e+09	1.19393e+09	2.25088e+09	6.70546e+08	6.4452e+08			1640000000	1.86478e+09	1.86121e+09	2.05634e+09	1.17473e+09	P16446	P16446	0+8+23+240	0+8+23+37+19+9+32+7+12+24+8+56+10+26	38	38	105.76	105.76
Q4QRB4	Tubulin beta-3 chain OS=Rattus norvegicus GN=Tubb3 PE=1 SV=1	1.04242	0.408134	28	1960	4.21386e+11	3.98765e+11	4.82838e+11	5.49697e+11	4.95989e+11	4.39331e+11	4.03194e+11	4.25649e+11	3.57157e+11	4.09191e+11	4.19637e+11	4.2097e+11	3.73616e+11	4.27557e+11	4.38678e+11	391000000000	3.94591e+11	3.89067e+11	4.59171e+11	4.9056e+11	Q4QRB4	Q4QRB4	0+103+18+329	1+122+40+12+42+60+6+24+3+9+2+39+3+29+59	65	65	465.64	465.64
P13221	Aspartate aminotransferase, cytoplasmic OS=Rattus norvegicus GN=Got1 PE=1 SV=3	1.04249	0.408859	25	359	2.99292e+10	2.87732e+10	3.49094e+10	3.11538e+10	3.00204e+10	3.79178e+10	3.13481e+10	2.92112e+10	2.90828e+10	3.34299e+10	3.00872e+10	2.92675e+10	3.00433e+10	3.38235e+10	2.46921e+10	23300000000	3.5132e+10	3.19666e+10	3.28313e+10	3.17613e+10	P13221	P13221	0+216+20+177	0+20+35+5+62+8+27+58+68+10+28+25+41+9+17	67	67	365.94	365.94
P63100	Calcineurin subunit B type 1 OS=Rattus norvegicus GN=Ppp3r1 PE=1 SV=2	1.11714	0.410047	9	108		3.3907e+09	2.52753e+09	2.30435e+09	2.78015e+09	2.0409e+09	2.9492e+09	2.3369e+09	8.6228e+08	2.15992e+09	2.12646e+09	1.59367e+09	2.70904e+09	2.54867e+09	2.54801e+09	1680000000	2.57566e+09	2.1241e+09		1.20736e+09	P63100	P63100	0+57+16+97	0+28+57+12+20+8+22+18+5	61	61	149.78	149.78
P62832	60S ribosomal protein L23 OS=Rattus norvegicus GN=Rpl23 PE=2 SV=1	1.22099	0.412008	5	37				4.40273e+08		9.56e+08	6.50679e+08	6.04626e+08	1.16331e+09		4.38865e+08					683000000	8.61301e+08	9.41122e+08	4.80202e+08	3.44806e+08	P62832	P62832	0+15+20+105	0+15+28+5+18+47+10+17	40	40	67.06	67.06
Q5PPJ9	Endophilin-B2 OS=Rattus norvegicus GN=Sh3glb2 PE=2 SV=2	0.867334	0.412344	8	46	6.25597e+08	1.07691e+09	1.31477e+09	1.01829e+09	9.16274e+08	9.23776e+08	4.07319e+08	9.2734e+08		1.31332e+09	7.55572e+08		1.19146e+09	7.45545e+08	1.72056e+09	749000000	7.41791e+08	1.73503e+09	8.17862e+08	1.37052e+09	Q5PPJ9	Q5PPJ9	0+185+17+202	0+7+11+8+19+13+24+42+21+40+17+60+18+124	27	27	99.68	99.68
P61959	Small ubiquitin-related modifier 2 OS=Rattus norvegicus GN=Sumo2 PE=1 SV=1	0.836626	0.41516	2	16						4.95187e+08	6.64085e+08	3.64445e+08	5.33695e+08		7.05804e+08					531000000	5.92402e+08	9.85287e+08	4.21783e+08	4.5249e+08	P61959	P61959|Q5XIF4	0+21+12+62	0+11+22+62|0+20+12+78	23	23|10	29.89	29.89|16.69
Q4V7C7	Actin-related protein 3 OS=Rattus norvegicus GN=Actr3 PE=1 SV=1	1.11415	0.416622	15	83	2.38786e+09	3.06834e+09	3.45694e+09	2.61331e+09	2.66268e+09	1.14935e+09	1.27867e+09	1.97523e+09	2.17356e+09	1.66064e+09	2.73725e+09	2.02467e+09	2.59349e+09	2.07228e+09	1.16105e+09	2130000000	1.78236e+09	2.11358e+09	1.90445e+09	1.60982e+09	Q4V7C7	Q4V7C7	0+198+11+209	0+18+20+15+22+4+20+3+21+38+30+7+27+29+21+42+12+17+11+40+21	49	49	188.12	188.12
P08413	Calcium/calmodulin-dependent protein kinase type II subunit beta OS=Rattus norvegicus GN=Camk2b PE=1 SV=1	1.28099	0.416895	10	63		1.69535e+09	1.36011e+09	2.12412e+09	4.07233e+09	1.28899e+09	1.26836e+09	4.8129e+08	1.8266e+09	8.9653e+08	8.99221e+08	1.67386e+09	1.99005e+09	2.9536e+09	2.25906e+09	486000000	3.80168e+08	4.78448e+08	5.64325e+08	1.33789e+09	P08413	P08413	0+227+19+296	0+9+13+113+12+80+32+16+9+17+11+6+24+27+23+68+9+28+12+33	26	26	124.93	124.93
P05712	Ras-related protein Rab-2A OS=Rattus norvegicus GN=Rab2a PE=1 SV=1	1.16676	0.417586	9	103	1.02645e+09	2.20873e+09	3.3776e+09	3.11538e+09	4.24201e+09	1.61124e+09	2.28924e+09	9.82981e+08	2.44908e+09	2.52895e+09	2.35268e+09	2.43561e+09	3.29963e+09	2.11992e+09	2.50861e+09	1670000000	9.60207e+08	1.21978e+09		1.81649e+09	P05712	P05712	0+56+13+143	0+8+22+16+7+3+13+8+13+1+14+34+26+5+16+26	52	52	123	123
Q62910	Synaptojanin-1 OS=Rattus norvegicus GN=Synj1 PE=1 SV=3	0.952195	0.41864	51	944	1.65313e+10	1.92219e+10	2.05149e+10	2.137e+10	1.56628e+10	2.06238e+10	2.3408e+10	2.06797e+10	2.2756e+10	1.96455e+10	2.36399e+10	1.72397e+10	2.4009e+10	2.31048e+10	2.21966e+10	17100000000	2.03992e+10	1.73503e+10	2.47695e+10	2.06666e+10	Q62910	Q62910	0+819+17+738	0+8+17+30+12+22+31+130+18+5+11+11+10+8+7+37+16+7+69+12+54+39+24+31+8+81+11+25+30+13+21+2+7+12+32+29+21+68+16+62+23+4+29+34+16+18+39+5+41+135+24+159	37	37	694.42	694.42
Q6AY84	Secernin-1 OS=Rattus norvegicus GN=Scrn1 PE=1 SV=1	0.836548	0.419654	6	36	1.07075e+09	1.13899e+09	2.39152e+08	9.62935e+08	8.79727e+08	4.07106e+08	7.54829e+08	1.03862e+09	6.24515e+08	1.43271e+09	8.5624e+08	1.71395e+09	1.61772e+09		2.77129e+08	1600000000	5.35738e+08	8.69618e+08	1.05738e+09	6.70033e+08	Q6AY84	Q6AY84	0+302+13+99	1+16+35+13+34+16+82+9+81+29+99	19	19	69.09	69.09
P62919	60S ribosomal protein L8 OS=Rattus norvegicus GN=Rpl8 PE=2 SV=2	1.76832	0.420275	3	8			5.44043e+08					1.47447e+08	1.51027e+08								1.59691e+08	2.17667e+08		9.90909e+07	P62919	P62919	0+163+11+83	0+128+17+18+11+83	10	10	38.56	38.56
P40112	Proteasome subunit beta type-3 OS=Rattus norvegicus GN=Psmb3 PE=1 SV=1	0.699772	0.421338	6	41		1.45657e+09	1.16742e+09		1.72291e+09	2.05164e+08	1.44366e+09	1.10353e+09	1.26536e+09	1.37844e+09		7.82804e+08	1.27106e+09	1.23861e+09	1.12559e+09	1180000000	9.23117e+08	1.41957e+09		5.98244e+09	P40112	P40112	0+48+18+139	1+17+10+14+7+18+14+18+1+16+62+17+11	48	48	69.54	69.54
P63331	Serine/threonine-protein phosphatase 2A catalytic subunit alpha isoform OS=Rattus norvegicus GN=Ppp2ca PE=1 SV=1	1.23619	0.422064	11	89	1.00701e+10	4.4294e+09	5.17974e+08				4.72284e+09	3.29206e+09	4.05119e+09	5.19901e+09	3.90228e+09	2.08481e+09	3.89023e+09			3660000000	4.55377e+09	5.06839e+09	3.72711e+09	2.95859e+09	P63331	P63331|Q5BJ92	0+283+11+15	0+8+13+53+15+32+23+41+21+8+25+15+40+15|0+118+15+174	44	44|4	153.94	153.94|22.61
P04644	40S ribosomal protein S17 OS=Rattus norvegicus GN=Rps17 PE=2 SV=3	1.19921	0.423443	4	26				6.91305e+08	6.59143e+08	8.23879e+08		2.86548e+08	1.12249e+09	1.03763e+09	7.37475e+08	6.99613e+08			5.3193e+08	744000000	8.9324e+08	2.4711e+08			P04644	P04644	0+107+22+6	0+23+21+5+10+48+22+6	39	39	52.05	52.05
Q08163	Adenylyl cyclase-associated protein 1 OS=Rattus norvegicus GN=Cap1 PE=1 SV=3	1.15274	0.423911	20	345	1.27496e+10	1.13899e+10	1.34877e+10	1.21654e+10	1.31829e+10	5.5534e+09	5.47561e+09	6.52847e+09	5.6839e+09	6.19756e+09	5.99481e+09	9.10098e+09	1.03226e+10	1.1207e+10	1.32654e+10	4280000000	4.17257e+09	5.15251e+09	8.33051e+09	8.34278e+09	Q08163	Q08163	0+376+18+80	0+17+42+24+35+36+12+11+6+14+11+45+18+44+11+3+18+18+29+9+54+7+10	51	51	299.05	299.05
Q62876	Synaptogyrin-1 OS=Rattus norvegicus GN=Syngr1 PE=2 SV=1	0.903495	0.425911	2	42	1.85842e+09	2.32812e+09	2.49353e+09	2.79354e+09	2.98898e+09	2.27721e+09	1.85614e+09	1.27973e+09	2.2756e+09	1.82345e+09	3.15576e+09	2.59598e+09	2.6962e+09	3.70391e+09	2.9289e+09	1370000000	1.9369e+09	2.48162e+09	2.11476e+09	1.33789e+09	Q62876	Q62876	0+136+12+86	0+10+12+114+12+86	10	10	31.62	31.62
Q6AY86	Vacuolar protein sorting-associated protein 26A OS=Rattus norvegicus GN=Vps26a PE=2 SV=1	0.362356	0.428789	3	6					2.04922e+08			3.23642e+07	2.98992e+07				4.53218e+08		3.83515e+07						Q6AY86	Q6AY86	0+312+15+0	0+194+7+13+18+80+15	12	12	43.63	43.63
Q5U1Y4	1,5-anhydro-D-fructose reductase OS=Rattus norvegicus GN=Akr1e2 PE=2 SV=1	1.11021	0.43184	2	16	5.34836e+08	5.59943e+08					6.17681e+08	3.36624e+08	3.54096e+08	4.26557e+08	4.00408e+08	3.5582e+08	4.22404e+08			559000000	5.52222e+08	3.32285e+08	4.83707e+08	2.92596e+08	Q5U1Y4	Q5U1Y4	0+228+8+65	0+60+9+159+8+65	5	5	26.5	26.5
Q5XIM5	Protein CDV3 homolog OS=Rattus norvegicus GN=Cdv3 PE=2 SV=1	1.62209	0.433617	3	18	1.14531e+08	1.02915e+08	7.6506e+08				1.13431e+08	7.55782e+07	6.03086e+07	9.41031e+07	1.16503e+08	9.49188e+07	1.14909e+08			131000000	1.13329e+08	1.19875e+08	1.57731e+08	8.59296e+07	Q5XIM5	Q5XIM5	0+27+30+179	0+7+8+12+30+146+23+10	25	25	44.35	44.35
P17220	Proteasome subunit alpha type-2 OS=Rattus norvegicus GN=Psma2 PE=1 SV=3	1.16374	0.434678	10	80	2.75522e+09	2.6266e+09	9.57742e+08	1.46758e+09	1.57933e+09	2.08387e+09	2.7739e+09	1.47447e+09	2.20417e+09	2.74603e+09	1.4478e+09		2.64484e+09	2.96551e+09	3.16531e+09	921000000	1.12299e+09	1.78761e+09	1.03985e+09	8.89752e+08	P17220	P17220	0+18+21+195	0+4+46+3+31+7+22+64+19+23+8+7	53	53	152.1	152.1
Q68FR9	Elongation factor 1-delta OS=Rattus norvegicus GN=Eef1d PE=1 SV=2	0.753705	0.435981	5	38	5.97504e+08	4.23838e+08					5.125e+08	9.5516e+08	9.71468e+08	6.37123e+07	6.96755e+08	3.21742e+08	7.52367e+08			517000000	7.24276e+08	7.00321e+08	1.96287e+09	5.59086e+08	Q68FR9	Q68FR9	0+95+12+174	0+24+24+11+48+174	25	25	78.9	78.9
P42346	Serine/threonine-protein kinase mTOR OS=Rattus norvegicus GN=Mtor PE=1 SV=1	0.743807	0.436197	6	13	3.78167e+08	2.57884e+08														347000000	5.98584e+08	2.52368e+08	6.15733e+08	3.24139e+08	P42346	P42346	0+2197+20+332	0+782+32+72+12+388+7+378+12+192+15+307+20+332	3	3	68.73	68.73
Q68FR6	Elongation factor 1-gamma OS=Rattus norvegicus GN=Eef1g PE=1 SV=3	1.22191	0.436242	11	109	2.13935e+09	1.55208e+09	6.31316e+09	3.38572e+09	2.45384e+09	5.09151e+09	2.55735e+09	1.64139e+09	1.40822e+09	1.74747e+09	1.78713e+09	1.75404e+09	3.14556e+09	1.9651e+09	1.75997e+09	3820000000	6.71733e+08	1.50369e+09	2.06802e+09	4.67718e+09	Q68FR6	Q68FR6	0+17+13+407	0+17+34+86+10+26+8+71+43+105+28+9	28	28	144.59	144.59
P63004	Platelet-activating factor acetylhydrolase IB subunit alpha OS=Rattus norvegicus GN=Pafah1b1 PE=1 SV=2	1.10152	0.436458	11	122	2.09613e+09	1.99383e+09	3.10558e+09	2.23998e+09	2.62352e+09	2.00868e+09	1.75302e+09	1.33537e+09	1.20413e+09	2.17078e+09	1.90024e+09	1.4734e+09	2.20831e+09	1.09212e+09	2.82383e+09	2130000000	1.9369e+09	1.3039e+09	1.67078e+09	2.09929e+09	P63004	P63004	0+238+21+151	0+13+20+38+17+45+11+3+16+12+11+31+11+10+21+44+13+74+15+5	32	32	141.48	141.48
Q4QQT4	Serine/threonine-protein phosphatase 2A 65 kDa regulatory subunit A beta isoform OS=Rattus norvegicus GN=Ppp2r1b PE=2 SV=1	1.12319	0.436717	7	78	5.92102e+08	3.34294e+09	3.04891e+09	2.9609e+09	1.91869e+09	2.4813e+09	2.35111e+09	2.79129e+09	3.25523e+09	2.74603e+09	2.82774e+09	2.60601e+09	2.50361e+09	2.40575e+09	2.4298e+09	1280000000	2.07083e+09	3.43851e+09	7.59443e+08	2.37122e+09	Q4QQT4	Q4QQT4	0+410+18+173	0+45+13+98+13+224+37+2+22+147	14	14	92.09	92.09
Q6J4I0	Protein phosphatase 1 regulatory subunit 1B OS=Rattus norvegicus GN=Ppp1r1b PE=2 SV=1	1.78222	0.439313	7	26			4.53369e+09				8.86821e+08		8.54116e+06		1.94548e+09	1.1727e+09	1.15166e+09				8.39666e+08	2.31337e+08		7.51612e+08	Q6J4I0	Q6J4I0	0+40+16+149	0+8+15+8+25+11+13+4+28+40+22+11+20	60	60	101.21	101.21
Q5XI72	Eukaryotic translation initiation factor 4H OS=Rattus norvegicus GN=Eif4h PE=1 SV=1	0.834606	0.440179	6	59	1.90164e+09	1.13779e+09	4.6697e+08	1.98251e+09	2.53215e+09			4.86854e+08	2.23478e+09	7.00075e+08	9.1845e+08	1.07247e+09	2.31103e+09	2.0961e+09	1.79937e+09		2.50354e+09		1.367e+09	1.64245e+09	Q5XI72	Q5XI72	0+34+29+185	0+34+29+33+23+64+22+11+23+9	39	39	87.59	87.59
P51650	Succinate-semialdehyde dehydrogenase, mitochondrial OS=Rattus norvegicus GN=Aldh5a1 PE=1 SV=2	0.855176	0.441226	10	89	1.3506e+09	7.97531e+08	1.47345e+09	1.66068e+09	1.85343e+09	7.70171e+08	1.89739e+09	8.77264e+08	1.57149e+09	7.70625e+08	1.06097e+09	1.49344e+09	6.04719e+08	1.18978e+09	2.14085e+09	807000000	1.1642e+09	1.35648e+09	2.43022e+09	2.98034e+09	P51650	P51650	0+357+18+148	0+56+31+4+10+59+12+81+36+68+18+25+18+105	23	23	125.79	125.79
Q66HD0	Endoplasmin OS=Rattus norvegicus GN=Hsp90b1 PE=1 SV=2	0.804238	0.44281	7	40	2.00969e+09						1.48491e+09	2.91185e+09	3.71444e+09	2.34444e+09	1.91155e+09	3.27755e+09	1.92586e+09			5400000000	2.53445e+09	2.23977e+09	5.58483e+09	1.92526e+09	Q66HD0	Q66HD0	0+434+14+356	0+75+9+18+14+154+15+99+11+39+14+276+9+71	8	8	84.25	84.25
Q63716	Peroxiredoxin-1 OS=Rattus norvegicus GN=Prdx1 PE=1 SV=1	1.08853	0.445693	15	243		1.24166e+10	1.2241e+10	9.57786e+09	9.14969e+09	9.49555e+09	8.44543e+09	6.78813e+09	9.18405e+09	7.80394e+09	9.78398e+09	1.0424e+10	1.1568e+10	1.05996e+10	9.10192e+09	8470000000	5.18223e+09	7.94959e+09		5.10139e+09	Q63716	Q63716|Q9Z0V5	0+128+12+59	0+16+19+57+76+31|0+202+8+4+11+48	47	47|6	200.96	200.96|25.28
Q6NYB7	Ras-related protein Rab-1A OS=Rattus norvegicus GN=Rab1A PE=1 SV=3	1.09837	0.44756	10	188	3.65201e+09	6.86497e+09	7.66193e+09	6.95167e+09	7.5312e+09	6.23012e+09	6.82646e+09	5.22093e+09	5.54104e+09	7.44576e+09	5.46319e+09	5.84347e+09	7.94736e+09	7.94375e+09	7.26315e+09	6040000000	6.55248e+09	5.73086e+09	1.41373e+09	4.00279e+09	Q6NYB7	Q6NYB7	0+30+19+156	0+13+36+2+7+3+11+10+29+20+42+32	60	60	140.8	140.8
P07335	Creatine kinase B-type OS=Rattus norvegicus GN=Ckb PE=1 SV=2	1.04543	0.447908	23	1600	1.51267e+11	1.50432e+11	1.43945e+11	1.86665e+11	1.89259e+11	1.94423e+11	1.54678e+11	1.43738e+11	2.0511e+11	1.75833e+11	1.53829e+11	1.77409e+11	2.01573e+11	1.64353e+11	1.37908e+11	159000000000	1.77206e+11	1.53524e+11	1.56562e+11	1.40315e+11	P07335	P07335	0+215+21+145	0+11+32+43+44+8+10+8+16+5+32+6+21+6+10+13+27+6+16+5+62	70	70	419.58	419.58
P38652	Phosphoglucomutase-1 OS=Rattus norvegicus GN=Pgm1 PE=1 SV=2	0.888445	0.451014	23	235	2.74441e+09	1.82668e+09	4.98706e+09	2.89653e+09	2.67573e+09	4.43627e+09	3.44417e+09	4.98909e+09	5.65329e+09	7.4132e+09	4.0267e+09	4.26984e+09	5.54646e+09	6.35976e+09	5.03035e+09	3130000000	3.08049e+09	5.08942e+09	3.28313e+09	6.40665e+09	P38652	P38652	0+427+13+122	0+8+15+4+37+21+19+3+57+16+37+82+30+31+27+40+25+5+29+5+8+4+42+17	58	58	318.12	318.12
O88761	26S proteasome non-ATPase regulatory subunit 1 OS=Rattus norvegicus GN=Psmd1 PE=2 SV=1	0.657428	0.45155	6	24	2.37705e+08		2.59554e+08							1.83431e+09		7.4171e+08			2.62682e+09	711000000	1.1642e+09	1.13566e+09	1.18006e+09	7.15717e+08	O88761	O88761	0+616+12+325	0+148+17+451+33+178+11+77+19+19	8	8	69.5	69.5
Q5EGY4	Synaptobrevin homolog YKT6 OS=Rattus norvegicus GN=Ykt6 PE=1 SV=1	1.1135	0.452506	6	50		1.54014e+09	1.33744e+09	1.23585e+09	5.67776e+08	1.20306e+09	1.42304e+09	8.29042e+08	1.8062e+09	1.35673e+09	8.67551e+08	1.19275e+09	1.56636e+09	1.60781e+09	1.2346e+09	1090000000	8.98391e+08	1.14617e+09		5.43858e+08	Q5EGY4	Q5EGY4	0+71+17+110	0+20+13+23+40+45+22+35	37	37	81.8	81.8
P62716	Serine/threonine-protein phosphatase 2A catalytic subunit beta isoform OS=Rattus norvegicus GN=Ppp2cb PE=1 SV=1	1.22654	0.454677	11	78	9.5082e+09	3.90408e+09	5.17974e+08				4.3413e+09	2.93967e+09	3.66341e+09	4.85168e+09	3.43853e+09	1.72397e+09	3.4537e+09			3370000000	4.55377e+09	4.75293e+09	3.4467e+09	2.95859e+09	P62716	P62716	0+283+11+15	0+8+13+53+15+32+23+41+21+8+25+15+40+15	44	44	146.11	146.11
Q64303	Serine/threonine-protein kinase PAK 2 OS=Rattus norvegicus GN=Pak2 PE=1 SV=1	0.822186	0.454952	5	20					8.94085e+07	5.49969e+08	4.86721e+08	1.3261e+09	8.83709e+08	6.11073e+08					1.03365e+09	708000000	5.48101e+08	7.76032e+08	8.17862e+08	9.16945e+08	Q64303	Q64303	0+450+18+56	0+104+9+83+20+184+17+33+18+33+16+7	15	15	67.29	67.29
P18297	Sepiapterin reductase OS=Rattus norvegicus GN=Spr PE=1 SV=1	1.16125	0.454958	3	14	3.90052e+08			5.8703e+08		6.30531e+08	3.24824e+08		3.47973e+08	3.88569e+08	4.36603e+08	4.16961e+08	5.16129e+08		5.96287e+08		1.9369e+08		3.25977e+08	1.95789e+08	P18297	P18297	0+22+21+219	0+22+21+52+15+68+15+69	19	19	42.81	42.81
P10824	Guanine nucleotide-binding protein G(i) subunit alpha-1 OS=Rattus norvegicus GN=Gnai1 PE=1 SV=3	0.849122	0.457454	3	28	6.05067e+08	7.86786e+08	1.04502e+09	1.72504e+09	2.38858e+09	1.2138e+09	9.09508e+08	6.25955e+08	1.46945e+09	1.08105e+09	1.91155e+09	1.48342e+09	2.41374e+09		2.04892e+09	545000000	7.94334e+08	1.60885e+09	1.00831e+09	7.46173e+08	P10824	P10824	0+35+11+308	0+35+11+115+15+4+12+162	10	10	39.39	39.39
Q05546	Tenascin-R OS=Rattus norvegicus GN=Tnr PE=1 SV=1	0.933074	0.457591	26	347	8.75187e+09	4.94278e+09	5.8938e+09	4.57008e+09	5.99102e+09	6.45569e+09	7.53798e+09	7.86384e+09	7.28601e+09	7.08758e+09	5.06731e+09	6.29451e+09	7.40812e+09	8.94416e+09	8.27447e+09	9630000000	7.45912e+09	5.87807e+09	6.35596e+09	5.83016e+09	Q05546	Q05546	0+716+17+623	0+211+23+8+23+39+29+76+14+89+34+22+9+47+18+30+10+25+50+146+17+132+22+7+47+53+9+39+19+31+14+63	24	24	354.28	354.28
P22062	Protein-L-isoaspartate(D-aspartate) O-methyltransferase OS=Rattus norvegicus GN=Pcmt1 PE=1 SV=2	1.18802	0.458875	12	97	3.01453e+09	3.6056e+09	3.42293e+09	3.30848e+09	4.54221e+09	2.76059e+09	1.06212e+09	1.41883e+09	1.96947e+09	2.39871e+09	1.96811e+09	2.36545e+09	4.12133e+09	5.21644e+09	3.04711e+09	1560000000	1.57631e+08	1.84018e+09	1.82266e+09	1.05182e+09	P22062	P22062	0+144+34+49	0+4+14+6+13+61+27+19+77+6	57	57	168.95	168.95
P19945	60S acidic ribosomal protein P0 OS=Rattus norvegicus GN=Rplp0 PE=1 SV=2	1.27563	0.459144	8	52	4.05179e+09	9.36024e+08					9.18788e+08	1.15918e+09	1.19393e+09	1.34588e+09	6.85444e+08	1.5636e+09	7.38245e+08			1590000000	1.65873e+09	1.04522e+09	1.51889e+09	1.24e+09	P19945	P19945	0+16+10+291	0+16+22+28+11+35+34+3+13+85+17+2+31+20	40	40	115.46	115.46
Q6P9T8	Tubulin beta-2C chain OS=Rattus norvegicus GN=Tubb2c PE=1 SV=1	1.03159	0.461823	31	2446	5.35917e+11	5.38453e+11	6.18848e+11	6.64271e+11	6.08239e+11	5.77897e+11	5.33124e+11	5.22093e+11	4.67366e+11	5.18815e+11	5.14649e+11	5.53275e+11	4.84032e+11	5.95483e+11	5.79213e+11	502000000000	5.11011e+11	5.04736e+11	5.87692e+11	5.81928e+11	Q6P9T8	Q6P9T8	0+103+18+324	1+174+67+35+6+24+3+9+2+39+3+29+54	69	69	504.3	504.3
P59215	Guanine nucleotide-binding protein G(o) subunit alpha OS=Rattus norvegicus GN=Gnao1 PE=1 SV=2	0.766225	0.467043	9	93	8.44933e+08	1.3133e+09	3.16225e+09	2.14987e+09	1.12903e+10	1.58975e+09	2.35111e+09	6.25955e+08	2.87767e+09	1.88857e+09	4.29816e+09	3.91903e+09	6.11138e+09		3.5856e+09	3570000000	9.55055e+08	4.98427e+09	4.18278e+09	1.39228e+09	P59215	P59215|P08753|Q63803|P63095|P38406|Q63210|P29348	0+86+14+254	0+35+11+8+46+13+30+11+23+4+12+161|0+35+11+134+12+162|0+745+7+40+11+341|0+42+11+341|0+44+11+326|0+57+11+311|0+35+11+308	34	34|6|1|2|2|2|3	131.94	131.94|29.83|24.72|15.19|15.19|15.19|15.19
Q91ZN1	Coronin-1A OS=Rattus norvegicus GN=Coro1a PE=1 SV=3	1.18165	0.468304	9	61	2.65797e+08	7.44999e+08	1.2241e+09	4.84042e+08	1.23214e+09	9.46333e+08	1.36117e+09	7.19616e+08	1.32658e+09	1.15051e+09	8.257e+08	1.77409e+09	4.05714e+08	1.29815e+09	1.0087e+09	233000000	1.67933e+08	9.55844e+08	6.64805e+08	6.67858e+08	Q91ZN1	Q91ZN1	0+293+20+148	0+12+33+169+19+12+8+40+20+41+39+23+16+18+11	31	31	131.1	131.1
P04642	L-lactate dehydrogenase A chain OS=Rattus norvegicus GN=Ldha PE=1 SV=1	1.12865	0.47015	30	289	3.31707e+10	1.48045e+10	7.67327e+09				2.83577e+10	2.28126e+10	1.96947e+10	1.78004e+10	1.69664e+10	1.36314e+10	1.5792e+10			20100000000	2.20477e+10	2.03997e+10	1.88108e+10	1.83824e+10	P04642	P04642|P19629	0+42+15+275	0+5+17+20+76+14+17+8+12+8+88+3+47+2+15|0+90+9+233	81	81|2	430.43	430.43|14.25
P18420	Proteasome subunit alpha type-1 OS=Rattus norvegicus GN=Psma1 PE=1 SV=2	1.41621	0.472515	10	62		8.14246e+08	4.54502e+09			2.59946e+08	8.97133e+08	1.08499e+09	1.38781e+09	4.10277e+08	1.18765e+09	2.15497e+08	1.29674e+09			1020000000	1.21571e+09	1.18823e+09	8.27209e+08	6.34138e+08	P18420	P18420	0+3+15+245	0+3+27+11+10+45+11+86+49+1+20	44	44	126.08	126.08
O35244	Peroxiredoxin-6 OS=Rattus norvegicus GN=Prdx6 PE=1 SV=3	0.90914	0.472703	16	336	1.5775e+10	1.18675e+10	1.02688e+10	8.57373e+09	6.60448e+09	7.48688e+09	8.83728e+09	7.89166e+09	1.16331e+10	1.22649e+10	1.346e+10	1.22282e+10	1.37378e+10	1.5959e+10	1.27663e+10	10600000000	1.12299e+10	9.75823e+09	6.84667e+09	4.73156e+09	O35244	O35244	0+24+17+183	0+24+29+14+58+7+72+20	70	70	259.38	259.38
P12785	Fatty acid synthase OS=Rattus norvegicus GN=Fasn PE=1 SV=3	0.918737	0.474004	63	657	1.19933e+10	2.37588e+09	1.28077e+10	8.11029e+09	8.04024e+09	1.5253e+10	1.26836e+10	1.05717e+10	1.33679e+10	1.51954e+10	1.23289e+10	9.61215e+09	1.20559e+10	1.14333e+10	1.31341e+10	10700000000	1.38055e+10	1.02104e+10	1.28521e+10	1.40315e+10	P12785	P12785	0+1066+17+1422	0+41+8+10+11+132+33+22+86+30+11+45+39+54+11+64+9+70+23+88+38+76+35+21+36+5+22+24+39+22+32+22+16+26+19+243+37+68+17+103+11+6+41+19+16+32+8+6+8+10+27+7+17+32+61+31+17+126+9+35+20+61+9+79+9+5+10+8+12+45+11+6+17+6	32	32	847.87	847.87
P41498	Low molecular weight phosphotyrosine protein phosphatase OS=Rattus norvegicus GN=Acp1 PE=1 SV=3	0.892365	0.475721	6	63		8.13052e+08	1.58679e+09	1.27319e+09	1.38355e+09	4.9089e+08	1.68084e+09	1.51156e+09	1.69395e+09	1.51954e+09	1.47042e+09	8.95063e+08	1.90018e+09	1.90555e+09	1.89131e+09	2030000000	5.94463e+08	1.58782e+09		1.12035e+09	P41498	P41498	0+19+9+130	0+19+40+52+13+34	33	33	85.48	85.48
P62632	Elongation factor 1-alpha 2 OS=Rattus norvegicus GN=Eef1a2 PE=2 SV=1	1.07155	0.475799	13	181	9.55142e+09	1.22973e+10	1.34877e+10	1.37746e+10	1.33134e+10	1.10638e+10	9.40443e+09	9.22703e+09	5.83697e+09	9.32348e+09	9.34285e+09	9.44176e+09	6.86888e+09	1.05877e+10	1.18469e+10	11000000000	1.06117e+10	9.44277e+09	7.92158e+09	1.30526e+10	P62632	P62632	0+266+24+173	0+5+25+54+16+34+38+75+43+105+28+7+9+24	34	34	179.46	179.46
P56603	Secretory carrier-associated membrane protein 1 OS=Rattus norvegicus GN=Scamp1 PE=1 SV=1	0.841877	0.476378	2	13	6.07228e+08						1.6499e+08		4.94918e+08		4.86371e+08	6.06398e+08				537000000	4.55377e+08	5.32076e+08	6.23912e+08	2.70841e+08	P56603	P56603	0+311+23+4	0+298+36+4	10	10	34.32	34.32
P30009	Myristoylated alanine-rich C-kinase substrate OS=Rattus norvegicus GN=Marcks PE=1 SV=2	1.3076	0.477067	5	44		7.70071e+08	4.55636e+08	6.83581e+08	5.26009e+07	7.02499e+07	3.10388e+07	1.34464e+08	4.68386e+08	2.32273e+08	2.31875e+08	1.38319e+08	5.79041e+08	4.0612e+08	1.47102e+08	245000000	1.76175e+08	1.49318e+08	1.89277e+07	3.70911e+08	P30009	P30009	0+11+19+279	0+7+23+100+16+73+22+68	19	19	85.64	85.64
P62749	Hippocalcin-like protein 1 OS=Rattus norvegicus GN=Hpcal1 PE=1 SV=2	1.15347	0.478747	7	79		3.22355e+09	2.93556e+09	2.74205e+09	3.47192e+09	1.10638e+09	2.71202e+09	1.69703e+09	2.2654e+09	1.56296e+09	1.12996e+09	3.21742e+09	4.09565e+09	1.9651e+09	1.35281e+09	1840000000	1.10238e+09	2.79708e+09		1.32701e+09	P62749	P62749	0+181+12+0	0+50+44+24+12+7+11+33+12	40	40	109.56	109.56
P48004	Proteasome subunit alpha type-7 OS=Rattus norvegicus GN=Psma7 PE=1 SV=1	0.862121	0.479211	10	69	2.08532e+09	1.13063e+09	1.87015e+09	2.81929e+09	3.11951e+09	1.89052e+09	3.39261e+08	7.42799e+08	1.97967e+09	1.42186e+09	7.20508e+08	1.77409e+09	1.41229e+09	2.31048e+09	2.65308e+09	3480000000	2.47264e+09	1.58782e+09	1.75256e+09		P48004	P48004	0+130+19+105	0+5+23+8+12+82+33+17+15+4+19+6+9+21	43	43	142.31	142.31
Q64537	Calpain small subunit 1 OS=Rattus norvegicus GN=Capns1 PE=1 SV=3	1.11283	0.480128	4	14			1.13342e+09			1.2138e+09				7.08758e+08	9.37678e+08	1.13261e+09		1.0552e+09			8.36575e+08	7.28713e+08	8.01505e+08		Q64537	Q64537	0+62+24+184	0+62+39+46+20+103	21	21	45.39	45.39
Q03626	Murinoglobulin-1 OS=Rattus norvegicus GN=Mug1 PE=2 SV=1	0.757906	0.481553	17	104	1.66394e+09	8.60808e+08	7.07255e+08	1.09296e+09	1.01678e+09		3.58853e+08	3.32915e+09	1.04086e+08	9.23665e+07	9.20712e+08	1.12259e+09	1.52785e+09	2.44148e+09	6.96106e+08	1750000000	1.14359e+09	3.39645e+09	1.5072e+08	3.7635e+08	Q03626	Q03626	0+153+18+1316	0+30+16+107+18+17+16+24+6+124+8+2+17+35+18+129+31+51+13+252+40+275+20+100+20+28+13+43+8+26	16	16	218.19	218.19
Q9QXQ0	Alpha-actinin-4 OS=Rattus norvegicus GN=Actn4 PE=1 SV=2	1.43992	0.481608	6	16								7.30744e+08	1.3674e+09	1.02895e+09						101000000		3.58573e+08	1.60067e+09	8.35366e+08	Q9QXQ0	Q9QXQ0	0+365+13+533	0+152+14+67+6+126+13+355+24+3+11+140	7	7	69.95	69.95
P62243	40S ribosomal protein S8 OS=Rattus norvegicus GN=Rps8 PE=1 SV=2	1.15414	0.481878	5	41	8.23324e+08	8.48869e+08	6.97055e+08	9.97694e+08	1.55323e+09	1.14935e+09	3.59885e+08	5.20238e+08	7.22478e+08	6.20842e+08	8.38142e+08	7.03622e+08	3.92874e+08	1.46489e+09	5.06975e+08	1110000000	6.77914e+08	2.87069e+08	6.58963e+08	5.44946e+08	P62243	P62243	0+157+13+38	0+25+12+22+15+3+15+36+11+18+13+38	31	31	71.14	71.14
P97536	Cullin-associated NEDD8-dissociated protein 1 OS=Rattus norvegicus GN=Cand1 PE=1 SV=1	0.944803	0.481927	34	454	1.43704e+10	1.37299e+10	1.67746e+10	1.31309e+10	1.08856e+10	1.63272e+10	1.68084e+10	1.75267e+10	1.75517e+10	1.75833e+10	2.34137e+10	1.45335e+10	1.70759e+10	1.56017e+10	1.51042e+10	14700000000	1.88538e+10	1.10411e+10	1.58899e+10	1.75122e+10	P97536	P97536	0+548+18+664	0+23+24+13+10+94+24+44+11+5+7+109+18+4+17+131+32+64+30+7+12+50+14+34+16+19+14+9+69+53+12+2+11+8+15+8+44+7+19+37+9+15+6+28+39+13	36	36	493.01	493.01
Q6Q0N1	Cytosolic non-specific dipeptidase OS=Rattus norvegicus GN=Cndp2 PE=1 SV=1	0.823745	0.484397	7	22	2.18256e+08		9.70209e+08			8.82958e+08	9.291e+08	2.34617e+08		7.86906e+08	9.53514e+08			7.80083e+08			9.82873e+08		5.38621e+08		Q6Q0N1	Q6Q0N1	0+43+11+421	0+43+41+65+10+184+20+39+28+45	20	20	86.04	86.04
P04897	Guanine nucleotide-binding protein G(i) subunit alpha-2 OS=Rattus norvegicus GN=Gnai2 PE=1 SV=3	0.848992	0.484623	3	28	6.05067e+08	7.86786e+08	1.04502e+09	1.72504e+09	2.38858e+09	1.2138e+09	9.09508e+08	6.25955e+08	1.46945e+09	1.08105e+09	1.91155e+09	1.48342e+09	2.90162e+09		1.56296e+09	545000000	7.94334e+08	1.60885e+09	1.00831e+09	7.46173e+08	P04897	P04897	0+35+11+309	0+35+11+116+15+4+12+162	10	10	40.47	40.47
Q03555	Gephyrin OS=Rattus norvegicus GN=Gphn PE=1 SV=3	0.700936	0.487181	5	21	1.86923e+08									7.2721e+08	1.42518e+08	9.67229e+08	1.99005e+08			829000000	6.84096e+08	5.58364e+08	1.02934e+09	8.07085e+08	Q03555	Q03555	0+40+17+711	0+40+17+94+10+110+14+100+9+337+16+21	8	8	52.03	52.03
P14046	Alpha-1-inhibitor 3 OS=Rattus norvegicus GN=A1i3 PE=1 SV=1	0.765831	0.487227	24	140	1.86923e+09	1.06377e+09	8.40999e+08	1.19595e+09	1.44881e+09		5.08376e+08	4.46051e+09	1.87763e+08	9.23665e+07	1.66271e+09	1.26291e+09	1.73327e+09	3.42998e+09	1.12165e+09	2040000000	1.61752e+09	3.53315e+09	1.5072e+08	3.7635e+08	P14046	P14046	0+153+18+1306	0+30+16+107+18+17+16+24+6+31+15+78+8+2+17+35+18+101+18+10+31+62+11+209+19+5+40+206+15+54+20+35+18+40+27+28+13+43+8+26	22	22	296.03	296.03
P51111	Huntingtin OS=Rattus norvegicus GN=Htt PE=1 SV=1	0.77478	0.488071	10	22						7.19686e+08	2.80483e+08	6.25955e+08		1.83431e+08			5.12278e+08	5.82383e+08					9.11332e+08	3.29578e+08	P51111	P51111	0+355+23+2732	0+238+14+103+23+34+16+547+15+147+16+86+20+158+13+535+7+221+11+144+13+749	4	4	99.31	99.31
P07895	Superoxide dismutase [Mn], mitochondrial OS=Rattus norvegicus GN=Sod2 PE=1 SV=2	0.906139	0.490208	8	128	1.72876e+09	2.97283e+09	6.12048e+09	2.39447e+09	3.21087e+09	3.08283e+09	3.84633e+09	3.49607e+09	5.04102e+09	4.51521e+09	4.84109e+09	5.06167e+09	3.14556e+09	5.19262e+09	3.82202e+09	4690000000	2.42112e+09	3.96428e+09		3.02385e+09	P07895	P07895	0+53+15+154	0+53+55+6+16+64+22+6	41	41	121.76	121.76
B0BNE5	S-formylglutathione hydrolase OS=Rattus norvegicus GN=Esd PE=1 SV=1	1.15353	0.490911	9	49		1.61178e+09	3.49094e+09				1.46429e+09	1.92887e+09		1.82345e+09	1.346e+09					2320000000	1.9266e+09	1.29339e+09	2.18486e+09	1.66421e+09	B0BNE5	B0BNE5	0+253+21+8	0+17+10+4+13+75+42+6+31+2+24+29+21+8	50	50	121.72	121.72
P02770	Serum albumin OS=Rattus norvegicus GN=Alb PE=1 SV=2	0.22932	0.491651	23	46					1.64459e+09		3.18637e+09								2.02265e+10	840000000					P02770	P02770	0+168+16+424	0+44+13+8+10+28+14+51+37+7+7+27+11+10+31+49+25+49+13+4+14+8+23+25+16+3+18+3+10+26+18+6	42	42	327.76	327.76
B2RZ78	Vacuolar protein sorting-associated protein 29 OS=Rattus norvegicus GN=Vps29 PE=1 SV=2	1.05645	0.493575	6	62		1.10914e+09	1.14476e+09	7.85282e+08	7.50509e+08	9.29146e+08	9.18788e+08	5.98134e+08	9.59223e+08		8.14389e+08	9.7625e+08	9.32114e+08	8.36059e+08	8.05119e+08	845000000	8.89118e+08	8.95906e+08		6.67858e+08	B2RZ78	B2RZ78	0+50+10+122	1+14+16+51+101	35	35	82.59	82.59
Q5XI78	2-oxoglutarate dehydrogenase, mitochondrial OS=Rattus norvegicus GN=Ogdh PE=1 SV=1	1.16406	0.496184	7	37	7.28242e+08	9.41994e+08	7.94529e+08			1.05805e+09	2.30986e+08	2.13288e+09	1.29597e+09	7.36978e+08	9.12794e+08	8.3292e+08	8.29402e+08			807000000	8.30393e+08	1.06205e+09	8.44735e+08	6.84173e+08	Q5XI78	Q5XI78	0+929+14+80	0+314+9+41+23+299+12+185+14+32+14+29+7+29+13+2	8	8	83.88	83.88
P28075	Proteasome subunit beta type-5 OS=Rattus norvegicus GN=Psmb5 PE=1 SV=3	1.13266	0.496347	11	134		1.98189e+09	2.25551e+09	2.17562e+09	1.6707e+09	1.46085e+09	1.87676e+09	1.65994e+09	2.28581e+09	1.50869e+09	1.30076e+09	1.31303e+09	2.72188e+09	2.47721e+09	1.57609e+09	3100000000	6.6143e+08	8.59103e+08		8.89752e+08	P28075	P28075	0+225+14+24	0+66+12+45+5+12+10+15+74+6+12+6	42	42	153.99	153.99
Q6IFV1	Keratin, type I cytoskeletal 14 OS=Rattus norvegicus GN=Krt14 PE=2 SV=1	0.724148	0.496533	3	36	1.03078e+09	2.22067e+08	9.7701e+08	3.5917e+08		2.08387e+08	2.40267e+08			5.13388e+08	8.17782e+08	1.0825e+09		1.64353e+09		567000000	1.41146e+07			7.83156e+07	Q6IFV1	Q6IFV1	0+123+9+353	0+123+9+69+7+114+13+150	5	5	38.41	38.41
P38983	40S ribosomal protein SA OS=Rattus norvegicus GN=Rpsa PE=1 SV=3	0.79651	0.499208	8	42		6.87691e+08	1.67746e+09	2.04688e+09		3.36211e+08			1.23474e+09	2.44212e+08	6.85444e+08	1.97455e+09	2.58065e+09		1.78623e+09	542000000	1.45267e+09	4.75293e+08	9.68583e+08	1.26175e+09	P38983	P38983	0+63+17+215	0+42+10+11+17+9+77+129	35	35	105.43	105.43
O35331	Pyridoxal kinase OS=Rattus norvegicus GN=Pdxk PE=1 SV=1	1.10629	0.503849	14	229	1.16692e+10	6.59037e+09					8.66198e+09	7.02924e+09	6.20433e+09	6.31696e+09	6.84313e+09	7.12643e+09	9.16707e+09			5690000000	8.26272e+09	8.67515e+09	7.06867e+09	3.17613e+09	O35331	O35331	0+275+17+20	0+6+10+37+49+37+67+52+11+6+17+5+15	54	54	238.88	238.88
P13668	Stathmin OS=Rattus norvegicus GN=Stmn1 PE=1 SV=2	1.05335	0.50479	12	130		9.30055e+09	8.76135e+09	6.70708e+09	7.75309e+09	5.49969e+09	7.69266e+09	5.8237e+09	7.35744e+09	6.3061e+09	8.38142e+09	6.04393e+09	7.07431e+09	6.75278e+09	7.93298e+09	5690000000	7.75789e+09	6.42487e+09		5.84103e+09	P13668	P13668|P21818	0+14+13+122	0+13+28+2+17+1+9+6+19+17+10+27|0+77+17+25+10+50	55	55|15	154.8	154.8|47.95
Q63610	Tropomyosin alpha-3 chain OS=Rattus norvegicus GN=Tpm3 PE=1 SV=2	1.34504	0.505586	14	111		1.74311e+09	9.31673e+09				9.93034e+08	2.84693e+09	2.00008e+09	1.2699e+09	3.12182e+09	1.24286e+09	2.43942e+09			1870000000	3.05989e+09	2.32389e+09	2.4419e+09	1.51193e+09	Q63610	Q63610|P58775	0+13+14+221	0+12+18+10+49+15+9+18+11+73+10+23|0+91+34+159	39	39|11	215.57	215.57|62.58
O55156	CAP-Gly domain-containing linker protein 2 OS=Rattus norvegicus GN=Clip2 PE=1 SV=1	2.11856	0.511367	2	7				1.75079e+08	5.62556e+08	9.64594e+07	8.80634e+07									88200000				1.29438e+08	O55156	O55156	0+47+21+978	0+47+21+903+14+61	3	3	22.71	22.71
P19132	Ferritin heavy chain OS=Rattus norvegicus GN=Fth1 PE=1 SV=3	1.10351	0.5121	8	97		1.32524e+09	1.7568e+09	1.08008e+09	5.82134e+08	9.49555e+08	1.37148e+09	1.289e+09	1.46945e+09	9.26921e+08	1.26683e+09	1.33307e+09	7.93452e+08	1.2267e+09	1.51042e+09	1510000000	6.82035e+08	8.45433e+08		5.74314e+08	P19132	P19132	0+10+13+159	0+10+13+31+15+11+7+22+11+24+13+1+15+9	40	40	100.8	100.8
P68136	Actin, alpha skeletal muscle OS=Rattus norvegicus GN=Acta1 PE=2 SV=1	0.934877	0.513367	21	710	1.42623e+11	1.37299e+11	1.47345e+11	1.71217e+11	1.52712e+11	1.56827e+11	9.60036e+10	9.82981e+10	8.53096e+10	1.51954e+11	1.9568e+11	1.37316e+11	7.74194e+10	1.73881e+11	1.14661e+11	135000000000	1.44237e+11	1.32493e+11	1.61236e+11	1.60982e+11	P68136	P68136|P68035|P62738|P63269	0+240+16+121	0+20+44+6+45+64+14+5+10+32+16+58+24+23+13+3|0+20+44+6+45+64+14+5+10+32+16+58+24+23+13+3|0+20+44+6+16+11+18+64+14+5+10+32+16+58+24+23+13+3|0+19+44+6+16+11+18+64+14+5+10+32+16+58+24+39	44	44|44|41|37	310.51	310.51|310.51|273.61|262.16
P11275	Calcium/calmodulin-dependent protein kinase type II subunit alpha OS=Rattus norvegicus GN=Camk2a PE=1 SV=1	1.15335	0.514744	12	101		2.12516e+09	3.00357e+09	4.76318e+09	6.55227e+09	3.49101e+09	3.61947e+09	1.40028e+09	3.22462e+09	2.63749e+09	2.1717e+09	5.59289e+09	8.91029e+08	3.47762e+09	4.79394e+09	3960000000	1.76175e+09	1.93482e+09	2.25496e+09	2.84982e+09	P11275	P11275	0+433+12+33	0+8+13+44+9+60+12+80+19+5+24+26+11+41+19+25+9+28+12+16+17	30	30	156.62	156.62
P06399	Fibrinogen alpha chain OS=Rattus norvegicus GN=Fga PE=1 SV=3	1.71933	0.515119	2	6			2.89023e+07		2.85846e+08	8.70068e+07					9.33154e+07		5.67485e+07	8.36059e+07							P06399	P06399	0+161+7+614	0+138+5+18+7+614	1	1	20.9	20.9
Q6IFW6	Keratin, type I cytoskeletal 10 OS=Rattus norvegicus GN=Krt10 PE=2 SV=1	1.32882	0.516374	9	89	2.33383e+09	8.9185e+08	1.90415e+09	4.93054e+08		4.48998e+09	2.40267e+08			2.46383e+09	9.73874e+08	1.29298e+09		2.82259e+09		2740000000	7.4076e+08	9.96854e+08		7.83156e+07	Q6IFW6	Q6IFW6|Q6IFW8	0+146+9+371	0+146+9+21+7+44+29+9+19+49+9+43+13+42+9+77|0+75+9+365	18	18|2	122.91	122.91|15.91
P61751	ADP-ribosylation factor 4 OS=Rattus norvegicus GN=Arf4 PE=2 SV=2	0.885839	0.51827	9	185		1.76698e+10	8.444e+09	9.79671e+09	1.15122e+10	1.81533e+10	9.48693e+09	1.70631e+10	1.66333e+10	1.73662e+10	1.67402e+10	8.04855e+09	1.05665e+10	9.78975e+09	2.98144e+10	19200000000	2.09144e+10	9.35865e+09		1.79473e+10	P61751	P61751	0+109+18+53	0+19+54+6+48+53	56	56	154.76	154.76
P86252	Transcriptional activator protein Pur-alpha (Fragments) OS=Rattus norvegicus GN=Pura PE=1 SV=1	1.07643	0.518682	5	72	2.61476e+09	2.76987e+09	2.93556e+09	3.77193e+09	4.32032e+09	3.35137e+09	2.40267e+09	1.31682e+09	4.33691e+09	3.26702e+09	4.0267e+09	2.86661e+09	2.00289e+09	3.27516e+09	2.75816e+09	2630000000	2.47264e+09	3.00739e+09	2.82747e+09	3.01297e+09	P86252	P86252	0+64+23+51	0+3+10+12+29+10+58+16	70	70	75.63	75.63
P24090	Alpha-2-HS-glycoprotein OS=Rattus norvegicus GN=Ahsg PE=1 SV=2	0.866215	0.518757	1	4		3.49815e+08		3.43722e+08							3.31411e+08			4.69241e+08							P24090	P24090	0+305+21+26	0+305+21+26	5	5	16.26	16.26
O08873	MAP kinase-activating death domain protein OS=Rattus norvegicus GN=Madd PE=1 SV=1	0.862233	0.519806	21	109	9.17325e+08	2.71017e+09	1.04161e+09	8.11029e+08	1.44881e+09	5.9938e+08	1.46429e+09	9.73707e+08	1.60211e+09	5.76341e+08	4.89765e+08	7.75788e+08	1.79746e+09	2.44148e+09	2.29846e+09	1400000000	9.30329e+08	7.91805e+08	1.97455e+09	1.18561e+09	O08873	O08873	0+964+20+618	0+9+26+189+11+9+8+12+24+114+23+21+13+35+16+54+16+333+12+21+9+9+20+72+17+44+33+86+10+45+15+117+9+75+17+78	17	17	264.39	264.39
Q68FS4	Cytosol aminopeptidase OS=Rattus norvegicus GN=Lap3 PE=1 SV=1	1.2718	0.51993	7	50	1.31818e+09	1.46851e+09	2.28951e+09	1.02473e+09	1.46186e+09	1.72939e+07				3.38641e+08	6.95624e+08	1.734e+09	1.36094e+09	1.50062e+08	1.33968e+09	337000000				6.09121e+08	Q68FS4	Q68FS4	0+368+16+135	0+84+19+85+26+68+12+62+28+56+15+64	19	19	107.6	107.6
P04692	Tropomyosin alpha-1 chain OS=Rattus norvegicus GN=Tpm1 PE=1 SV=3	1.37093	0.522026	6	38		5.22932e+08	4.59036e+09				7.19769e+08	1.43738e+09	9.44936e+08	4.0485e+08	1.04739e+09	2.19506e+07	1.41229e+09			1380000000	1.64842e+09	9.78977e+08	1.0235e+09	8.71261e+08	P04692	P04692	0+112+13+159	0+91+34+15+9+40+16+79	20	20	91.05	91.05
Q64548	Reticulon-1 OS=Rattus norvegicus GN=Rtn1 PE=2 SV=1	0.911681	0.527488	14	217	1.26416e+09	4.99054e+09	4.51102e+09	4.75031e+09	7.0091e+09	5.44598e+09	5.59935e+09	4.8129e+09	4.39814e+09	8.09699e+09	5.03338e+09	5.17192e+09	5.6235e+09	4.84724e+09	6.9742e+09	6290000000	6.6349e+09	8.35969e+09	2.33675e+09	4.53578e+09	Q64548	Q64548	0+34+25+718	0+34+25+8+29+82+10+5+11+67+30+45+13+3+21+206+8+46+8+24+14+4+12+37+22+13	26	26	205.85	205.85
P62703	40S ribosomal protein S4, X isoform OS=Rattus norvegicus GN=Rps4x PE=2 SV=2	1.36499	0.531169	7	18		1.11033e+08	3.36626e+08				3.042e+08	4.02466e+08	7.66358e+08	1.54125e+08							2.89504e+08	2.45007e+08	2.25496e+08		P62703	P62703	0+174+17+72	0+53+9+83+53+2+11+10+9+33	31	31	81.54	81.54
Q7M767	Ubiquitin-conjugating enzyme E2 variant 2 OS=Rattus norvegicus GN=Ube2v2 PE=1 SV=3	1.14202	0.533166	7	127		4.78757e+09	4.87372e+09	3.60457e+09	2.71489e+09	3.19025e+09	2.89764e+09	2.55019e+09	2.74501e+09	1.07453e+09	4.32079e+09	1.87432e+09	6.02151e+09	2.13183e+09	2.52174e+09	2300000000	2.88474e+09	2.81811e+09	5.22263e+08	2.27333e+09	Q7M767	Q7M767	0+66+15+64	0+14+10+21+10+11+15+4+16+28+16	46	46	98.38	98.38
P62839	Ubiquitin-conjugating enzyme E2 D2 OS=Rattus norvegicus GN=Ube2d2 PE=1 SV=1	1.19821	0.534602	5	27						3.24396e+08	7.83703e+08	5.89788e+08	1.29597e+09						4.1635e+08	776000000	7.85062e+08	7.66568e+08	6.613e+08	3.42631e+08	P62839	P62839|P61078|D3ZDK2|P70711	0+72+18+57	0+5+10+51+35+46|0+66+35+46|0+72+18+57|0+90+11+46	30	30|23|12|7	60.58	60.58|37.77|14.78|14.78
Q9ER34	Aconitate hydratase, mitochondrial OS=Rattus norvegicus GN=Aco2 PE=1 SV=2	0.912971	0.534901	30	426	1.88003e+10	3.00865e+10				2.93245e+10	1.57772e+10	2.04015e+10	3.1838e+10	4.60204e+10	3.22362e+10	2.84656e+10	2.55497e+10			32900000000	3.09079e+10	2.2608e+10	3.94911e+10	2.84982e+10	Q9ER34	Q9ER34	0+144+16+620	0+31+13+14+26+11+22+25+18+73+25+112+25+16+47+7+9+5+38+4+34+50+23+5+15+8+15+29+17+6+20+37	44	44	460.54	460.54
P85970	Actin-related protein 2/3 complex subunit 2 OS=Rattus norvegicus GN=Arpc2 PE=1 SV=1	0.921499	0.535187	13	123	2.12854e+09	2.20873e+09	1.54145e+09				3.4751e+09	2.21634e+09	2.16335e+09	2.42041e+09	2.62414e+09	1.3431e+09	2.20831e+09			2570000000	2.97747e+09	2.21874e+09	2.69895e+09	3.39367e+09	P85970	P85970	0+127+14+159	1+18+36+8+3+13+28+12+9+30+22+7+4+13+7+20+7+11+52	43	43	194.06	194.06
Q5XIT1	Microtubule-associated protein RP/EB family member 3 OS=Rattus norvegicus GN=Mapre3 PE=1 SV=1	0.713139	0.536005	14	67	4.03018e+08	6.54262e+08	4.06899e+09				1.60865e+09	2.77275e+08	1.05106e+09	1.5304e+09	7.55572e+08	9.80259e+08	1.66907e+09			1380000000	1.39086e+09	1.29339e+09	1.22679e+09	6.67858e+09	Q5XIT1	Q5XIT1	0+17+17+247	0+17+17+32+17+17+12+1+35+3+16+7+11+7+37+52	51	51	175.69	175.69
Q5BJS7	Copine-9 OS=Rattus norvegicus GN=Cpne9 PE=2 SV=1	0.902607	0.536045	1	10	2.4851e+08						3.56791e+08	3.06022e+08	3.8675e+08	3.85313e+08			2.19548e+08				4.12106e+08	5.25767e+08	3.55186e+08	3.5242e+08	Q5BJS7	Q5BJS7	0+488+9+56	0+488+9+56	1	1	13.36	13.36
P10536	Ras-related protein Rab-1B OS=Rattus norvegicus GN=Rab1b PE=1 SV=1	1.07668	0.540624	11	174	3.65201e+09	6.81722e+09	6.47184e+09	6.26938e+09	6.21291e+09	5.68229e+09	6.06338e+09	4.31213e+09	5.0002e+09	5.70914e+09	4.63749e+09	5.00153e+09	6.76617e+09	7.03861e+09	7.0136e+09	5440000000	6.03735e+09	5.45746e+09	1.41373e+09	3.3828e+09	P10536	P10536|P35289	0+27+19+155	0+10+36+2+7+3+11+10+29+21+41+2+15+14|0+10+11+37+11+143	69	69|10	142.19	142.19|34.24
P55068	Brevican core protein OS=Rattus norvegicus GN=Bcan PE=1 SV=2	1.13267	0.541066	14	148	3.88972e+09	2.31618e+09	1.81348e+09	1.46758e+09	1.33134e+09	1.41789e+09	2.14487e+09	1.55793e+09	1.12249e+09	1.02244e+09	1.21027e+09	9.97299e+08	2.07992e+09	1.9651e+09	3.02084e+09	779000000	1.72054e+09	9.22195e+08	1.68246e+09	1.58807e+09	P55068	P55068	0+135+17+731	0+38+7+32+16+3+8+31+17+2+7+52+7+79+21+77+27+259+31+2+10+59+22+2+8+66	20	20	170.21	170.21
P06302	Prothymosin alpha OS=Rattus norvegicus GN=Ptma PE=1 SV=2	0.174281	0.54147	4	16						1.16009e+08	2.61922e+07				1.62878e+09					14500000	1.48358e+08	4.60572e+07	2.02129e+08		P06302	P06302	0+90+14+8	1+15+6+10+59+14+8	33	33	55.36	55.36
Q6IFV4	Keratin, type I cytoskeletal 13 OS=Rattus norvegicus GN=Krt13 PE=2 SV=1	1.28432	0.542772	4	18	3.44672e+08		5.03239e+08	1.33884e+08		4.25366e+08					1.30076e+08	1.13261e+08		6.50268e+08		359000000		1.47215e+08		2.43648e+08	Q6IFV4	Q6IFV4	0+97+9+332	0+97+9+61+16+10+12+233	8	8	48.1	48.1
Q63468	Phosphoribosyl pyrophosphate synthase-associated protein 1 OS=Rattus norvegicus GN=Prpsap1 PE=1 SV=1	0.476089	0.543191	2	6		1.65953e+08				2.36315e+08					1.80975e+08							9.22195e+08		1.64245e+08	Q63468	Q63468	0+236+14+106	0+236+39+81	10	10	21.79	21.79
A0JPJ7	Obg-like ATPase 1 OS=Rattus norvegicus GN=Ola1 PE=2 SV=1	1.15231	0.545472	7	50	2.65797e+09		1.31477e+09		1.26738e+09	1.72939e+09	2.68109e+09	2.24416e+09	1.63272e+09		2.09253e+09	1.79414e+09	3.69764e+09	1.13261e+09	8.14313e+08	320000000	1.79266e+09	1.64039e+09	2.52369e+09	9.62629e+08	A0JPJ7	A0JPJ7	0+83+15+298	0+4+14+6+11+48+42+128+17+11+13+79+13+10	27	27	88.36	88.36
B0BNM9	Glycolipid transfer protein OS=Rattus norvegicus GN=GLTP PE=2 SV=1	0.848478	0.545702	4	28		2.97283e+08	5.59911e+08		8.56233e+08		9.78597e+08	4.05248e+08	2.20417e+08		6.42462e+08	1.09252e+09	7.04863e+08		5.16169e+08		4.89376e+08	4.64778e+08			B0BNM9	B0BNM9	0+68+10+131	0+46+9+2+9+2+10+71+9+51	17	17	44.57	44.57
P07632	Superoxide dismutase [Cu-Zn] OS=Rattus norvegicus GN=Sod1 PE=1 SV=2	1.08979	0.547324	12	213		1.02199e+10	1.80214e+10	1.241e+10	1.35744e+10	1.14935e+10	1.41273e+10	1.26118e+10	1.11229e+10	8.71566e+09	1.40256e+10	1.67386e+10	1.41229e+10	1.40534e+10	1.23198e+10	10400000000	1.1745e+10	1.23029e+10	1.37868e+09	7.40735e+09	P07632	P07632	0+80+23+51	0+4+20+47+66+7+10	62	62	195.78	195.78
P27605	Hypoxanthine-guanine phosphoribosyltransferase OS=Rattus norvegicus GN=Hprt1 PE=1 SV=1	1.07745	0.549013	10	188	5.58607e+09	5.21738e+09	5.28175e+09	5.57421e+09	6.64364e+09	3.89919e+09	4.66097e+09	2.95822e+09	3.98996e+09	5.06876e+09	4.27554e+09	4.74093e+09	6.0857e+09	6.07393e+09	5.03035e+09	6460000000	4.2756e+09	3.96428e+09	2.3718e+09	2.08841e+09	P27605	P27605	0+170+16+32	0+34+11+28+10+8+10+14+36+8+7+4+16+14+13+5	47	47	161.06	161.06
P62744	AP-2 complex subunit sigma OS=Rattus norvegicus GN=Ap2s1 PE=2 SV=1	0.81951	0.555917	7	77			3.67229e+08	5.76731e+08	5.52114e+08	2.47056e+09	2.82545e+09	1.41883e+09	4.092e+09		8.81124e+08					2580000000	2.58596e+09	2.75502e+09	1.85772e+09	2.20806e+09	P62744	P62744	0+109+15+18	0+3+7+8+24+3+8+56+21+3+9	48	48	95.46	95.46
Q05683	Glutamate decarboxylase 2 OS=Rattus norvegicus GN=Gad2 PE=1 SV=1	1.2518	0.557613	5	29					2.38858e+07	6.07973e+08	6.49648e+08	7.73402e+08	2.20417e+09	1.79089e+09	2.1717e+08		1.99005e+08	2.11992e+08	1.40535e+09	790000000	1.38055e+09	1.23029e+09	9.26521e+08	8.88664e+08	Q05683	Q05683	0+558+22+5	0+43+22+221+17+83+10+35+11+116+22+5	14	14	72.04	72.04
Q8VI04	L-asparaginase OS=Rattus norvegicus GN=Asrgl1 PE=1 SV=1	1.10263	0.558028	12	122	1.29657e+09	2.50721e+09	1.50745e+09	1.30022e+09	1.85343e+09	2.38463e+09	2.27892e+09	2.1607e+09	1.85722e+09	6.04561e+08	2.3753e+09	1.92444e+09	2.56781e+09	6.58605e+08	1.25299e+09	1060000000	1.74115e+09	1.97688e+09	1.69414e+09	8.47331e+08	Q8VI04	Q8VI04	0+219+31+83	0+43+19+46+11+10+14+4+14+39+15+4+31+5+24+4+10+7+26+7	49	49	173.34	173.34
P84079	ADP-ribosylation factor 1 OS=Rattus norvegicus GN=Arf1 PE=1 SV=2	0.940289	0.560698	16	407		3.99959e+10	2.99223e+10	2.5232e+10	2.55826e+10	3.70584e+10	3.24824e+10	3.52389e+10	3.6328e+10	3.35385e+10	3.25756e+10	2.48573e+10	2.94014e+10	2.81068e+10	5.41124e+10	40100000000	4.25499e+10	2.84966e+10		3.39367e+10	P84079	P84079|P61206|P84082	0+109+18+54	0+19+54+6+70+32|0+19+54+6+70+32|0+19+54+6+20+10+8+10+22+32	68	68|68|57	264.68	264.68|264.68|185.44
Q62950	Dihydropyrimidinase-related protein 1 OS=Rattus norvegicus GN=Crmp1 PE=1 SV=1	0.796974	0.563928	31	348	3.8573e+09	2.06546e+09	8.86336e+08	1.67355e+09	4.15064e+09	1.74014e+10	2.41298e+10	1.84541e+10	4.04098e+10	3.31043e+10	3.99277e+09	4.69081e+09	1.72043e+09	2.10801e+09	3.87455e+10	29100000000	2.76111e+10	3.1546e+10	2.21991e+10	2.16455e+10	Q62950	Q62950	0+374+16+182	0+6+10+7+33+7+59+37+79+7+9+4+10+1+24+48+56+3+18+8+37+8+10+4+26+21+21+4+8+7	69	69	496.91	496.91
P63012	Ras-related protein Rab-3A OS=Rattus norvegicus GN=Rab3a PE=1 SV=1	0.934415	0.564345	13	343	1.37221e+10	1.74311e+10	1.64346e+10	1.55769e+10	1.60544e+10	1.3427e+10	1.45397e+10	1.02935e+10	1.27556e+10	1.59552e+10	1.68533e+10	1.1727e+10	1.72043e+10	2.01273e+10	1.91758e+10	24800000000	1.44237e+10	1.40905e+10	1.09243e+10	7.12454e+09	P63012	P63012|Q63942|Q63941|Q53B90|P35284	0+41+19+160	0+12+48+10+13+38+52+5+24+18|0+24+36+10+13+38+15+83|0+24+17+31+11+38+15+83|0+66+11+133|0+45+11+141	62	62|29|19|5|5	205.37	205.37|102.58|62.87|18.43|18.43
Q6P6R2	Dihydrolipoyl dehydrogenase, mitochondrial OS=Rattus norvegicus GN=Dld PE=1 SV=1	1.20604	0.564567	7	60	9.5082e+08	1.70729e+08	1.28077e+09	1.00284e+09	2.41468e+09	1.0849e+09	5.5581e+08	7.50218e+08	3.02053e+08	7.01161e+08	4.3321e+08	1.4734e+09	2.68336e+08	2.28666e+08	1.27401e+09	253000000	4.20348e+08	8.21247e+08	1.82266e+09	6.45016e+08	Q6P6R2	Q6P6R2	0+159+18+332	0+89+15+5+8+42+18+138+19+12+19+39+13+78+14	20	20	100.27	100.27
P84083	ADP-ribosylation factor 5 OS=Rattus norvegicus GN=Arf5 PE=1 SV=2	0.90723	0.565402	13	248		1.89831e+10	1.12549e+10	1.10068e+10	1.35744e+10	2.01942e+10	1.19618e+10	2.07724e+10	1.78579e+10	1.92114e+10	1.91155e+10	9.78255e+09	1.22484e+10	1.09093e+10	3.21785e+10	21400000000	2.3284e+10	1.1672e+10		1.9035e+10	P84083	P84083	0+79+18+83	0+19+54+6+70+31	68	68	215.06	215.06
P10687	1-phosphatidylinositol-4,5-bisphosphate phosphodiesterase beta-1 OS=Rattus norvegicus GN=Plcb1 PE=1 SV=1	0.899427	0.56782	29	165	1.64233e+09		2.32352e+09	2.74205e+09	1.87954e+09	2.98616e+09	3.40292e+09	2.11434e+09	4.04098e+09	3.15848e+09	1.69664e+09	3.77871e+09	5.36672e+09	3.0846e+09	2.10145e+09	2650000000	1.68963e+09	1.20926e+09	4.10099e+09	4.32911e+09	P10687	P10687	0+840+16+360	0+27+17+43+14+59+8+30+54+5+20+152+14+120+28+69+49+27+10+50+27+17+16+37+24+34+10+80+15+44+11+30+12+19+20+4+20	30	30	347.7	347.7
P14841	Cystatin-C OS=Rattus norvegicus GN=Cst3 PE=1 SV=2	0.87969	0.570029	3	62	3.8357e+08	5.87403e+08	5.84846e+08	1.05949e+09	9.31937e+08	1.85829e+09	1.27867e+09	1.82686e+09	1.51027e+09	2.63749e+08	1.92286e+09	6.44485e+08	6.88172e+08	1.54826e+09	1.86504e+09	1310000000	1.34965e+09	1.05153e+09	6.44943e+08	6.6677e+08	P14841	P14841	0+28+17+95	0+28+28+58+13+13	29	29	48.25	48.25
P20280	60S ribosomal protein L21 OS=Rattus norvegicus GN=Rpl21 PE=1 SV=3	1.48349	0.572723	2	7					1.57933e+08			2.69856e+08	6.21454e+08					2.2152e+08		250000000					P20280	P20280	0+142+18+0	0+63+15+64+18	20	20	29.45	29.45
P36201	Cysteine-rich protein 2 OS=Rattus norvegicus GN=Crip2 PE=2 SV=1	0.871119	0.573265	4	59	1.67474e+09	4.36971e+08	1.12095e+09	1.31309e+09	8.04024e+08	9.25924e+08	5.54779e+08	4.25649e+08	9.21466e+08	7.77138e+08	1.03156e+09	1.25289e+09	1.37378e+09	2.28666e+09	1.61549e+09	353000000	7.3767e+08	6.23559e+08	6.44943e+08	3.60034e+08	P36201	P36201	0+65+32+111	0+7+10+48+32+15+16+58+22	38	38	66.17	66.17
P62859	40S ribosomal protein S28 OS=Rattus norvegicus GN=Rps28 PE=1 SV=1	1.09923	0.574089	2	18						5.81119e+08	4.166e+08	6.31519e+08	6.75538e+08		7.72538e+08					601000000	4.80103e+08	5.25767e+08	4.2412e+08	3.41543e+08	P62859	P62859	0+51+12+6	0+31+9+11+12+6	30	30	27.86	27.86
Q9WVR7	Protein phosphatase 1F OS=Rattus norvegicus GN=Ppm1f PE=2 SV=1	1.62277	0.576626	3	15			1.98349e+07	3.88779e+07		3.22247e+07	5.14563e+07	2.65219e+08	3.87771e+08			2.08481e+07		1.16953e+07		314000000	1.1539e+07	5.03684e+07			Q9WVR7	Q9WVR7	0+95+15+340	0+42+26+27+15+340	9	9	52.01	52.01
Q4FZY0	EF-hand domain-containing protein D2 OS=Rattus norvegicus GN=Efhd2 PE=1 SV=1	1.25216	0.579578	16	132		1.5879e+09	9.71343e+09				2.13456e+09	1.77122e+09	1.61231e+09	2.88713e+09	4.08326e+09	1.65381e+09	2.82459e+09			3380000000	1.76175e+09	2.78656e+09	2.2316e+09	2.26245e+09	Q4FZY0	Q4FZY0	0+133+13+93	0+60+30+11+16+5+65+9+21+22	55	55	237.81	237.81
B2GUZ5	F-actin-capping protein subunit alpha-1 OS=Rattus norvegicus GN=Capza1 PE=1 SV=1	0.866602	0.582485	4	27	2.44188e+09	1.06138e+09					6.52742e+08		7.70439e+08	1.66064e+09	1.40256e+09	9.81262e+08	1.22356e+09				2.10174e+09	1.99791e+09	1.99792e+09	9.36523e+08	B2GUZ5	B2GUZ5	0+103+15+168	0+19+28+56+15+60+15+93	20	20	51.67	51.67
Q8CFN2	Cell division control protein 42 homolog OS=Rattus norvegicus GN=Cdc42 PE=1 SV=2	1.11859	0.583584	8	81		2.57884e+09	3.67229e+09	1.20238e+09	2.07532e+09	1.95497e+09	3.33074e+09	2.30908e+09	3.73485e+09	1.99711e+09	2.03597e+09	2.32536e+09	2.50361e+09	7.87229e+08	4.91215e+09	2140000000	2.56536e+09	1.96637e+09		1.19649e+09	Q8CFN2	Q8CFN2|Q9JJL4	0+107+13+71	0+5+22+69+32+5+11+9+10+3+17+8|0+11+11+183	48	48|5	106.92	106.92|14.37
Q4KLF8	Actin-related protein 2/3 complex subunit 5 OS=Rattus norvegicus GN=Arpc5 PE=1 SV=3	0.907137	0.584169	5	37		5.1935e+08	6.49451e+08	1.00799e+09	7.57035e+08	5.80045e+08	3.6504e+08		5.25532e+08		7.4313e+08	9.70236e+08	5.27684e+08	4.85915e+08	5.97601e+08	1150000000	4.86285e+08	8.10732e+08		4.70981e+08	Q4KLF8	Q4KLF8	0+131+12+8	0+47+13+33+50+8	41	41	60.82	60.82
Q05175	Brain acid soluble protein 1 OS=Rattus norvegicus GN=Basp1 PE=1 SV=2	1.23864	0.585297	7	43		7.98725e+08	7.78661e+08	1.87953e+08	8.87559e+08	1.94423e+07		2.71711e+08			1.10056e+08	2.18504e+08	5.98299e+08	6.07393e+08	6.81659e+08			2.79708e+08		2.77368e+08	Q05175	Q05175	0+122+23+75	0+25+27+33+61+32+42	59	59	106.46	106.46
Q568Z9	Phytanoyl-CoA hydroxylase-interacting protein OS=Rattus norvegicus GN=Phyhip PE=2 SV=1	1.1481	0.590302	8	57	1.98808e+09	2.59078e+09				2.35241e+08	2.0005e+09	1.41883e+09	1.17352e+09	8.70481e+08	5.94956e+08	1.50347e+09	2.23399e+09			1000000000	1.53509e+09	1.36699e+09	1.30858e+09	6.87437e+08	Q568Z9	Q568Z9	0+21+12+297	0+21+23+29+20+43+6+11+12+86+26+53	26	26	105.71	105.71
Q4KM73	UMP-CMP kinase OS=Rattus norvegicus GN=Cmpk1 PE=1 SV=2	1.13621	0.591746	9	81		2.23261e+09	3.21892e+09	1.02859e+09	1.19951e+09	8.92625e+08	1.57772e+09	1.16845e+09	9.36773e+08	1.84516e+09	1.17634e+09	2.32536e+09	2.04141e+09	1.36961e+09	1.68116e+09	563000000		1.29339e+09		5.8084e+08	Q4KM73	Q4KM73	0+42+13+141	1+16+10+13+3+13+6+12+15+18+45+20+8+11+6	52	52	133.82	133.82
P31232	Transgelin OS=Rattus norvegicus GN=Tagln PE=1 SV=2	1.10737	0.593104	11	109	3.58719e+08	1.64759e+09	1.36011e+09	1.72504e+09	2.19279e+09	1.35344e+09	1.31992e+09	1.12208e+09	9.55141e+08	4.8951e+08	1.28945e+09	1.0825e+09	1.73327e+09	7.30063e+08	1.72056e+09	778000000	7.0161e+08	9.90544e+08		1.15298e+09	P31232	P31232	0+20+9+172	0+20+9+35+35+9+13+7+12+21+36+4	52	52	134.62	134.62
P62850	40S ribosomal protein S24 OS=Rattus norvegicus GN=Rps24 PE=2 SV=1	1.32271	0.593855	2	9				6.65558e+08	2.78015e+08						2.09253e+08	6.70546e+08				243000000	3.03928e+08				P62850	P62850	0+68+15+50	0+49+12+7+15+50	20	20	24.68	24.68
Q6PCU2	V-type proton ATPase subunit E 1 OS=Rattus norvegicus GN=Atp6v1e1 PE=1 SV=1	0.856339	0.594988	14	232		8.07082e+09	2.67488e+10	1.54482e+09		5.96158e+09	9.09508e+09	8.64281e+09	1.12249e+10	9.63824e+09	1.24421e+10	7.57747e+09	9.87322e+09			23000000000	1.00142e+10	1.31442e+10	1.04686e+10	7.98384e+09	Q6PCU2	Q6PCU2	0+85+14+127	0+13+29+8+9+9+12+5+14+12+20+6+8+44+34+3	55	55	196.9	196.9
Q6AYK6	Calcyclin-binding protein OS=Rattus norvegicus GN=Cacybp PE=1 SV=1	1.09798	0.595052	8	63	1.16692e+09	1.39687e+09	1.3261e+09	9.38476e+08	8.28823e+08	1.29973e+09	8.99196e+08	6.44501e+08	1.3572e+09	7.53259e+08	1.17634e+09	1.52351e+09	1.38662e+09	1.2267e+09		184000000	1.37025e+09	6.56157e+08	5.91198e+08	5.83016e+08	Q6AYK6	Q6AYK6	0+89+23+117	0+35+8+9+67+5+20+33+21+31	50	50	111.14	111.14
Q9Z244	GMP reductase 1 OS=Rattus norvegicus GN=Gmpr PE=2 SV=1	0.887756	0.597634	2	13	5.44561e+08	5.99342e+08						4.86854e+08		6.8705e+08	4.11719e+08					777000000	1.01893e+09	6.07786e+08		4.48139e+08	Q9Z244	Q9Z244	0+291+22+32	0+177+12+102+22+32	9	9	30.66	30.66
P10719	ATP synthase subunit beta, mitochondrial OS=Rattus norvegicus GN=Atp5b PE=1 SV=2	0.899769	0.599218	13	95	2.12854e+09	1.3133e+09	2.24418e+09	1.60918e+09	2.80625e+09	4.94113e+09	2.76358e+09	1.35392e+09	2.2756e+09	1.88857e+09	4.7506e+09	2.78642e+09	2.51645e+09	1.39343e+09	2.75816e+09	2110000000	9.79782e+08	2.02946e+09	2.61716e+09	3.98104e+09	P10719	P10719	0+124+19+386	0+94+27+3+31+33+10+3+11+52+15+2+13+16+35+42+35+40+18+49	36	36	173.67	173.67
P70600	Protein-tyrosine kinase 2-beta OS=Rattus norvegicus GN=Ptk2b PE=1 SV=1	0.870509	0.599964	11	35						4.51146e+08	4.02163e+08	9.82981e+08	9.85754e+08		1.21027e+09			9.68256e+08		332000000	7.22216e+08	5.36282e+08	1.00247e+09	9.01717e+08	P70600	P70600	0+998+11+0	0+60+33+318+11+29+9+104+17+106+8+166+14+44+17+52+21	12	12	107.68	107.68
Q66HG4	Aldose 1-epimerase OS=Rattus norvegicus GN=Galm PE=1 SV=1	1.22982	0.600073	3	7	7.64978e+08									5.16645e+08			6.70198e+08				3.71926e+08				Q66HG4	Q66HG4	0+115+16+211	0+6+15+94+30+197	13	13	39.02	39.02
P62138	Serine/threonine-protein phosphatase PP1-alpha catalytic subunit OS=Rattus norvegicus GN=Ppp1ca PE=1 SV=1	1.13822	0.607223	12	75	3.6196e+09	1.09362e+09					3.51635e+09	1.04789e+09	2.73481e+09	1.5521e+09	1.16503e+09	2.79645e+09	1.42513e+09			2480000000	3.26594e+09	1.84018e+09	1.60067e+09	1.31614e+09	P62138	P62138	0+43+17+270	0+15+21+5+19+51+11+46+19+47+27+44+18+7	34	34	175.86	175.86
P31044	Phosphatidylethanolamine-binding protein 1 OS=Rattus norvegicus GN=Pebp1 PE=1 SV=3	1.08387	0.60754	13	293	3.30626e+10	2.01771e+10	2.27818e+10	1.81516e+10	1.91869e+10	1.56827e+10	2.33048e+10	2.77275e+10	3.55116e+10	3.03909e+10	2.13777e+10	1.88434e+10	2.45226e+10	3.75155e+10	2.75816e+10	28400000000	2.87444e+10	2.28183e+10	3.43502e+09	1.37052e+10	P31044	P31044	0+119+22+46	0+26+51+3+61+7+7+1+31	80	80	220.67	220.67
P16638	ATP-citrate synthase OS=Rattus norvegicus GN=Acly PE=1 SV=1	0.953509	0.607879	34	386	7.77944e+09	9.1334e+09	1.17876e+10	6.53972e+09	5.09041e+09	9.59223e+09	8.89915e+09	9.10648e+09	9.96979e+09	7.39149e+09	9.79529e+09	7.91825e+09	1.09902e+10	8.83697e+09	9.77175e+09	7380000000	1.12299e+10	5.99374e+09	7.85148e+09	9.68067e+09	P16638	P16638	0+787+19+294	0+17+11+40+14+77+19+31+11+12+27+6+7+49+8+7+19+23+11+108+40+23+46+9+87+8+15+62+19+108+29+4+14+6+8+19+17+53+12+8+16	39	39	468.35	468.35
A1L108	Actin-related protein 2/3 complex subunit 5-like protein OS=Rattus norvegicus GN=Arpc5l PE=1 SV=2	0.934168	0.610778	6	52		1.48045e+09	1.71147e+09	1.22555e+09	1.6707e+09	1.42863e+09	1.07244e+09	1.29828e+09	9.7555e+08	1.03546e+09	1.83238e+09	9.111e+08	2.15696e+09		1.53669e+09	1240000000	1.21571e+09	8.19144e+08		1.60982e+09	A1L108	A1L108	0+133+12+8	0+55+7+14+7+6+21+4+31+8	43	43	88.22	88.22
P62278	40S ribosomal protein S13 OS=Rattus norvegicus GN=Rps13 PE=2 SV=2	1.09855	0.615959	5	31			3.86497e+08	5.8703e+08	6.74806e+08	8.24953e+08	5.19719e+08	7.68765e+08	9.02077e+08	6.18671e+08		6.7255e+08		9.88503e+08			4.99678e+08	3.30181e+08		5.1449e+08	P62278	P62278	0+43+12+96	0+9+10+8+12+4+12+23+15+21+7+30	37	37	65.19	65.19
P34064	Proteasome subunit alpha type-5 OS=Rattus norvegicus GN=Psma5 PE=2 SV=1	0.877785	0.618174	4	60	1.59911e+09	2.04158e+09		9.03718e+08	1.52712e+08	1.35344e+09	1.10337e+09	8.45734e+08	1.93885e+09	1.94284e+09	1.68533e+09	7.57747e+08	1.48933e+09	2.78686e+09	1.83877e+09	3050000000	1.63812e+09	3.88016e+08	9.14837e+08	4.9056e+08	P34064	P34064	0+168+19+54	0+53+13+83+38+44+10	25	25	54.13	54.13
Q62698	Cytoplasmic dynein 1 light intermediate chain 2 OS=Rattus norvegicus GN=Dync1li2 PE=1 SV=1	1.10801	0.619058	6	39	1.27496e+09	1.43269e+09	1.49612e+09	1.59631e+09	9.37157e+08						7.92898e+08	7.91825e+08	1.70759e+09	1.57208e+09							Q62698	Q62698	0+426+17+54	0+55+12+53+9+254+16+27+17+24+12+3+15	16	16	78.43	78.43
P62630	Elongation factor 1-alpha 1 OS=Rattus norvegicus GN=Eef1a1 PE=1 SV=1	1.0511	0.621863	11	202	1.42623e+10	1.8625e+10	1.57546e+10	1.60918e+10	1.40965e+10	1.23528e+10	1.18587e+10	9.64434e+09	7.38806e+09	1.30247e+10	1.15372e+10	1.28296e+10	9.8347e+09	1.12427e+10	1.66803e+10	12800000000	1.40116e+10	1.14617e+10	9.69751e+09	1.65333e+10	P62630	P62630	0+395+28+39	0+5+25+54+16+34+20+93+43+105+28+7+9+23	30	30	164.58	164.58
P24329	Thiosulfate sulfurtransferase OS=Rattus norvegicus GN=Tst PE=1 SV=3	1.19474	0.622049	7	27	4.89456e+09	1.64759e+09	8.30798e+08				1.95926e+09	1.35392e+09			2.60152e+09	1.80416e+09					1.31874e+09	2.03997e+09	1.25016e+09	1.71859e+09	P24329	P24329	0+187+19+91	0+14+7+9+12+94+18+9+20+4+19+91	25	25	95.72	95.72
Q5PPH0	Enolase-phosphatase E1 OS=Rattus norvegicus GN=Enoph1 PE=2 SV=1	0.753391	0.622264	4	15			7.46925e+08			2.18054e+08		1.64139e+08		6.45806e+08	1.97942e+08	1.14263e+08				923000000	9.38571e+08	1.25132e+09		1.08772e+08	Q5PPH0	Q5PPH0	0+145+13+103	0+28+8+87+14+8+35+81	21	21	46.45	46.45
Q8VHF5	Citrate synthase, mitochondrial OS=Rattus norvegicus GN=Cs PE=1 SV=1	1.0499	0.624033	12	139	8.25485e+09	7.5455e+09	6.09781e+09	6.73282e+09	7.33541e+09	4.82297e+09	6.249e+09	5.47131e+09	7.91869e+09	7.26124e+09	5.99481e+09	5.02157e+09	7.1385e+09	2.60822e+09	6.25182e+09	7800000000	6.37734e+09	7.0663e+09	8.92638e+09	7.2877e+09	Q8VHF5	Q8VHF5	0+76+18+372	0+34+9+14+16+3+27+226+22+15+27+35+22+16	26	26	167.73	167.73
P09495	Tropomyosin alpha-4 chain OS=Rattus norvegicus GN=Tpm4 PE=1 SV=3	1.23294	0.628209	6	38		5.22932e+08	4.10299e+09				7.19769e+08	1.43738e+09	9.44936e+08	4.0485e+08	1.04739e+09	2.6461e+08	1.41229e+09			1380000000	1.64842e+09	9.78977e+08	1.0235e+09	1.03986e+09	P09495	P09495	0+76+13+159	0+55+34+80+12+3+11+53	22	22	80.33	80.33
Q68FX0	Isocitrate dehydrogenase [NAD] subunit beta, mitochondrial OS=Rattus norvegicus GN=Idh3B PE=1 SV=1	0.928021	0.629974	8	45		1.95801e+09		9.37189e+08	1.35744e+09		1.66021e+09			1.89943e+09	1.14241e+09	1.20277e+09	1.91302e+09		1.74683e+09	1460000000	1.566e+09	2.41853e+09	2.27833e+09	1.42491e+09	Q68FX0	Q68FX0	0+134+12+239	0+44+24+4+9+41+11+1+12+6+28+137+17+27+13+11	29	29	105.75	105.75
Q6IFX0	Keratin, type I cytoskeletal 25 OS=Rattus norvegicus GN=Krt25 PE=2 SV=1	0.810742	0.632067	2	26	8.85992e+08	2.22067e+08	5.78045e+08	1.53194e+08		5.32782e+08	2.40267e+08			5.13388e+08	6.87706e+08	8.97068e+08		1.26242e+09		365000000	1.41146e+07			7.83156e+07	Q6IFX0	Q6IFX0	0+76+9+361	0+76+9+334+9+18	4	4	24.56	24.56
Q6P4Z9	COP9 signalosome complex subunit 8 OS=Rattus norvegicus GN=Cops8 PE=2 SV=1	1.08379	0.63338	4	42		9.83781e+08	1.10395e+09	9.7066e+08	8.74506e+07	6.32679e+08	7.70297e+08	6.35228e+08	6.24515e+08	9.18238e+08	6.58298e+08	8.53968e+08	9.12855e+08	7.384e+08	7.25001e+08	607000000		4.67932e+08		5.53647e+08	Q6P4Z9	Q6P4Z9	0+146+14+49	0+65+15+66+14+5+34+10	30	30	67.05	67.05
P28037	10-formyltetrahydrofolate dehydrogenase OS=Rattus norvegicus GN=Aldh1l1 PE=1 SV=2	0.839384	0.634697	7	25		8.53645e+08				8.30324e+08	2.42329e+08		1.73476e+09	7.61942e+08	8.14389e+08	1.20277e+09				693000000		7.18197e+08	2.19654e+09	6.98314e+08	P28037	P28037	0+150+16+736	0+99+13+38+16+15+25+127+16+271+16+178+12+76	10	10	87.05	87.05
P63245	Guanine nucleotide-binding protein subunit beta-2-like 1 OS=Rattus norvegicus GN=Gnb2l1 PE=1 SV=3	1.17423	0.634743	10	35	6.52608e+08	1.01363e+09					1.19618e+09		1.87763e+09	6.19756e+08	1.48174e+09		2.4009e+08			592000000	1.73084e+09	9.80029e+08	1.11112e+09	2.54526e+08	P63245	P63245	0+264+16+37	0+12+24+11+10+31+11+7+12+37+17+13+27+33+35+28+9	45	45	127.89	127.89
Q6MG60	N(G),N(G)-dimethylarginine dimethylaminohydrolase 2 OS=Rattus norvegicus GN=Ddah2 PE=1 SV=1	1.27625	0.635732	6	45	2.99292e+08	1.20585e+09	2.90156e+09				5.74372e+08	7.97513e+07	1.87763e+08	8.542e+08	1.36863e+09	1.09252e+09	1.2287e+09			116000000	4.78043e+08	2.76553e+08	3.2364e+08	5.8084e+08	Q6MG60	Q6MG60	0+17+23+245	0+17+23+94+8+5+26+64+30+18	30	30	91.42	91.42
P50475	Alanyl-tRNA synthetase, cytoplasmic OS=Rattus norvegicus GN=Aars PE=1 SV=3	1.06605	0.636205	22	183	3.47914e+09	4.28613e+09	4.19366e+09	2.88366e+09	3.00204e+09	3.19025e+09	2.74296e+09	2.27198e+09	4.41855e+09	4.0702e+09	2.21695e+09	1.74402e+09	4.5065e+09	2.57249e+09	2.21966e+09	3670000000	3.86349e+09	2.1977e+09	4.2412e+09	5.16665e+09	P50475	P50475	0+943+19+6	0+116+16+21+12+59+11+11+8+28+14+7+17+112+13+105+14+5+15+6+7+19+17+18+26+6+12+34+18+3+12+31+19+34+23+10+33+3+15+13+19+6	33	33	282.84	282.84
Q63544	Gamma-synuclein OS=Rattus norvegicus GN=Sncg PE=1 SV=2	1.24672	0.636279	6	18						1.75088e+08	2.39236e+08		4.19405e+08		4.68274e+08					13600000	2.3284e+08		1.98624e+08	2.01227e+08	Q63544	Q63544	0+80+16+27	0+12+9+2+11+24+52+13	58	58	72.49	72.49
P63086	Mitogen-activated protein kinase 1 OS=Rattus norvegicus GN=Mapk1 PE=1 SV=3	1.10073	0.636549	11	100	2.88488e+09	3.77275e+09	1.2241e+09	5.4326e+09	3.14561e+09	2.66391e+09	2.49547e+09	2.88403e+09	3.07155e+09	2.76774e+09	3.5064e+09	1.02236e+09	5.27684e+09		3.91396e+09	985000000	3.42048e+09	2.89172e+09	2.31338e+09	1.47929e+09	P63086	P63086	0+75+14+269	0+13+9+30+13+10+37+34+43+70+9+72+11+7	34	34	145.46	145.46
P47942	Dihydropyrimidinase-related protein 2 OS=Rattus norvegicus GN=Dpysl2 PE=1 SV=1	0.829398	0.639832	33	1149	1.08048e+10	9.75423e+09	6.59652e+09	7.09328e+09	2.46689e+10	4.28589e+10	1.02191e+11	1.37246e+11	1.65313e+11	1.3893e+11	9.17319e+09	1.62374e+10	9.75767e+09	1.00994e+10	1.6943e+11	111000000000	1.12299e+11	1.35648e+11	9.58067e+10	1.08772e+11	P47942	P47942	0+189+22+361	0+23+101+6+124+4+10+1+24+48+56+3+18+5+44+4+10+15+15+21+21+4+8+7	75	75	587.82	587.82
Q9Z1P2	Alpha-actinin-1 OS=Rattus norvegicus GN=Actn1 PE=1 SV=1	1.22746	0.642536	6	15								8.55008e+08	1.3674e+09	1.02895e+09								3.58573e+08	1.60067e+09	6.89612e+08	Q9Z1P2	Q9Z1P2	0+346+13+533	0+133+14+38+10+19+6+126+13+355+24+154	7	7	67.15	67.15
P07936	Neuromodulin OS=Rattus norvegicus GN=Gap43 PE=1 SV=1	1.21431	0.6451	3	37	1.99888e+08	1.76698e+09	3.08291e+08	2.63906e+08	1.78817e+09	8.17434e+08	4.05257e+08	3.23642e+09	4.50018e+08	4.50436e+08	4.16243e+08	1.45335e+09	9.75767e+08	1.34579e+09	6.17302e+08		1.07148e+09	9.47431e+08	3.18966e+08	3.31753e+07	P07936	P07936	0+157+23+46	0+37+6+114+50+19	24	24	44.02	44.02
Q6PEC4	S-phase kinase-associated protein 1 OS=Rattus norvegicus GN=Skp1 PE=2 SV=3	1.08614	0.645114	10	113		3.15192e+09	1.3261e+09	1.07622e+09	1.56628e+09	1.26751e+09	2.44391e+09	2.56873e+09	2.65317e+09	2.30102e+09	1.24421e+09	2.55589e+09	2.94014e+09	1.04924e+09	2.04892e+09	2420000000	2.19446e+09	1.54575e+09		9.00629e+08	Q6PEC4	Q6PEC4	0+28+28+107	0+5+17+6+29+23+33+8+7+9+18+8	63	63	159.74	159.74
P25809	Creatine kinase U-type, mitochondrial OS=Rattus norvegicus GN=Ckmt1 PE=1 SV=1	0.92674	0.64997	8	80	1.8044e+09	2.10128e+09	4.21633e+09	1.93102e+09	3.00204e+09	2.67465e+09	2.10362e+09	2.62437e+09	2.40826e+09	2.43127e+09	1.16503e+09	2.80647e+09	5.23833e+09	3.692e+09	2.44294e+09	2150000000	3.39987e+09	1.8507e+09	2.90925e+09	1.64245e+09	P25809	P25809|P09605	0+310+16+92	0+46+12+1+16+115+16+51+13+31+25+28+21+43|0+301+25+93	24	24|5	107.62	107.62|27.12
Q4KLL9	Kinesin-like protein KIF18B OS=Rattus norvegicus GN=Kif18b PE=2 SV=1	0.847271	0.652992	2	24	5.72653e+08	2.93701e+08	2.92423e+08	2.47171e+08	2.62352e+08	1.58975e+08	1.77364e+08	1.83613e+08	4.24507e+08	5.12303e+08	2.79381e+08	2.44564e+08	2.81175e+08	4.85915e+08	3.34919e+08	1360000000	1.73084e+08	1.59833e+08	2.16149e+08	1.53368e+08	Q4KLL9	Q4KLL9	0+312+11+503	0+281+16+15+11+503	3	3	29.59	29.59
P60881	Synaptosomal-associated protein 25 OS=Rattus norvegicus GN=Snap25 PE=1 SV=1	0.917692	0.653339	13	212	1.25335e+09	4.54879e+09	2.91289e+09	4.14526e+09	5.14262e+09	4.09254e+09	1.85614e+09	2.13288e+09	2.65317e+09	2.67005e+09	3.21231e+09	3.04702e+09	3.44086e+09	6.57414e+09	5.45064e+09	2390000000	2.85383e+09	2.41853e+09	3.10788e+09	1.72947e+09	P60881	P60881	0+45+14+147	0+16+56+31+32+1+40+30	62	62	199.63	199.63
Q8CG45	Aflatoxin B1 aldehyde reductase member 2 OS=Rattus norvegicus GN=Akr7a2 PE=1 SV=2	0.9247	0.657145	6	54	1.77198e+09	8.14246e+08					1.37148e+09	1.40028e+09	1.5919e+09	5.89366e+08	1.43649e+09	7.23668e+08	1.83598e+09			1650000000	1.57631e+09	1.29339e+09	1.48384e+09	8.71261e+08	Q8CG45	Q8CG45	0+289+16+62	0+37+20+172+15+14+11+5+12+3+28+50	23	23	82.58	82.58
P47858	6-phosphofructokinase, muscle type OS=Rattus norvegicus GN=Pfkm PE=2 SV=3	1.09182	0.660044	19	279	1.17772e+10	1.75505e+10				1.26751e+10	1.0085e+10	1.47447e+10	2.12254e+10	2.67005e+10	2.12646e+10	1.93446e+10	2.01573e+10			16400000000	1.64842e+10	6.88754e+09	5.44463e+09	1.41403e+10	P47858	P47858	0+47+19+714	0+47+19+42+36+40+26+82+9+75+44+4+42+9+12+116+12+84+15+2+19+45	30	30	296.08	296.08
Q5U211	Sorting nexin-3 OS=Rattus norvegicus GN=Snx3 PE=1 SV=1	0.826272	0.661022	5	15		9.82587e+08	5.4971e+08		9.81535e+07						9.37678e+08		6.48371e+08					4.52159e+08		5.92805e+08	Q5U211	Q5U211	0+99+19+44	0+45+7+47+40+23	29	29	57.51	57.51
O08651	D-3-phosphoglycerate dehydrogenase OS=Rattus norvegicus GN=Phgdh PE=1 SV=3	1.13144	0.665435	8	80	3.00373e+09	2.54303e+09	2.89023e+09	1.91815e+09	1.93175e+09	6.75645e+08	4.48567e+08	3.0324e+08	1.07147e+09	9.73593e+08	1.73058e+09	1.8242e+09	2.49077e+09	2.2152e+09	2.20653e+09	251000000	2.87444e+08	4.99478e+08	9.76761e+08	1.44666e+09	O08651	O08651	0+21+12+500	0+21+12+25+11+6+15+56+9+81+11+104+13+20+10+67+8+64	16	16	115.62	115.62
P40307	Proteasome subunit beta type-2 OS=Rattus norvegicus GN=Psmb2 PE=1 SV=1	1.09615	0.667074	6	42		1.17839e+09	1.33744e+09	1.23199e+09	2.10143e+09	7.83061e+08	6.87802e+08		5.8982e+08	6.69684e+08	5.54237e+08	8.08864e+08	1.33526e+09	7.3959e+08	1.31341e+09	1390000000		1.01999e+09		6.65682e+08	P40307	P40307	0+181+17+3	0+19+10+41+15+41+27+17+28+3	39	39	77.26	77.26
P49432	Pyruvate dehydrogenase E1 component subunit beta, mitochondrial OS=Rattus norvegicus GN=Pdhb PE=1 SV=2	1.07094	0.667234	11	129	6.59091e+09	3.6653e+09					3.26887e+09	3.0324e+09	3.36748e+09	3.48409e+09	4.03801e+09	4.08943e+09	3.64629e+09			2590000000	3.75016e+09	4.25871e+09	4.66181e+09	2.11017e+09	P49432	P49432	0+52+16+291	0+36+32+61+16+28+11+35+8+31+27+23+47+4	39	39	160.56	160.56
P84100	60S ribosomal protein L19 OS=Rattus norvegicus GN=Rpl19 PE=1 SV=1	1.1612	0.668711	3	16	1.38301e+08				1.43576e+08	2.84652e+08				2.22504e+08	1.69664e+08	1.88434e+08	1.15166e+08	4.21602e+08	1.99638e+08		1.04057e+08	9.16937e+07		6.87437e+07	P84100	P84100	0+21+17+158	0+21+17+98+8+9+9+34	17	17	43.73	43.73
P50408	V-type proton ATPase subunit F OS=Rattus norvegicus GN=Atp6v1f PE=1 SV=1	1.1618	0.672655	9	49						1.62198e+09	2.9492e+09	7.53928e+08	2.02049e+09		7.90636e+08					2420000000	2.85383e+09	6.50899e+08	1.65909e+09	1.10947e+09	P50408	P50408	0+6+24+89	0+6+69+8+19+8+9	81	81	141.32	141.32
P50398	Rab GDP dissociation inhibitor alpha OS=Rattus norvegicus GN=Gdi1 PE=1 SV=1	1.06992	0.673801	34	1019	6.43965e+10	6.42323e+10	7.10656e+10	6.25651e+10	7.12657e+10	3.52324e+10	2.88733e+10	3.44971e+10	2.82665e+10	4.0702e+10	4.32079e+10	5.62296e+10	6.06002e+10	6.7766e+10	7.07927e+10	27300000000	3.31745e+10	3.08099e+10	3.21303e+10	4.63367e+10	P50398	P50398	0+173+20+254	0+35+102+4+77+3+43+14+14+17+70+44+24	73	73	577.26	577.26
Q6PEC1	Tubulin-specific chaperone A OS=Rattus norvegicus GN=Tbca PE=1 SV=1	0.938861	0.674012	5	30						4.72629e+08	7.44518e+08		5.2145e+08							739000000	6.27431e+08	5.77292e+08	6.69479e+08	4.73156e+08	Q6PEC1	Q6PEC1	0+98+10+0	0+39+12+1+9+8+10+19+10	37	37	62.86	62.86
B2RYG6	Ubiquitin thioesterase OTUB1 OS=Rattus norvegicus GN=Otub1 PE=1 SV=1	1.03924	0.676459	14	153	7.03391e+09	6.87691e+09	9.4074e+09				5.88808e+09	5.99989e+09	5.82677e+09	6.40379e+09	5.89301e+09	5.63298e+09	7.498e+09			7730000000	7.29427e+09	7.45537e+09	5.56146e+09	5.10139e+09	B2RYG6	B2RYG6	0+94+19+158	0+10+61+12+30+63+22+3+12+25+33	58	58	213.38	213.38
Q3T1J1	Eukaryotic translation initiation factor 5A-1 OS=Rattus norvegicus GN=Eif5a PE=1 SV=3	1.07756	0.679491	9	81		1.34912e+09	2.13083e+09	5.96042e+08	2.40163e+09	1.25676e+09	1.31992e+09	1.37246e+09	7.07172e+08	1.71491e+09	1.31207e+09	9.5019e+08	1.33526e+09	1.39343e+09	8.95744e+08	2010000000	2.01932e+09	1.10411e+09		9.03892e+08	Q3T1J1	Q3T1J1	0+67+18+69	0+26+8+21+66+33	48	48	124.57	124.57
P04785	Protein disulfide-isomerase OS=Rattus norvegicus GN=P4hb PE=1 SV=2	1.44866	0.679552	7	10			9.32806e+08	1.90527e+08					9.26568e+07			9.44176e+07	4.19836e+08	3.25134e+08							P04785	P04785	0+83+16+410	0+83+16+157+9+22+15+16+22+86+12+16+9+46	16	16	85.34	85.34
O35095	Neurochondrin OS=Rattus norvegicus GN=Ncdn PE=1 SV=2	0.516949	0.680141	15	37					1.11206e+09		5.47561e+09				3.05396e+08				1.2438e+10						O35095	O35095	0+593+17+119	0+44+17+14+12+42+11+72+11+138+8+17+26+50+16+60+72+96+12+11	25	25	217.29	217.29
P63329	Serine/threonine-protein phosphatase 2B catalytic subunit alpha isoform OS=Rattus norvegicus GN=Ppp3ca PE=1 SV=1	0.939967	0.682628	25	397	1.38301e+10	1.73117e+10	2.19884e+10	1.71217e+10	2.2189e+10	8.76513e+09	8.25981e+09	1.22409e+10	1.46945e+10	1.46527e+10	1.52698e+10	2.28527e+10	2.11844e+10	2.25093e+10	2.24593e+10	10900000000	9.08693e+09	1.27236e+10	1.04453e+10	1.32701e+10	P63329	P63329	0+487+14+20	0+32+15+5+70+32+13+50+37+38+40+76+66+13+34	52	52	369.78	369.78
P55067	Neurocan core protein OS=Rattus norvegicus GN=Ncan PE=1 SV=1	1.07201	0.684097	12	87	1.37221e+09	1.11989e+09	1.98349e+09	1.80229e+09	9.72399e+08	2.10535e+09	1.17555e+09	1.05717e+09	1.61231e+09	1.51954e+09	9.65956e+08	6.01386e+08	1.48933e+09	2.25093e+09	1.79937e+09	959000000	8.48938e+08	8.27557e+08	2.47695e+09	1.51193e+09	P55067	P55067	0+40+25+1192	0+40+34+13+9+13+8+26+21+52+14+25+13+46+7+19+16+818+24+59	11	11	138.96	138.96
Q5FVI6	V-type proton ATPase subunit C 1 OS=Rattus norvegicus GN=Atp6v1c1 PE=2 SV=1	1.17123	0.685043	11	44				2.12412e+09	3.74602e+09	3.23321e+08	1.11368e+09	2.84693e+08	1.31638e+09	2.42041e+09	2.11515e+09	1.01233e+09		2.3462e+09	1.1755e+09	2930000000	1.87508e+08		6.72984e+08	6.1456e+08	Q5FVI6	Q5FVI6	0+44+26+312	0+44+26+16+18+23+10+62+32+70+25+4+10+33+9	34	34	153.7	153.7
Q68FU3	Electron transfer flavoprotein subunit beta OS=Rattus norvegicus GN=Etfb PE=2 SV=3	1.13204	0.687658	6	46	9.7243e+08	5.24126e+08	2.26684e+09		5.10346e+08	9.72113e+08	2.07269e+09		7.86767e+08	8.74823e+08		8.24901e+08	7.71626e+08	5.35935e+08		2360000000	1.05087e+09	4.0484e+08	1.11112e+09	8.73436e+08	Q68FU3	Q68FU3	0+85+21+149	0+12+7+66+21+58+22+24+23+22	28	28	74.85	74.85
P28023	Dynactin subunit 1 OS=Rattus norvegicus GN=Dctn1 PE=2 SV=2	1.04899	0.688372	30	303	3.15499e+09	5.59943e+09	5.65578e+09	7.06753e+09	6.85247e+09	3.92068e+09	5.50654e+09	3.59808e+09	4.96959e+09	4.67802e+09	3.3028e+09	4.84116e+09	6.79185e+09	6.55032e+09	4.41305e+09	2870000000	4.36832e+09	4.07995e+09	5.73672e+09	5.667e+09	P28023	P28023	0+642+26+612	0+41+15+34+25+110+10+17+10+2+10+56+30+37+8+80+9+7+17+2+35+87+26+15+13+71+27+77+18+42+12+16+12+25+9+37+45+13+14+5+13+49+14+15+51+19	33	33	402.9	402.9
Q9JIX3	Bis(5'-adenosyl)-triphosphatase OS=Rattus norvegicus GN=Fhit PE=1 SV=1	1.11825	0.693985	5	20		3.59366e+08	5.24774e+08	2.02113e+08			1.66021e+08	1.53938e+08		2.57237e+08		1.32305e+08	3.4537e+08	1.56017e+08		204000000	3.82228e+08	1.27236e+08		3.88315e+08	Q9JIX3	Q9JIX3	0+132+13+5	0+18+10+18+18+7+22+39+13+5	42	42	64.88	64.88
O35987	NSFL1 cofactor p47 OS=Rattus norvegicus GN=Nsfl1c PE=1 SV=1	0.895848	0.696475	9	96	9.37855e+08	1.24166e+09	3.86497e+08	1.78941e+09	2.31026e+09	2.01942e+09	3.16575e+09	1.80831e+09	2.22458e+09	9.32348e+08	1.41387e+09	2.78642e+09	4.89167e+09	5.72855e+08	9.23326e+08	732000000	1.26723e+09	1.36699e+09	2.96767e+09	1.84912e+09	O35987	O35987	0+199+15+156	0+76+17+20+11+15+33+16+26+45+42+55+12+2	38	38	143.32	143.32
P14668	Annexin A5 OS=Rattus norvegicus GN=Anxa5 PE=1 SV=3	1.1153	0.698101	15	132	1.94486e+09	2.65048e+09	1.31477e+10				8.11545e+09	4.15448e+09	4.3165e+09	4.54777e+09	6.48118e+09	3.21742e+09	4.00578e+09			5500000000	5.4501e+09	3.59624e+09	6.65973e+09	4.92735e+09	P14668	P14668	0+124+25+170	0+4+12+11+16+5+8+12+27+11+9+9+25+35+15+26+15+3+15+16+10+4+11+20	51	51	199.44	199.44
Q9ESH6	Glutaredoxin-1 OS=Rattus norvegicus GN=Glrx PE=2 SV=3	1.21009	0.69843	3	11						1.99793e+08	1.68084e+08	6.84377e+08	2.43887e+08		3.70999e+08						3.95622e+08		1.56562e+08	1.47929e+08	Q9ESH6	Q9ESH6	0+28+11+68	0+14+13+1+12+67	23	23	41.56	41.56
Q5XFX0	Transgelin-2 OS=Rattus norvegicus GN=Tagln2 PE=1 SV=1	1.07705	0.699343	7	86		1.40881e+09	1.66613e+09	6.87443e+08		1.17083e+09	1.06212e+09	8.717e+08	7.7248e+08	5.30755e+08	1.06436e+09	9.32148e+08	1.51501e+09	1.48871e+09	1.00476e+09	712000000	3.19382e+08	7.31867e+08		7.65752e+08	Q5XFX0	Q5XFX0	0+182+14+3	0+4+8+76+14+25+26+7+36+3	42	42	85.65	85.65
P62856	40S ribosomal protein S26 OS=Rattus norvegicus GN=Rps26 PE=3 SV=3	0.951933	0.702269	4	31						5.31708e+08	6.39336e+08	4.76653e+08	5.32675e+08		7.90636e+08					611000000	5.29556e+08	4.23768e+08	4.97728e+08	5.83016e+08	P62856	P62856	0+51+15+49	0+15+7+20+24+34+15	40	40	52.83	52.83
P51146	Ras-related protein Rab-4B OS=Rattus norvegicus GN=Rab4b PE=2 SV=1	1.0432	0.702389	4	73	3.05775e+09	3.61754e+09	4.39768e+09	3.35998e+09	4.22896e+09	3.2547e+09	3.85664e+09	2.94894e+09	3.21442e+09	3.9291e+09	3.02003e+09	2.63608e+09	3.91591e+09	4.83533e+09	4.36051e+09	3670000000	4.2962e+09	4.1115e+09	1.41373e+09	2.12105e+09	P51146	P51146	0+58+11+144	0+10+11+37+11+10+14+89+13+18	23	23	46.02	46.02
O35952	Hydroxyacylglutathione hydrolase, mitochondrial OS=Rattus norvegicus GN=Hagh PE=1 SV=2	1.19946	0.703105	7	48		3.10416e+07	1.2581e+09	9.56499e+07		6.5631e+08	4.30005e+08	1.91032e+08	5.83697e+08	1.5304e+08	2.61283e+08	8.35927e+07					4.25499e+08	6.61414e+08	3.2364e+08	3.69823e+08	O35952	O35952	0+233+12+64	1+11+126+15+40+19+22+12+5+25+4+16+14	31	31	91.89	91.89
Q76EQ0	Serine racemase OS=Rattus norvegicus GN=Srr PE=1 SV=1	1.20568	0.703295	4	23	7.03391e+08	9.08564e+07					1.20649e+08	5.6846e+08	6.5921e+07	6.55574e+08			7.9602e+07			127000000	5.41919e+08	6.21456e+08	3.91405e+08	6.73296e+07	Q76EQ0	Q76EQ0	0+205+16+112	0+77+37+91+16+20+12+80	19	19	56.89	56.89
P55053	Fatty acid-binding protein, epidermal OS=Rattus norvegicus GN=Fabp5 PE=1 SV=3	1.11633	0.703685	7	45						5.07002e+08	9.7241e+08	8.51298e+08	1.05106e+09		5.21435e+08					513000000	1.31874e+09	4.72138e+08	1.21511e+09	5.03613e+08	P55053	P55053	0+12+12+111	0+12+21+39+27+36	35	35	104.18	104.18
Q9JJM9	Septin-5 OS=Rattus norvegicus GN=Sept5 PE=1 SV=2	1.08616	0.703811	14	134	2.43107e+09	4.20256e+09	5.95047e+09	7.91718e+09	8.39265e+09	4.2107e+09	2.89764e+09	2.63365e+09	3.23483e+09	2.9414e+09	7.87243e+09	2.26522e+09	3.08137e+09	4.52567e+09	5.39811e+09	1820000000	6.29492e+09	2.91275e+09	3.86732e+09	3.21964e+09	Q9JJM9	Q9JJM9	0+289+19+61	0+22+14+21+16+8+17+83+19+36+20+7+19+7+19+16+22+23	39	39	201.27	201.27
Q99ML5	Prenylcysteine oxidase OS=Rattus norvegicus GN=Pcyox1 PE=1 SV=1	0.85481	0.707981	4	10		5.56361e+08	2.24418e+08									3.75866e+08	6.17558e+08	5.81192e+08	2.52174e+08						Q99ML5	Q99ML5	0+104+20+380	0+36+18+50+20+44+25+311	12	12	46.98	46.98
O08557	N(G),N(G)-dimethylarginine dimethylaminohydrolase 1 OS=Rattus norvegicus GN=Ddah1 PE=1 SV=3	1.13669	0.707993	9	54	3.99777e+09	2.54303e+09	1.37144e+08				2.20674e+09		1.93885e+09	8.67225e+08	2.54497e+08	2.22513e+09	2.78607e+09			1510000000	1.5454e+09	2.87069e+09	1.9395e+09	5.81928e+08	O08557	O08557	0+45+12+228	0+32+10+3+12+54+33+5+26+62+10+4+16+18	37	37	116.67	116.67
P05714	Ras-related protein Rab-4A OS=Rattus norvegicus GN=Rab4a PE=2 SV=2	1.0416	0.710329	4	73	3.05775e+09	3.61754e+09	4.39768e+09	3.35998e+09	4.09843e+09	3.14728e+09	3.85664e+09	3.06022e+09	3.28585e+09	3.9291e+09	3.02003e+09	2.63608e+09	3.91591e+09	4.83533e+09	4.36051e+09	3670000000	4.2962e+09	4.1115e+09	1.41373e+09	2.12105e+09	P05714	P05714	0+58+11+144	0+58+11+10+14+79+23+18	22	22	54.03	54.03
Q9Z0W7	Chloride intracellular channel protein 4 OS=Rattus norvegicus GN=Clic4 PE=1 SV=3	1.12952	0.710587	6	47	2.75522e+08	1.30136e+09		5.90892e+08	4.49e+08	3.88845e+08	3.85664e+08	1.8825e+08	8.3881e+08	6.5666e+08	1.82106e+08	4.03931e+08	1.45081e+09	4.04929e+08		195000000	5.02769e+08	5.49952e+08	5.47968e+08	2.55613e+08	Q9Z0W7	Q9Z0W7|Q811Q2	0+24+16+213	0+24+16+8+12+50+14+6+12+64+21+26|0+384+16+212	29	29|2	70.2	70.2|16.81
Q6IG03	Keratin, type II cytoskeletal 73 OS=Rattus norvegicus GN=Krt73 PE=1 SV=1	1.08446	0.71529	5	150	4.24628e+09	5.14575e+09	3.40027e+09	2.7163e+09	2.31026e+09	7.88432e+09	1.60865e+09	1.6043e+09	2.25519e+09	4.27643e+09	3.57426e+09	6.38472e+09	2.24683e+09	3.95401e+09	4.05843e+09	3020000000	2.80232e+09	2.77605e+09	1.70583e+09	2.16455e+09	Q6IG03	Q6IG03|Q10758|Q6IG12	0+150+12+391	0+141+21+132+12+117+11+119|0+101+9+271+11+91|0+95+9+272+11+70	7	7|4|4	73.26	73.26|40.56|40.56
Q91XR8	Phospholipid hydroperoxide glutathione peroxidase, nuclear OS=Rattus norvegicus GN=Gpx4 PE=2 SV=3	1.11881	0.717499	4	20		5.48004e+08	3.62695e+08	5.58709e+08	8.05329e+08		3.36167e+08		4.40834e+08	2.45298e+08	3.54033e+08	2.49575e+08	8.06291e+08				2.7405e+08				Q91XR8	Q91XR8|P36970	0+131+14+108	0+131+14+7+30+71|0+75+14+7+30+71	17	17|22	56.59	56.59|56.59
Q920J4	Thioredoxin-like protein 1 OS=Rattus norvegicus GN=Txnl1 PE=1 SV=3	1.09712	0.717948	8	57	2.74441e+09	2.25649e+09						1.24264e+09	4.12262e+08	1.88857e+09	1.0621e+09	1.05243e+09	2.02857e+09			1480000000	2.02962e+09	2.5342e+09	1.33195e+09	9.41962e+08	Q920J4	Q920J4	0+211+23+55	0+87+34+11+20+43+7+9+23+25+21+9	36	36	114.08	114.08
O08839	Myc box-dependent-interacting protein 1 OS=Rattus norvegicus GN=Bin1 PE=1 SV=1	1.24944	0.718488	8	30	3.47914e+08	3.42652e+09				9.90373e+08	7.01208e+08	1.24264e+08			1.43649e+09		1.60488e+09		1.64176e+08			3.08099e+08	1.09944e+09	7.55963e+08	O08839	O08839	0+312+19+257	0+117+20+8+9+16+10+54+20+4+14+23+36+188+18+51	21	21	106.13	106.13
P20171	GTPase HRas OS=Rattus norvegicus GN=Hras1 PE=1 SV=1	1.27941	0.719793	3	8					4.30727e+08	1.014e+08	1.15493e+08		1.37761e+08	1.23734e+08			1.41229e+08			143000000					P20171	P20171|Q04970|P08644	0+16+25+148	0+5+36+108+12+28|0+5+36+108+12+28|0+5+36+148	25	25|25|19	38	38|38|29.33
Q9Z339	Glutathione S-transferase omega-1 OS=Rattus norvegicus GN=Gsto1 PE=1 SV=2	0.94481	0.719899	10	94	3.79248e+09	2.72211e+09	2.04016e+09	2.9094e+09	2.94983e+09	2.35241e+09	2.28924e+09	1.27046e+09	3.96955e+09	1.49784e+09	2.63545e+09	3.92906e+09	4.58354e+09	3.34662e+09	2.71875e+09	1760000000	2.48294e+09	2.01894e+09	1.51889e+09	2.30596e+09	Q9Z339	Q9Z339|Q6AXV9	0+11+14+216	0+11+14+5+13+2+21+35+9+4+18+51+15+2+20+21|0+48+9+191	45	45|3	132.16	132.16|13.83
P20651	Serine/threonine-protein phosphatase 2B catalytic subunit beta isoform OS=Rattus norvegicus GN=Ppp3cb PE=2 SV=1	0.944941	0.720252	19	258	1.02861e+10	1.49239e+10	1.33744e+10	1.07107e+10	9.76314e+09	6.13344e+09	6.20775e+09	5.6475e+09	1.07147e+10	1.0398e+10	8.68682e+09	1.52351e+10	1.61772e+10	1.44107e+10	1.29371e+10	7000000000	6.17129e+09	8.13887e+09	6.02881e+09	9.09331e+09	P20651	P20651	0+418+16+91	0+8+17+12+14+10+21+27+22+15+11+6+13+125+40+77+48+59	35	35	272.64	272.64
P62909	40S ribosomal protein S3 OS=Rattus norvegicus GN=Rps3 PE=2 SV=1	1.15682	0.720767	11	91		1.12466e+10	5.23641e+09			9.62445e+09	2.48516e+09	8.52226e+09	2.64296e+09	1.36759e+09	1.09038e+09	9.71239e+09	1.15038e+10			1280000000	2.61687e+09	9.86338e+09	2.74568e+09	1.81649e+09	P62909	P62909	0+27+13+203	0+18+22+5+9+11+10+1+14+4+12+2+8+35+22+14+10+17+29	55	55	153.78	153.78
P08009	Glutathione S-transferase Yb-3 OS=Rattus norvegicus GN=Gstm3 PE=1 SV=2	0.950319	0.72215	23	539	2.30142e+10	1.5879e+10	1.91548e+10	1.55769e+10	1.61849e+10	1.01938e+10	1.50553e+10	1.43738e+10	1.54088e+10	1.49784e+10	1.52698e+10	1.734e+10	2.52929e+10	2.47721e+10	2.19339e+10	19900000000	1.5454e+10	1.43009e+10	5.03569e+09	8.87576e+09	P08009	P08009	0+152+14+52	0+11+67+4+26+5+74+15+9+7	80	80	376.73	376.73
P27881	Hexokinase-2 OS=Rattus norvegicus GN=Hk2 PE=1 SV=1	0.916714	0.7248	4	55	5.8778e+08	3.80857e+08		7.60822e+08	7.13963e+08	1.57901e+09	1.00025e+09	1.48374e+09	8.46973e+08	1.76918e+09	3.18969e+08	4.63067e+08	9.73199e+08		5.92347e+08	2090000000	1.1848e+09	1.17772e+09	1.84603e+09	1.30526e+09	P27881	P27881	0+451+11+455	0+451+11+28+11+242+20+154	4	4	50.87	50.87
P63041	Complexin-1 OS=Rattus norvegicus GN=Cplx1 PE=1 SV=1	1.13122	0.725465	6	62		2.30424e+09	3.97831e+09	2.11125e+09	1.84038e+09	1.24602e+09	1.97988e+08	7.26107e+08	4.18384e+08	7.00075e+08	1.14241e+09	2.31534e+09	2.1698e+09	1.88173e+09	1.14266e+09		6.08886e+08	1.01263e+09		3.5242e+08	P63041	P63041	0+78+20+36	0+54+9+15+56	48	48	76.64	76.64
Q63617	Hypoxia up-regulated protein 1 OS=Rattus norvegicus GN=Hyou1 PE=1 SV=1	1.27343	0.725673	5	8						5.51043e+08	4.40317e+08					1.31303e+08								6.47191e+08	Q63617	Q63617	0+877+12+110	0+117+14+67+19+34+11+176+13+426+12+110	6	6	56.66	56.66
O08815	STE20-like serine/threonine-protein kinase OS=Rattus norvegicus GN=Slk PE=1 SV=1	1.05458	0.726245	14	84	8.08197e+08	7.61714e+08	6.64185e+08	8.94706e+08	1.04419e+09	4.97335e+08	5.41374e+08	4.29358e+08	3.79607e+08	3.75544e+08	1.84369e+08	5.82342e+08	8.89745e+08	5.88338e+08	5.68706e+08	659000000	7.387e+08	5.65725e+08	7.15045e+08	5.73226e+08	O08815	O08815	0+655+14+537	0+157+22+70+11+78+28+13+13+98+17+77+15+8+23+25+14+141+13+111+11+6+8+141+11+62+15+18	16	16	169.67	169.67
Q05764	Beta-adducin OS=Rattus norvegicus GN=Add2 PE=2 SV=4	1.24259	0.728932	5	13						8.95848e+08		7.30744e+08					5.3282e+08				1.44237e+08	4.84757e+08	1.64741e+09	4.63367e+08	Q05764	Q05764	0+511+16+198	0+23+10+140+14+183+8+54+10+69+16+198	8	8	54.99	54.99
B0BNN3	Carbonic anhydrase 1 OS=Rattus norvegicus GN=Ca1 PE=1 SV=1	0.841966	0.731917	8	26			7.35591e+08			1.43937e+08		1.22409e+09			6.62822e+08	9.54199e+08				1450000000	4.02834e+08	1.35648e+09	1.70583e+08		B0BNN3	B0BNN3	0+40+18+203	0+19+16+5+18+23+9+24+14+10+12+10+9+45+39+8	44	44	102.07	102.07
Q8R491	EH domain-containing protein 3 OS=Rattus norvegicus GN=Ehd3 PE=1 SV=2	1.12916	0.734003	11	49	1.33979e+08		3.95564e+08	1.77654e+08	7.23099e+08	1.70791e+09	1.2168e+09	8.04004e+08	1.30618e+09	2.42041e+09	9.36547e+08	7.87816e+08	3.69764e+08		4.84647e+08	635000000	8.953e+08		7.10372e+08	2.17543e+09	Q8R491	Q8R491|Q641Z6	0+220+11+304	0+32+9+83+11+49+21+15+11+11+26+1+18+18+11+13+12+17+12+7+21+137|0+124+11+49+21+15+11+20+17+1+18+18+11+218	28	28|16	137.6	137.6|82.44
P28073	Proteasome subunit beta type-6 OS=Rattus norvegicus GN=Psmb6 PE=1 SV=3	0.944106	0.734088	4	51		1.08168e+09	1.41678e+09	1.07365e+09	8.6537e+08	8.77587e+08	5.66122e+08	8.00295e+08	5.4492e+08	8.39005e+08	6.36807e+08	1.01233e+09	1.65624e+09	1.14333e+09	1.06517e+09	1130000000	4.48165e+08	9.21143e+08		5.29718e+08	P28073	P28073	0+208+11+19	0+52+26+130+21+9	19	19	55.09	55.09
P85971	6-phosphogluconolactonase OS=Rattus norvegicus GN=Pgls PE=1 SV=1	0.915975	0.739348	9	85	1.8044e+09	2.81762e+09	3.15091e+09	1.98251e+09	4.69884e+08	9.3774e+08	1.55709e+09	7.45581e+08	9.82693e+08	1.18307e+09	1.7532e+09	1.07247e+09	2.83743e+09	3.44189e+09	2.69249e+09	811000000	1.31874e+09	4.49005e+08	1.92782e+09	7.61401e+08	P85971	P85971	0+102+26+129	0+38+34+30+26+42+38+6+39+4	53	53	130.73	130.73
Q6RUV5	Ras-related C3 botulinum toxin substrate 1 OS=Rattus norvegicus GN=Rac1 PE=1 SV=1	1.02809	0.739575	8	157		6.98436e+09	5.81446e+09	6.05053e+09	4.68579e+09	4.36108e+09	5.52717e+09	4.85926e+09	4.78591e+09	4.38497e+09	5.20304e+09	5.30222e+09	6.0857e+09	6.33594e+09	5.29303e+09	5410000000	3.8944e+09	5.16303e+09		3.46981e+09	Q6RUV5	Q6RUV5	0+102+14+76	0+5+11+78+22+16+15+6+10+3+17+9	39	39	105.78	105.78
P13596	Neural cell adhesion molecule 1 OS=Rattus norvegicus GN=Ncam1 PE=1 SV=1	0.886215	0.742398	10	83		5.22932e+08	7.94529e+08	1.19981e+09	3.71991e+09	1.48234e+09	6.56867e+08	1.65994e+08	6.02065e+08	1.92114e+09		2.65612e+09		2.70349e+09	7.6703e+08	1110000000	7.66517e+08	9.37968e+08	7.22055e+08	1.43579e+09	P13596	P13596	0+593+12+253	0+37+11+117+12+99+28+260+18+11+12+11+13+21+22+154+16+16	15	15	138.1	138.1
P62271	40S ribosomal protein S18 OS=Rattus norvegicus GN=Rps18 PE=1 SV=3	1.06777	0.742868	12	82		8.84686e+08	1.50745e+09	1.68642e+09	1.10553e+09	7.12167e+08	1.23743e+09	1.11281e+09	5.17368e+08	4.36326e+08	9.13925e+08	1.0424e+09	6.53507e+08	1.60781e+09	1.3029e+09	1070000000	2.02962e+08	1.05153e+09		7.71191e+08	P62271	P62271	0+55+11+86	0+14+9+2+9+4+37+3+8+8+19+11+6+22	57	57	144.32	144.32
B0BN18	Prefoldin subunit 2 OS=Rattus norvegicus GN=Pfdn2 PE=2 SV=1	0.933817	0.746073	4	15		1.34912e+08		6.5011e+08	4.89462e+08	4.53295e+08		4.10812e+08			4.79585e+08			5.9072e+08	5.29303e+08	420000000	4.64649e+08	2.63935e+08			B0BN18	B0BN18	0+99+12+43	0+18+14+40+9+3+27+43	32	32	58.59	58.59
P15178	Aspartyl-tRNA synthetase, cytoplasmic OS=Rattus norvegicus GN=Dars PE=2 SV=1	0.804073	0.747782	7	13	7.86588e+08	1.01005e+09	2.60687e+08						6.78599e+07		3.68737e+08			9.52774e+08							P15178	P15178	0+15+11+475	0+15+11+17+6+92+10+90+13+66+10+91+20+60	13	13	66.91	66.91
P97686	Neuronal cell adhesion molecule OS=Rattus norvegicus GN=Nrcam PE=1 SV=2	1.04534	0.74919	15	116	2.29061e+09	1.08049e+09	1.70013e+09	1.87953e+09	2.11448e+09	2.54575e+09	2.4336e+09	1.89177e+09	3.02053e+09	2.47468e+09	3.06527e+09	1.33307e+09	2.34954e+09	2.16756e+09	2.56115e+09	1360000000	1.46298e+09	1.33545e+09	1.64741e+09	3.21964e+09	P97686	P97686	0+729+13+472	1+8+46+17+42+13+3+14+180+35+33+19+107+11+133+18+16+47+63+15+394	16	16	182.4	182.4
P30713	Glutathione S-transferase theta-2 OS=Rattus norvegicus GN=Gstt2 PE=1 SV=3	1.05485	0.751643	3	10	6.54769e+08				8.79727e+08	1.14935e+09				8.8242e+08		5.96375e+08			1.05861e+09		8.1803e+08		9.07827e+08		P30713	P30713	0+117+14+113	0+15+7+95+14+5+9+99	12	12	29.54	29.54
Q9Z270	Vesicle-associated membrane protein-associated protein A OS=Rattus norvegicus GN=Vapa PE=1 SV=3	1.06852	0.755747	6	72		8.51257e+08	2.64087e+09	9.17878e+08	9.20189e+08	2.05164e+09	1.26836e+09	1.21482e+09	1.32658e+09	1.73662e+09	1.40256e+09	1.28296e+09				792000000	2.24598e+09	9.56895e+08	1.85772e+09	8.72348e+08	Q9Z270	Q9Z270	0+221+25+3	0+10+28+116+19+21+8+19+25+3	32	32	93.32	93.32
P52481	Adenylyl cyclase-associated protein 2 OS=Rattus norvegicus GN=Cap2 PE=2 SV=1	1.07942	0.758294	24	227	5.8886e+09	6.12475e+09	6.25649e+09	6.08915e+09	4.97294e+09	3.03987e+09	1.26836e+09	5.77733e+08	4.07159e+09	4.66717e+09	3.86835e+09	5.60291e+09	6.66346e+09	6.37167e+09	7.56523e+09	1580000000	1.52479e+09	8.33866e+08	2.03297e+09	3.75262e+09	P52481	P52481	0+40+23+414	0+10+7+3+43+3+56+36+12+11+6+4+21+49+15+10+8+26+11+2+18+29+80+7+10	60	60	341.88	341.88
P63322	Ras-related protein Ral-A OS=Rattus norvegicus GN=Rala PE=1 SV=1	1.09236	0.759073	4	54		1.15451e+09	4.7377e+08	9.59073e+08	2.12753e+09	2.81429e+08	9.51786e+08	3.23642e+08	9.33711e+08	9.80105e+08	3.94752e+08	8.10869e+08	1.10544e+09	1.52444e+09	1.26744e+09	260000000		7.89701e+08	5.08243e+08		P63322	P63322|P36860	0+113+15+78	0+16+11+86+15+17+14+2+12+33|0+16+11+135+12+32	25	25|11	58.71	58.71|23.98
Q6PST4	Atlastin-1 OS=Rattus norvegicus GN=Atl1 PE=1 SV=1	0.933518	0.759263	11	86	1.62072e+09	2.38782e+09	2.01749e+09	6.88731e+08	2.57131e+09	9.13034e+08	1.10337e+09	1.06644e+09	1.63272e+09	9.95301e+08	1.48174e+09	1.734e+09	1.73327e+09	2.57249e+09	3.33606e+09	360000000	1.1848e+09	1.86121e+09	8.8446e+08	9.16945e+08	Q6PST4	Q6PST4	0+198+19+341	0+55+8+135+19+24+14+20+10+13+21+15+30+137+25+9+11+12	24	24	152.4	152.4
P29266	3-hydroxyisobutyrate dehydrogenase, mitochondrial OS=Rattus norvegicus GN=Hibadh PE=1 SV=3	0.917395	0.760107	8	65	6.16953e+08	3.98765e+08	2.34618e+09				1.22711e+09	7.05706e+08	8.21462e+08	1.16136e+09	1.22158e+09	6.97608e+08	2.90162e+08			981000000	1.23632e+09	2.07152e+09	1.27353e+09	1.29438e+09	P29266	P29266	0+296+14+25	0+38+17+23+16+3+24+3+16+8+18+117+27+10+15	39	39	121.52	121.52
Q9EPC6	Profilin-2 OS=Rattus norvegicus GN=Pfn2 PE=1 SV=3	0.914392	0.760451	8	85	6.16953e+09			1.75079e+08	2.66268e+08	7.18612e+09	8.83728e+09	6.57484e+09	9.531e+09		3.98146e+09					7350000000	7.55184e+09	6.40384e+09	6.27417e+09	4.75332e+09	Q9EPC6	Q9EPC6	0+75+14+51	0+54+16+5+30+3+8+17+7	43	43	118.81	118.81
Q62656	Receptor-type tyrosine-protein phosphatase zeta OS=Rattus norvegicus GN=Ptprz1 PE=1 SV=1	0.940148	0.763416	13	128	3.21982e+09		1.83614e+09	5.98616e+08	3.31529e+08	3.90993e+09	3.2998e+09	3.12514e+09	2.54092e+09	2.50725e+09	1.4478e+09	2.66615e+09	3.28679e+09	2.78686e+09	2.46921e+09	3090000000	3.97682e+09	1.33545e+09	2.95599e+09	1.24e+09	Q62656	Q62656	0+1577+19+720	0+30+17+4+28+69+23+23+11+131+24+75+12+45+22+55+17+991+19+720	7	7	171.14	171.14
P61765	Syntaxin-binding protein 1 OS=Rattus norvegicus GN=Stxbp1 PE=1 SV=1	0.853353	0.764375	24	172					1.25302e+09		5.60966e+09	6.92723e+09	1.85722e+10	6.21927e+09					2.20653e+10	11600000000	9.59176e+09	7.40279e+09	2.52369e+09	1.07031e+09	P61765	P61765	0+100+20+474	0+13+8+8+10+7+52+2+20+41+10+25+12+19+78+62+15+6+27+52+10+6+14+8+13+18+15+11+15+17	50	50	349.58	349.58
Q9Z2L0	Voltage-dependent anion-selective channel protein 1 OS=Rattus norvegicus GN=Vdac1 PE=1 SV=4	1.18119	0.769017	5	19			1.20143e+09				1.38179e+09		2.11233e+08	2.19248e+08								5.39437e+08	7.13877e+08	6.60244e+08	Q9Z2L0	Q9Z2L0	0+163+11+109	0+63+11+22+13+54+11+50+32+27	23	23	57.76	57.76
Q01986	Dual specificity mitogen-activated protein kinase kinase 1 OS=Rattus norvegicus GN=Map2k1 PE=1 SV=2	1.07546	0.771178	11	85	1.0459e+09	1.49239e+09	3.21892e+09	1.49332e+09	2.67573e+09	2.50279e+09	1.83551e+09	7.42799e+08	1.94906e+09	1.89943e+09	1.26683e+09	8.82033e+08	4.35243e+09	1.06949e+09		218000000	1.74115e+09	2.02946e+09	2.36012e+09	1.85999e+09	Q01986	Q01986|P36506	0+35+12+346	0+4+43+1+9+13+38+52+8+21+12+4+22+42+22+102|0+52+9+132+12+4+22+169	39	39|10	146.63	146.63|36.62
P02793	Ferritin light chain 1 OS=Rattus norvegicus GN=Ftl1 PE=1 SV=3	1.07151	0.772215	6	75		1.28942e+09	1.57546e+09	7.71121e+08	1.78817e+09	9.88225e+08	2.54703e+09	1.25191e+09	1.27556e+09	1.411e+09	2.22826e+09	9.98301e+08	8.12711e+08	2.89405e+09	1.91758e+09	1080000000	7.22216e+08	1.06205e+09		3.21964e+08	P02793	P02793	0+154+23+6	0+6+13+57+45+22+10+1+23+6	49	49	96.75	96.75
P35465	Serine/threonine-protein kinase PAK 1 OS=Rattus norvegicus GN=Pak1 PE=1 SV=3	1.11256	0.774488	8	42					1.28696e+08	3.14728e+08	1.2168e+09	2.68001e+09	2.75521e+09	1.63894e+09					2.18026e+09	1370000000	9.42692e+08	1.14617e+09	1.39037e+09	8.21226e+08	P35465	P35465	0+470+18+56	0+105+9+34+14+40+12+43+9+124+13+17+17+33+18+33+16+7	19	19	111.26	111.26
P01830	Thy-1 membrane glycoprotein OS=Rattus norvegicus GN=Thy1 PE=1 SV=1	1.098	0.77498	4	50		4.93084e+08	2.92423e+09	2.36872e+09	3.69381e+09	8.27101e+08	5.97058e+08	5.13746e+08	2.28581e+09	9.2475e+08		8.76019e+08	1.09389e+09	3.09651e+09	2.85009e+09	1110000000	1.26723e+09	6.78239e+08	1.53057e+09	8.20138e+08	P01830	P01830	0+60+15+86	0+21+14+25+24+34+6+37	27	27	54.83	54.83
P47709	Rabphilin-3A OS=Rattus norvegicus GN=Rph3a PE=1 SV=1	1.14789	0.775591	4	18	2.9497e+08	4.84727e+08				3.36211e+08	8.71354e+07	1.98451e+08	4.68386e+08	9.71422e+08	5.056e+08	3.08712e+08	2.46509e+08								P47709	P47709	0+336+24+324	0+171+21+14+17+113+24+162+12+150	10	10	59.65	59.65
Q09073	ADP/ATP translocase 2 OS=Rattus norvegicus GN=Slc25a5 PE=1 SV=3	1.14041	0.779452	4	8			9.03337e+08				3.68134e+08				6.88837e+08	6.73552e+08								3.09999e+08	Q09073	Q09073|Q05962	0+80+12+206	0+33+10+37+12+96+11+81+16+2|0+33+10+37+12+188+16+2	16	16|12	47.27	47.27|33.88
O35964	Endophilin-A2 OS=Rattus norvegicus GN=Sh3gl1 PE=1 SV=1	1.04667	0.783421	3	38	1.31818e+09	2.48333e+09	3.02624e+09	3.57882e+09	3.11951e+09	2.26647e+09	2.38204e+09	1.73413e+09	1.41842e+09	2.40956e+09	2.4771e+09	3.84887e+09	3.08137e+09	9.361e+08	2.00951e+09	610000000	2.35931e+09	2.30286e+09	2.76905e+09	2.2842e+09	O35964	O35964	0+53+12+303	0+53+12+162+14+71+16+40	11	11	41.86	41.86
Q64559	Cytosolic acyl coenzyme A thioester hydrolase OS=Rattus norvegicus GN=Acot7 PE=1 SV=4	0.97346	0.783836	11	165	7.20679e+09	5.14575e+09	5.63311e+09	1.00413e+10	8.26213e+09	6.59533e+09	5.78496e+09	4.80362e+09	5.9084e+09	7.64113e+09	6.68478e+09	8.18887e+09	5.52079e+09	8.1343e+09	9.25952e+09	5860000000	6.13008e+09	6.9296e+09	6.9752e+09	5.16665e+09	Q64559	Q64559	0+59+20+302	0+59+32+67+26+10+8+51+12+3+18+17+20+2+31+25	38	38	178.84	178.84
P61980	Heterogeneous nuclear ribonucleoprotein K OS=Rattus norvegicus GN=Hnrnpk PE=1 SV=1	1.05524	0.784226	14	137	3.13338e+09	4.68012e+09	4.47702e+09	4.67307e+09	2.71489e+09	2.07312e+09	2.27892e+09	1.24264e+09	2.66337e+09	2.98482e+09	2.80512e+09	4.21973e+09	5.46943e+09	4.02547e+09	3.80888e+09	1470000000	2.15325e+09	9.12731e+08	1.89277e+09	2.54526e+09	P61980	P61980	0+433+23+7	0+21+14+2+9+23+34+36+24+28+10+6+12+86+11+61+28+9+42+7	39	39	191.07	191.07
P56558	UDP-N-acetylglucosamine--peptide N-acetylglucosaminyltransferase 110 kDa subunit OS=Rattus norvegicus GN=Ogt PE=1 SV=1	1.21116	0.786471	9	15									8.07176e+08	1.06259e+09						613000000			1.56562e+09	1.37052e+08	P56558	P56558	0+342+24+670	0+20+12+174+20+102+10+4+24+13+17+34+13+35+11+243+10+115+10+169	12	12	88.89	88.89
P85515	Alpha-centractin OS=Rattus norvegicus GN=Actr1a PE=1 SV=1	0.959674	0.790251	9	106	3.64121e+09	3.27131e+09	3.08291e+09	6.38524e+09	4.79021e+09	3.81326e+09	3.58853e+09	1.79904e+09	4.10221e+09	3.42983e+09	3.29149e+09	3.02698e+09	2.4009e+09	6.87188e+09	2.08832e+09	4320000000	3.37927e+09	4.95272e+09	4.03089e+09	5.13402e+09	P85515	P85515	0+96+22+258	0+32+11+3+15+27+30+34+36+50+17+37+16+28+19+21	38	38	143.01	143.01
P0C1X8	AP2-associated protein kinase 1 OS=Rattus norvegicus GN=Aak1 PE=1 SV=1	0.970126	0.790688	22	194	2.9497e+09	3.79663e+09	2.31218e+09	4.38985e+09	2.64962e+09	4.37182e+09	4.6919e+09	3.46825e+09	5.30634e+09	5.53548e+09	5.37271e+09	3.77871e+09	3.90307e+09	4.54949e+09	2.52174e+09	3410000000	3.81198e+09	3.57521e+09	4.20615e+09	5.55823e+09	P0C1X8	P0C1X8	0+418+15+529	0+8+29+138+12+14+18+7+11+114+15+4+20+2+41+170+13+19+33+38+22+69+59+38+34+8+26	34	34	303.69	303.69
P09117	Fructose-bisphosphate aldolase C OS=Rattus norvegicus GN=Aldoc PE=1 SV=3	1.02418	0.79089	24	427	3.18741e+10	3.13998e+10	2.64087e+10	4.01652e+10	4.60747e+10	2.88948e+10	3.26887e+10	2.21634e+10	2.65317e+10	3.44068e+10	3.77786e+10	3.19737e+10	1.99005e+10	3.52526e+10	3.4674e+10	26300000000	3.52351e+10	3.2913e+10	2.60548e+10	3.29578e+10	P09117	P09117	0+153+20+190	0+14+28+1+14+3+11+16+9+12+26+5+8+6+48+7+51+30+26+3+45	73	73	373.28	373.28
Q9R0L4	Cullin-associated NEDD8-dissociated protein 2 OS=Rattus norvegicus GN=Cand2 PE=1 SV=1	0.72947	0.792513	2	8						2.14832e+09	1.31992e+08	1.99378e+08	1.70415e+08								1.65873e+09		1.57731e+08		Q9R0L4	Q9R0L4	0+118+19+1136	0+118+19+969+8+159	2	2	22.77	22.77
Q66HA6	ADP-ribosylation factor-like protein 8B OS=Rattus norvegicus GN=Arl8b PE=2 SV=1	1.0519	0.797755	7	54		1.3133e+09	1.04728e+09	4.31261e+08	4.85547e+08		8.79603e+08	9.5516e+08	9.01057e+08		7.03542e+08	1.0825e+09	1.25694e+09	5.77619e+08	1.14398e+09	591000000	3.62653e+08	8.14938e+08			Q66HA6	Q66HA6	0+165+17+4	0+68+9+31+23+1+50+4	44	44	84.61	84.61
P22057	Prostaglandin-H2 D-isomerase OS=Rattus norvegicus GN=Ptgds PE=1 SV=2	0.964612	0.798223	1	15	4.23547e+08	2.75793e+08	4.51102e+08			3.28692e+08		1.59503e+08	3.21442e+08		2.48841e+08	3.4279e+08	4.36527e+08	4.46613e+08	3.24412e+08	397000000	3.09079e+08	2.86017e+08		2.56701e+08	P22057	P22057	0+168+17+4	0+168+17+4	8	8	18.27	18.27
Q9WVK7	Hydroxyacyl-coenzyme A dehydrogenase, mitochondrial OS=Rattus norvegicus GN=Hadh PE=2 SV=1	1.02505	0.799633	2	13	4.35432e+08	3.83245e+08					3.66072e+08	2.97676e+08	2.86746e+08	3.86398e+08	3.11051e+08					349000000	3.98712e+08	4.39541e+08	3.28313e+08	2.7628e+08	Q9WVK7	Q9WVK7	0+221+11+82	0+221+11+17+22+43	10	10	25.01	25.01
P62963	Profilin-1 OS=Rattus norvegicus GN=Pfn1 PE=1 SV=2	1.0389	0.800838	8	147	9.16245e+09					1.17083e+10	1.42304e+10	1.10353e+10	1.52047e+10		7.98554e+09					14500000000	9.3548e+09	1.56678e+10	1.39037e+10	9.44137e+09	P62963	P62963	0+75+14+51	0+26+44+5+14+2+36+13	67	67	139.21	139.21
Q9Z1B2	Glutathione S-transferase Mu 5 OS=Rattus norvegicus GN=Gstm5 PE=1 SV=3	0.970303	0.801892	16	269	7.84427e+09	7.48581e+09	7.77528e+09	8.98568e+09	6.69585e+09	7.43317e+09	6.75428e+09	3.13441e+09	7.95951e+09	6.69684e+09	8.82255e+09	7.91825e+09	9.71915e+09	9.39673e+09	9.71922e+09	6660000000	6.86156e+09	5.83601e+09	4.13605e+09	3.86139e+09	Q9Z1B2	Q9Z1B2	0+156+16+53	0+5+66+2+9+16+14+28+32+5+9+11+9+19	61	61	232.84	232.84
P60522	Gamma-aminobutyric acid receptor-associated protein-like 2 OS=Rattus norvegicus GN=Gabarapl2 PE=2 SV=1	1.09786	0.802168	5	18						1.6005e+08	4.07319e+08									286000000	2.49324e+08	1.39854e+08	3.94911e+08	2.21894e+08	P60522	P60522	0+35+11+71	0+28+19+27+23+20	35	35	62.87	62.87
P62250	40S ribosomal protein S16 OS=Rattus norvegicus GN=Rps16 PE=1 SV=2	0.959266	0.802452	8	74		1.68341e+09	1.30344e+09	1.80229e+09	1.26477e+09	1.51456e+09	9.45599e+08	8.77264e+08	8.06155e+08	5.14474e+08	9.30892e+08	1.57363e+09	1.08361e+09	2.01273e+09	1.21884e+09	1570000000	1.01893e+09	1.09359e+09		6.64594e+08	P62250	P62250	0+4+11+131	1+15+18+12+5+10+2+7+37+19+21	42	42	100.72	100.72
Q4FZU2	Keratin, type II cytoskeletal 6A OS=Rattus norvegicus GN=Krt6a PE=1 SV=1	1.06399	0.80406	5	143	4.0626e+09	5.30095e+09	3.59295e+09	2.9609e+09	3.65465e+09	4.02809e+09	9.291e+08	1.21482e+09	1.03065e+09	3.00652e+09	2.91823e+09	5.25211e+09	2.55497e+09	3.87064e+09	2.29846e+09	5670000000	1.71024e+09	1.58782e+09	1.91613e+08	1.93613e+09	Q4FZU2	Q4FZU2	0+315+12+225	0+162+9+144+21+12+10+194	7	7	82.84	82.84
Q6AXS4	Renin receptor OS=Rattus norvegicus GN=Atp6ap2 PE=2 SV=1	0.954737	0.805539	1	6						1.79384e+08			2.87767e+08							280000000	2.08113e+08	2.22925e+08	2.67558e+08		Q6AXS4	Q6AXS4	0+285+13+52	0+285+13+52	3	3	12.18	12.18
P85972	Vinculin OS=Rattus norvegicus GN=Vcl PE=1 SV=1	0.951416	0.807264	9	58	1.17772e+09	1.49239e+09	9.26006e+08	1.10712e+09		1.03978e+09	2.9492e+08	9.21776e+08	1.08168e+09	8.73737e+08	2.31875e+09		5.68769e+08	1.03852e+09	8.49775e+08	668000000	1.27753e+09	8.06526e+08	9.75593e+08	8.6691e+08	P85972	P85972	0+352+14+700	0+35+21+132+11+82+19+52+14+67+11+32+12+119+22+173+13+181+12+58	12	12	110.52	110.52
P11517	Hemoglobin subunit beta-2 OS=Rattus norvegicus PE=1 SV=2	0.862771	0.807313	14	212	2.39866e+09	7.00824e+08	6.80053e+08	4.91767e+08		1.16009e+10	9.86847e+09	5.93498e+10	2.20417e+10		3.28018e+10	2.18504e+08		6.63369e+08	6.29122e+08	29600000000	1.44237e+10	4.06943e+10	9.24184e+09	1.1421e+10	P11517	P11517	0+45+17+85	0+9+32+4+17+4+81	88	88	212.53	212.53
Q6P502	T-complex protein 1 subunit gamma OS=Rattus norvegicus GN=Cct3 PE=1 SV=1	0.909569	0.809858	15	45					4.07233e+07	8.57178e+08	1.30961e+09	2.50382e+09	3.08176e+09	1.86687e+09					1.61549e+09	585000000		2.10307e+09	1.26184e+09	3.2849e+09	Q6P502	Q6P502	0+507+11+27	0+21+17+6+34+61+10+54+13+21+11+46+12+24+23+28+8+10+26+2+34+30+11+5+11+27	38	38	174.09	174.09
Q62785	28 kDa heat- and acid-stable phosphoprotein OS=Rattus norvegicus GN=Pdap1 PE=1 SV=1	1.07226	0.811121	4	26	2.11774e+08	6.62619e+08		6.99029e+08	4.02012e+08			5.04473e+08	6.5819e+08			7.01617e+08	2.14412e+08	9.69447e+08	6.17302e+08			4.27974e+08	4.18278e+08	6.53717e+07	Q62785	Q62785	0+94+11+76	0+15+16+44+13+6+11+68+8	26	26	50.46	50.46
Q2PQA9	Kinesin-1 heavy chain OS=Rattus norvegicus GN=Kif5b PE=1 SV=1	1.0339	0.812734	8	94	2.39866e+09	2.19679e+09	2.44819e+09	2.00826e+09	1.21909e+09	1.64346e+09	1.97988e+09	2.74493e+09	2.07151e+09	2.86542e+09	3.07658e+09	2.84656e+09	2.19548e+09	1.86982e+09	3.30979e+09	1760000000	9.37541e+08	1.10411e+09	1.81098e+09	1.95789e+09	Q2PQA9	Q2PQA9	0+284+11+668	0+190+13+23+11+47+11+403+11+19+11+16+6+70+13+97+15+7	9	9	111.17	111.17
P02650	Apolipoprotein E OS=Rattus norvegicus GN=Apoe PE=1 SV=2	0.967303	0.816238	11	93	3.03614e+09	2.25649e+09	5.23641e+08				2.83577e+09	2.36472e+09	2.7144e+09	3.42983e+09	2.70332e+09	2.16499e+09	2.82459e+09			2450000000	2.7096e+09	2.82862e+09	2.58211e+09	2.01227e+09	P02650	P02650	0+129+15+168	0+42+6+38+14+13+9+7+15+46+9+2+15+9+11+25+23+28	32	32	151.7	151.7
Q63768	Adapter molecule crk OS=Rattus norvegicus GN=Crk PE=1 SV=1	1.08121	0.81685	8	18	4.09501e+08					3.59843e+08		2.73565e+08	3.4083e+08			1.83423e+08	4.46798e+08			215000000	5.4604e+08	5.02633e+08	2.58211e+07		Q63768	Q63768	0+20+11+273	0+20+11+7+18+32+32+2+32+99+12+18+9+12	37	37	94.43	94.43
Q9WVB1	Ras-related protein Rab-6A (Fragment) OS=Rattus norvegicus GN=Rab6a PE=2 SV=1	0.942389	0.816963	7	58	5.74814e+08	7.31866e+08	8.29665e+08	1.72504e+09	8.20992e+08	1.20306e+09		5.94425e+08	4.42875e+08	9.09555e+08	6.31151e+08	7.06629e+08	1.0605e+09	6.74087e+08	7.55209e+08	2150000000	4.50226e+08	1.4406e+09		4.427e+08	Q9WVB1	Q9WVB1	0+47+12+81	0+8+8+22+6+3+12+7+9+3+18+5+14+25	47	47	80.9	80.9
P85973	Purine nucleoside phosphorylase OS=Rattus norvegicus GN=Pnp PE=1 SV=1	0.95691	0.81745	12	120	2.37705e+09	3.25937e+09	7.19723e+09				2.03144e+09	2.79129e+09	2.70419e+09	3.48409e+09	3.87966e+09	3.32767e+09	4.05714e+09			3250000000	4.05924e+09	2.66038e+09	4.25288e+09	2.99122e+09	P85973	P85973	0+22+19+248	0+22+54+8+11+6+47+10+13+39+19+5+20+35	56	56	188.21	188.21
Q9QZM5	Abl interactor 1 OS=Rattus norvegicus GN=Abi1 PE=2 SV=3	1.09259	0.818376	3	9	2.45268e+08			6.29513e+08	8.09245e+08				9.082e+08					4.69241e+08	3.70381e+08					9.39787e+08	Q9QZM5	Q9QZM5	0+17+11+448	0+17+11+95+12+59+20+262	9	9	39.79	39.79
Q9EQX9	Ubiquitin-conjugating enzyme E2 N OS=Rattus norvegicus GN=Ube2n PE=1 SV=1	0.956973	0.820697	7	133	8.64382e+08	2.00577e+09	2.93556e+09	3.25699e+09	3.60244e+09	4.2107e+09	5.63029e+09	5.33221e+09	6.72476e+09		4.53569e+09	2.96684e+09	1.33526e+09	2.94169e+09	4.28171e+09	5530000000	4.85255e+09	6.25662e+09	3.63364e+09	3.79613e+09	Q9EQX9	Q9EQX9	0+33+20+99	0+14+54+6+11+45+11+11	50	50	109.83	109.83
P63039	60 kDa heat shock protein, mitochondrial OS=Rattus norvegicus GN=Hspd1 PE=1 SV=1	0.958005	0.822525	24	287	5.16468e+09	4.47716e+09	7.23123e+09	3.96503e+09	4.15064e+09	6.06899e+09	8.30106e+09	1.48374e+10	1.21434e+10	8.65054e+09	9.11663e+09	5.32227e+09	7.6649e+09	7.46736e+09	4.87274e+09	5260000000	4.72892e+09	1.09359e+10	1.21511e+10	1.07575e+10	P63039	P63039	0+37+21+515	0+37+21+2+12+24+25+12+8+1+15+48+28+3+32+24+9+43+15+11+19+7+21+3+26+16+8+11+12+33+28+19	48	48	371.53	371.53
O70441	Synapsin-3 OS=Rattus norvegicus GN=Syn3 PE=1 SV=1	1.07011	0.822856	2	13	1.64233e+08	2.73405e+08	2.85622e+08	3.25699e+08						2.00797e+08	3.35935e+08	2.07478e+08	4.05714e+08	3.54908e+08	3.03397e+08	23400000		8.25454e+06		2.29508e+08	O70441	O70441	0+459+20+100	0+306+8+145+20+100	4	4	25.19	25.19
P62260	14-3-3 protein epsilon OS=Rattus norvegicus GN=Ywhae PE=1 SV=1	0.937712	0.824746	26	676	1.32899e+10	4.53685e+10	1.10962e+11	7.9558e+09	6.74806e+09	3.20099e+10	4.00101e+10	3.6259e+10	3.90832e+10	3.72288e+10	3.93621e+10	4.84116e+10	2.87594e+10	1.40534e+10	9.74549e+09	50200000000	5.27496e+10	6.56157e+10	4.89549e+10	3.55683e+10	P62260	P62260	0+153+17+85	0+12+44+5+12+13+37+7+60+6+59	83	83	378.23	378.23
P67874	Casein kinase II subunit beta OS=Rattus norvegicus GN=Csnk2b PE=1 SV=1	1.09666	0.826526	2	7		3.92796e+08			6.76111e+08						3.24625e+08		3.95442e+08	7.41972e+08							P67874	P67874	0+191+17+7	0+100+11+80+17+7	13	13	26.08	26.08
P35427	60S ribosomal protein L13a OS=Rattus norvegicus GN=Rpl13a PE=1 SV=2	1.06365	0.827206	2	14		1.8028e+08		2.35584e+08	5.14262e+08		1.91801e+08	1.55793e+08	2.63276e+08	2.00797e+08	2.11515e+08	1.72397e+08		3.89446e+08	2.61368e+08		1.34965e+08				P35427	P35427	0+148+11+44	0+117+8+23+11+44	9	9	24.24	24.24
P62959	Histidine triad nucleotide-binding protein 1 OS=Rattus norvegicus GN=Hint1 PE=1 SV=5	0.963051	0.831798	5	37	4.45157e+09					3.22247e+09	2.58828e+09	4.10812e+09	6.26556e+09		5.21435e+09					5310000000	3.77077e+09	4.98427e+09	3.38829e+09	3.0456e+09	P62959	P62959	0+95+24+7	0+7+14+9+7+20+25+13+24+7	55	55	82.62	82.62
Q9ESW0	DNA damage-binding protein 1 OS=Rattus norvegicus GN=Ddb1 PE=2 SV=1	1.03411	0.831992	11	75	1.89084e+09	2.39976e+09	1.71147e+09	1.0376e+09		1.43937e+09	1.72208e+09	1.34464e+09	1.08168e+09		1.59485e+09		2.27251e+09	2.10801e+09	1.28977e+09	1730000000	1.76175e+09	1.10411e+09	1.35531e+09	5.21016e+08	Q9ESW0	Q9ESW0	0+739+30+371	0+92+11+8+18+62+7+46+10+115+14+131+13+101+11+100+30+110+10+39+19+175+9+9	13	13	127.41	127.41
O88794	Pyridoxine-5'-phosphate oxidase OS=Rattus norvegicus GN=Pnpo PE=1 SV=1	0.947498	0.832515	3	18	6.38562e+08	5.75464e+08				5.58562e+08		3.84846e+08			3.12182e+08	5.15187e+08	9.0772e+08	5.4189e+08							O88794	O88794	0+163+10+88	0+108+8+47+22+76	11	11	34.65	34.65
O89046	Coronin-1B OS=Rattus norvegicus GN=Coro1b PE=1 SV=1	1.10912	0.83268	4	11	1.04158e+08			3.99078e+08						2.21419e+08				3.39426e+08	1.43161e+08					1.70771e+08	O89046	O89046	0+409+13+62	0+21+9+104+11+80+8+176+13+62	8	8	55.28	55.28
Q5M7W5	Microtubule-associated protein 4 OS=Rattus norvegicus GN=Map4 PE=1 SV=1	1.03649	0.833502	17	141	1.98808e+09	1.63565e+09	1.20143e+09	1.2822e+09	8.79727e+08	1.22454e+09	1.01263e+09	1.73413e+09	2.19397e+09	6.57745e+08	3.85704e+08	1.79414e+09	1.2839e+09	9.33718e+08	2.16712e+09	1560000000	9.3445e+08	1.05153e+09	1.7993e+09	1.41403e+09	Q5M7W5	Q5M7W5	0+845+17+195	0+44+12+263+14+20+22+100+14+120+13+4+16+5+16+9+11+15+12+33+15+1+17+7+23+39+17+34+11+68+17+65	21	21	194.67	194.67
P47727	Carbonyl reductase [NADPH] 1 OS=Rattus norvegicus GN=Cbr1 PE=1 SV=2	0.918072	0.834309	16	128		1.36106e+09	8.69335e+09			5.83268e+08	2.29955e+09	1.96596e+09	2.21438e+09	1.03763e+09	3.16707e+09	1.303e+09	4.39095e+09			1880000000	4.69801e+09	3.19666e+09	2.4419e+09	1.5228e+09	P47727	P47727	0+242+30+5	0+15+8+5+10+10+97+12+17+7+25+14+12+10+30+5	71	71	222.81	222.81
P36972	Adenine phosphoribosyltransferase OS=Rattus norvegicus GN=Aprt PE=1 SV=1	1.02642	0.834549	8	107		2.75793e+09	3.0149e+09	2.54895e+09	2.16669e+09	2.25573e+09	2.88733e+09	2.50382e+09	2.14294e+09	1.70406e+09	2.11515e+09	2.67617e+09	3.65913e+09	3.44189e+09	2.3116e+09	1800000000	1.69994e+09	2.42904e+09		1.2835e+09	P36972	P36972	0+167+13+0	0+14+26+17+30+2+18+58+15	49	49	118.82	118.82
O35814	Stress-induced-phosphoprotein 1 OS=Rattus norvegicus GN=Stip1 PE=1 SV=1	1.13137	0.834575	16	59					6.1607e+07		2.60891e+08	3.36624e+09	5.74513e+09	2.84372e+09					3.06024e+09	544000000		4.84757e+09	9.86108e+08	1.41403e+09	O35814	O35814	0+93+16+434	0+13+31+49+16+14+13+8+25+38+16+82+20+26+13+89+17+18+42+3+10	37	37	192.82	192.82
O88902	Tyrosine-protein phosphatase non-receptor type 23 (Fragment) OS=Rattus norvegicus GN=Ptpn23 PE=1 SV=2	1.08653	0.837152	11	33	2.59315e+08	2.85344e+08	6.23382e+08	5.69007e+08	1.11075e+09					6.06732e+07			2.3367e+08	5.1688e+08	7.0136e+08				3.3065e+08	4.48139e+08	O88902	O88902	0+557+17+925	0+159+25+113+18+39+23+63+15+57+7+38+17+447+12+3+9+269+8+18+27+132	10	10	129.36	129.36
Q5EB77	Ras-related protein Rab-18 OS=Rattus norvegicus GN=Rab18 PE=2 SV=1	0.842603	0.837336	4	7		5.01442e+08					1.3921e+08								1.98325e+08	562000000					Q5EB77	Q5EB77	0+168+15+23	0+10+11+37+11+10+13+76+15+23	24	24	47.16	47.16
P50503	Hsc70-interacting protein OS=Rattus norvegicus GN=St13 PE=1 SV=1	1.02895	0.837679	6	45	1.23174e+09		1.50745e+09	6.92593e+08	6.26512e+08	7.28279e+08	7.41424e+08	9.16212e+08	1.04086e+09	8.45517e+08	5.49713e+08	5.74324e+08	1.23512e+09	1.12189e+09	1.0192e+09	1160000000	5.81069e+08	8.35969e+08	8.94975e+08	1.02354e+09	P50503	P50503	0+172+13+183	0+116+25+4+7+20+13+7+10+166	14	14	73.42	73.42
P62332	ADP-ribosylation factor 6 OS=Rattus norvegicus GN=Arf6 PE=1 SV=2	0.942314	0.837957	4	19		4.31001e+08	3.8083e+08		3.90265e+08		5.23843e+08				8.70944e+08		4.32675e+08				3.76047e+08	2.63935e+08		3.45894e+08	P62332	P62332|P36407	0+75+20+80	0+15+11+32+11+6+20+18+10+52|0+503+10+60	29	29|1	51.97	51.97|12.02
Q63945	Protein SET OS=Rattus norvegicus GN=Set PE=1 SV=2	0.930801	0.839935	3	14	4.21386e+08			1.48045e+09				2.94894e+08	7.34724e+08						7.74911e+08		4.39923e+08	7.92856e+08	1.06322e+09	8.65822e+08	Q63945	Q63945	0+121+10+158	0+56+11+54+10+4+14+140	12	12	38.32	38.32
P70500	CDP-diacylglycerol--inositol 3-phosphatidyltransferase OS=Rattus norvegicus GN=Cdipt PE=1 SV=1	1.05505	0.842649	3	12		2.94895e+08		6.43673e+08	2.20584e+08	4.02809e+08	3.91851e+08				3.23493e+08			3.2037e+08			2.76111e+08	5.61519e+08			P70500	P70500	0+186+13+14	0+121+11+54+23+4	15	15	31.31	31.31
P37805	Transgelin-3 OS=Rattus norvegicus GN=Tagln3 PE=1 SV=2	1.02802	0.844591	16	278		1.08646e+10	6.05247e+09	5.98616e+09	6.57838e+09	6.87461e+09	7.70297e+09	8.47589e+09	9.41875e+09	5.98049e+09	6.75264e+09	1.00231e+10	7.63923e+09	1.14928e+10	8.07746e+09	3930000000	6.10947e+09	8.35969e+09		3.69823e+09	P37805	P37805	0+127+12+60	0+4+8+5+32+5+25+9+65+6+37+3	83	83	227.28	227.28
Q62952	Dihydropyrimidinase-related protein 3 OS=Rattus norvegicus GN=Dpysl3 PE=1 SV=2	0.928445	0.846949	21	287	9.07601e+08	7.59326e+08	1.33744e+09	9.69372e+08	4.03317e+09	1.03012e+10	1.37148e+10	1.26118e+10	2.45928e+10	2.04053e+10	1.88893e+09	2.45566e+09	1.20045e+09	4.51376e+09	1.94384e+10	12800000000	1.04057e+10	1.18823e+10	1.22679e+10	1.96877e+10	Q62952	Q62952	0+374+16+180	0+23+33+25+41+8+19+62+43+4+10+2+23+52+52+3+18+5+17+11+16+20+24+20+19+5+8+7	56	56	312.78	312.78
P14669	Annexin A3 OS=Rattus norvegicus GN=Anxa3 PE=1 SV=4	1.09783	0.847587	10	24	1.09128e+09	1.40881e+09									6.02874e+08					2400000000	1.43207e+09	8.67515e+08	1.21511e+09	3.1435e+08	P14669	P14669	0+40+9+275	0+10+20+10+9+56+16+6+12+110+9+6+11+5+10+34	26	26	99.68	99.68
Q9QXU9	ProSAAS OS=Rattus norvegicus GN=Pcsk1n PE=1 SV=1	0.907855	0.849926	6	24		1.05183e+09	1.58679e+09	3.03814e+08	1.20604e+09				1.42863e+08	1.32417e+08		1.90439e+08	1.39945e+09	1.08973e+09						5.68875e+08	Q9QXU9	Q9QXU9	0+117+21+122	0+65+22+3+21+6+21+63+15+44	30	30	88.1	88.1
P12928	Pyruvate kinase isozymes R/L OS=Rattus norvegicus GN=Pklr PE=2 SV=2	0.968297	0.8513	5	33	5.06744e+09	7.83204e+09	7.16323e+09	7.1834e+09	3.45887e+09	1.4716e+09	4.09382e+09	3.27351e+09	5.27572e+09	5.20986e+09	3.95884e+09	5.51271e+09	8.79474e+09	7.00289e+09	6.29122e+09	3280000000	2.89504e+09	3.95377e+09	4.3113e+09	5.667e+09	P12928	P12928	0+337+11+226	0+194+15+128+17+136+14+70	8	8	57.71	57.71
Q05982	Nucleoside diphosphate kinase A OS=Rattus norvegicus GN=Nme1 PE=1 SV=1	1.03291	0.851721	12	310		1.79086e+10	1.76814e+10	1.5062e+10	1.57933e+10	1.50382e+10	1.35086e+10	1.40028e+10	1.16331e+10	5.61145e+09	1.35732e+10	1.64379e+10	1.86166e+10	1.76263e+10	2.28533e+10	7920000000	1.63812e+10	1.1672e+10	2.09139e+09	8.62559e+09	Q05982	Q05982	0+66+19+67	0+6+21+12+46+3+55+9	80	80	178.92	178.92
Q62625	Microtubule-associated proteins 1A/1B light chain 3B OS=Rattus norvegicus GN=Map1lc3b PE=1 SV=3	0.857049	0.851843	5	18						1.55753e+08	1.03119e+09		2.06131e+08							1380000000	8.82937e+08	1.11463e+08	2.27833e+08	1.06814e+08	Q62625	Q62625	0+51+14+77	0+24+13+5+23+77	25	25	54.91	54.91
O35303	Dynamin-1-like protein OS=Rattus norvegicus GN=Dnm1l PE=1 SV=1	1.03445	0.852403	28	262	6.03987e+09	1.1569e+10				7.39021e+09	4.02163e+09	8.717e+09	1.19393e+10	1.36759e+10	1.22158e+10	9.3716e+09	1.18633e+10			10400000000	7.96395e+09	5.63622e+09	5.35116e+09	7.1898e+09	O35303	O35303	0+389+21+345	0+10+38+12+15+37+18+6+44+5+26+40+9+9+15+36+32+14+65+4+8+45+22+38+23+24+14+4+12+13+15+18+7+20+30+9+13+5	53	53	402.78	402.78
P68182	cAMP-dependent protein kinase catalytic subunit beta OS=Rattus norvegicus GN=Prkacb PE=1 SV=2	1.03977	0.852721	7	29	9.4974e+08	1.37299e+09	6.21115e+08	2.04688e+09	2.28416e+09	8.91551e+08	8.93009e+08	9.92254e+08	1.40822e+09	1.08539e+09	8.99221e+08	9.96296e+08	1.78463e+09	8.46777e+08	2.49547e+09	850000000	8.53059e+08	1.27236e+09	8.61092e+08		P68182	P68182	0+94+12+245	0+94+12+6+22+123+24+15+22+33	22	22	75.19	75.19
Q91Y78	Ubiquitin carboxyl-terminal hydrolase isozyme L3 OS=Rattus norvegicus GN=Uchl3 PE=1 SV=1	0.955435	0.855336	6	66	6.75298e+08	9.31249e+08	1.10735e+09	1.00671e+09	7.43983e+08	1.06664e+09	6.79553e+08	2.35544e+08	2.64296e+09	9.30177e+08	1.04853e+09	5.89358e+08	9.51373e+08	2.29857e+09	1.17025e+09	840000000	7.19125e+08	8.17041e+08	1.30858e+09	7.43998e+08	Q91Y78	Q91Y78	0+5+16+209	0+5+16+53+14+22+24+2+9+66+10+9	31	31	83.85	83.85
P12369	cAMP-dependent protein kinase type II-beta regulatory subunit OS=Rattus norvegicus GN=Prkar2b PE=1 SV=3	0.962257	0.860729	8	51	1.01781e+09	1.11153e+09	6.53985e+08	8.03304e+08	1.65765e+09	1.25676e+09	2.2583e+09	1.02935e+09	1.02045e+09	1.17222e+09	1.47042e+09	6.28448e+08	1.01942e+08	4.9306e+08	1.6943e+09	2280000000	9.92145e+08	1.80864e+09	1.10061e+09	1.88175e+09	P12369	P12369	0+56+16+344	0+22+16+18+16+37+21+24+17+3+20+36+17+16+13+68+15+57	32	32	106.44	106.44
P04636	Malate dehydrogenase, mitochondrial OS=Rattus norvegicus GN=Mdh2 PE=1 SV=2	0.960067	0.860867	22	359	8.67623e+10	6.06506e+10	2.84489e+09		7.62256e+07		6.76459e+10	5.29511e+10	6.71456e+10	6.9899e+10	5.27091e+10	3.79876e+10	4.96871e+10			52100000000	6.57309e+10	6.05683e+10	6.46111e+10	4.15508e+10	P04636	P04636	0+52+22+264	0+26+19+7+22+4+26+53+28+6+106+10+17+14	64	64	339.37	339.37
Q9JK11	Reticulon-4 OS=Rattus norvegicus GN=Rtn4 PE=1 SV=1	1.02847	0.863675	22	194	2.67958e+09	1.88638e+09	2.5502e+09	2.29148e+09	2.14058e+09	4.11402e+09	4.63003e+09	2.22562e+09	3.61239e+09	3.83142e+09	1.62878e+09	1.70393e+09	2.07992e+09	2.70349e+09	1.78623e+09	4290000000	3.34836e+09	5.05787e+09	3.25977e+09	3.27403e+09	Q9JK11	Q9JK11	0+91+13+1059	0+59+51+57+26+42+27+5+26+4+17+88+9+67+8+4+24+114+18+37+17+86+12+120+22+21+22+46+8+8+30+4+12+37+14+21	29	29	312.5	312.5
P11348	Dihydropteridine reductase OS=Rattus norvegicus GN=Qdpr PE=1 SV=1	1.0217	0.864313	15	298	9.71349e+09	1.3133e+10	1.57546e+10	1.30022e+10	1.46186e+10	1.0226e+10	9.12601e+09	6.0648e+09	1.19393e+10	1.33503e+10	7.40868e+09	9.38162e+09	1.68191e+10	1.64353e+10	1.40535e+10	8620000000	1.1848e+10	1.1672e+10	1.1158e+10	7.0484e+09	P11348	P11348	0+52+18+171	0+8+8+36+41+6+90+28+24	67	67	234.04	234.04
P00507	Aspartate aminotransferase, mitochondrial OS=Rattus norvegicus GN=Got2 PE=1 SV=2	1.02188	0.864451	18	265	1.84762e+10	1.09004e+10	1.41678e+10	1.87953e+10	1.76206e+10	2.41685e+10	1.27867e+10	8.25333e+09	1.70415e+10	2.14907e+10	1.90024e+10	1.10254e+10	7.15134e+09	2.04846e+10	1.36594e+10	18700000000	1.78236e+10	1.65091e+10	1.81098e+10	1.77298e+10	P00507	P00507	0+107+15+308	0+59+22+9+32+3+22+6+17+15+15+36+26+25+15+7+36+51+8+3+23	50	50	265.89	265.89
P08010	Glutathione S-transferase Mu 2 OS=Rattus norvegicus GN=Gstm2 PE=1 SV=2	1.02617	0.867158	10	166	7.72541e+09	6.2322e+09	7.1859e+09	5.2395e+09	5.45588e+09	3.59843e+09	5.61997e+09	4.9149e+09	5.11245e+09	5.23157e+09	7.06935e+09	6.15418e+09	9.70631e+09	8.26531e+09	6.04168e+09	3730000000	4.78043e+09	3.74346e+09	1.96287e+09	3.42631e+09	P08010	P08010	0+50+19+149	0+11+7+32+28+4+12+40+10+8+16+5+14+31	39	39	148.51	148.51
Q01066	Calcium/calmodulin-dependent 3',5'-cyclic nucleotide phosphodiesterase 1B OS=Rattus norvegicus GN=Pde1b PE=2 SV=1	1.04058	0.868698	13	78	2.39866e+09	2.14904e+09	2.66354e+09	1.26289e+09	1.61849e+09	1.69717e+09		9.36614e+08	5.62268e+08		2.4771e+09	1.87432e+09	2.32387e+09	2.90596e+09	5.47691e+08	836000000		1.07256e+09	7.62949e+08	1.56631e+09	Q01066	Q01066	0+122+14+399	0+6+17+20+14+18+10+3+21+13+14+44+9+6+21+62+23+58+16+10+8+69+19+54	32	32	176.77	176.77
Q63429	Polyubiquitin-C OS=Rattus norvegicus GN=Ubc PE=1 SV=1	1.0705	0.869247	10	231	1.42623e+10	6.30384e+08	7.93396e+08	2.70343e+09	6.21291e+08	3.13654e+10	2.33048e+10	2.27198e+10	2.7246e+10	2.32273e+09	1.08359e+10	1.35312e+09	3.50506e+09	6.19303e+08	1.16893e+09	15500000000	2.3181e+10	2.17667e+10	2.26665e+10	1.70771e+10	Q63429	Q63429|P0CG51|P62982|P62986	0+695+16+99	1+6+684+42+6+18+54|1+6+228+42+6+18+5|1+48+6+18+84|1+48+6+18+56	8	8|21|41|50	134.98	134.98|134.98|134.98|134.98
P35745	Acylphosphatase-2 OS=Rattus norvegicus GN=Acyp2 PE=1 SV=2	1.06414	0.869908	4	20						3.71659e+08	1.13431e+09	7.91949e+08	7.40846e+08		4.72798e+08					1280000000	1.32904e+09	2.75502e+08	3.21303e+08	6.0477e+08	P35745	P35745	0+43+13+41	0+6+16+21+13+31+10	40	40	55.73	55.73
P02688	Myelin basic protein S OS=Rattus norvegicus GN=Mbp PE=1 SV=3	0.965219	0.870223	13	523	1.55589e+09	1.92219e+10	2.67488e+10	2.48458e+10	2.34942e+10	4.6511e+10	6.01182e+10	3.71863e+10	4.00016e+10	1.09624e+10	3.33673e+10	1.70393e+10	1.65624e+10	3.17988e+10	2.61368e+10	43500000000	4.05924e+10	4.31129e+10	2.45359e+10	2.44736e+10	P02688	P02688	0+166+11+18	0+14+40+13+18+5+25+22+17+12+11+18	56	56	189.93	189.93
O70351	3-hydroxyacyl-CoA dehydrogenase type-2 OS=Rattus norvegicus GN=Hsd17b10 PE=1 SV=3	0.952557	0.870777	8	40	5.04583e+08	1.07332e+09	1.76814e+08		7.21794e+08	7.78764e+08	8.89915e+08		9.00037e+08	6.8488e+08	6.34545e+08		7.30541e+08	9.58728e+07	8.2876e+08	1890000000	4.6671e+08	1.02209e+09		3.46981e+08	O70351	O70351	0+192+20+49	0+9+43+78+17+25+12+8+34+35	40	40	108.75	108.75
P14942	Glutathione S-transferase alpha-4 OS=Rattus norvegicus GN=Gsta4 PE=1 SV=2	1.02663	0.871387	2	18			4.83971e+08		3.52413e+08	4.41479e+08	4.38255e+08	2.67074e+08		4.69973e+08	3.31411e+08	2.59598e+08	4.30108e+08	6.69323e+08		495000000	3.01868e+08	5.24715e+08	3.01441e+08	2.70841e+08	P14942	P14942	0+69+9+144	0+69+9+118+8+18	7	7	23.52	23.52
P35281	Ras-related protein Rab-10 OS=Rattus norvegicus GN=Rab10 PE=2 SV=1	1.01858	0.87282	10	169	4.54881e+09	6.67395e+09	7.00455e+09	5.6772e+09	6.80027e+09	5.13447e+09	6.01182e+09	4.78508e+09	5.40838e+09	5.41608e+09	5.16911e+09	4.40014e+09	6.48371e+09	8.20576e+09	7.98552e+09	6190000000	6.2125e+09	5.93065e+09	2.27833e+09	3.55683e+09	P35281	P35281	0+57+13+130	0+11+17+29+45+3+12+37+7+39	40	40	114.98	114.98
Q6IG02	Keratin, type II cytoskeletal 2 epidermal OS=Rattus norvegicus GN=Krt2 PE=2 SV=1	1.11136	0.873661	2	10	1.66394e+08			9.57786e+07	1.30523e+08	5.38153e+08				1.11795e+08	7.35212e+07			3.4538e+08		144000000					Q6IG02	Q6IG02	0+22+14+649	0+22+14+445+9+195	3	3	27.52	27.52
Q9ESV6	Glyceraldehyde-3-phosphate dehydrogenase, testis-specific OS=Rattus norvegicus GN=Gapdhs PE=1 SV=1	0.941744	0.874129	4	98	6.05067e+10	4.29807e+10	7.2879e+09	1.42896e+10	1.14469e+10	1.95497e+09	5.34155e+10	3.21787e+10	1.91845e+10	3.3647e+10	3.12182e+09	4.55049e+10	8.5508e+10		2.98144e+10	23100000000	4.24469e+10	6.60363e+09	2.48864e+10	3.63297e+09	Q9ESV6	Q9ESV6	0+330+14+88	0+296+19+8+21+88	9	9	63.78	63.78
P37377	Alpha-synuclein OS=Rattus norvegicus GN=Snca PE=1 SV=1	1.06599	0.874549	11	231	1.00052e+10	9.18116e+08	7.89995e+08	1.73792e+09	1.19168e+09	1.6005e+10	2.70171e+10	1.66921e+10	1.76538e+10		1.41387e+10	1.1727e+09	2.81175e+08	1.2267e+09	2.46921e+09	18200000000	1.68963e+10	1.23029e+10	1.84603e+10	1.07575e+10	P37377	P37377	0+60+20+60	0+10+13+9+65+43	55	55	187.86	187.86
Q9JHI3	Solute carrier organic anion transporter family member 2B1 OS=Rattus norvegicus GN=Slco2b1 PE=1 SV=1	1.06113	0.874783	1	6					4.26811e+08	2.79281e+08	3.19668e+08		1.24495e+08		3.201e+08									2.21894e+08	Q9JHI3	Q9JHI3	0+350+7+325	0+350+7+325	1	1	12.91	12.91
P09216	Protein kinase C epsilon type OS=Rattus norvegicus GN=Prkce PE=1 SV=1	0.937011	0.876442	5	13		1.63565e+08						4.33995e+08								392000000	3.73986e+08	3.66985e+08		1.42491e+08	P09216	P09216	0+301+18+418	0+282+15+4+18+3+23+32+19+253+14+74	12	12	61.89	61.89
P05370	Glucose-6-phosphate 1-dehydrogenase OS=Rattus norvegicus GN=G6pdx PE=1 SV=3	1.0518	0.876445	7	28	7.60656e+08	8.73941e+08	1.21276e+09	9.51349e+08	7.87056e+08						1.35732e+08	1.67386e+09	1.41229e+09	1.36961e+09	5.43751e+08				2.92094e+08	6.76559e+08	P05370	P05370	0+104+15+396	0+57+15+32+15+17+16+75+30+136+10+4+20+88	20	20	84.95	84.95
Q9WVC0	Septin-7 OS=Rattus norvegicus GN=Sept7 PE=1 SV=1	0.980142	0.878329	13	172	3.1766e+09	4.28613e+09	6.4265e+09	6.73282e+09	4.67274e+09	5.33856e+09	5.30031e+09	2.30908e+09	5.73493e+09	3.12592e+09	4.56963e+09	3.62836e+09	2.96582e+09	4.12075e+09	5.17483e+09	7290000000	5.02769e+09	4.02737e+09	6.23912e+09	5.01437e+09	Q9WVC0	Q9WVC0	0+62+23+351	0+24+18+20+23+51+10+39+23+12+17+27+21+5+19+23+11+44+12+2+14+21	38	38	174.22	174.22
O35567	Bifunctional purine biosynthesis protein PURH OS=Rattus norvegicus GN=Atic PE=1 SV=2	0.942533	0.878461	7	31					5.54724e+07		4.24849e+08		1.57149e+09	8.66139e+08					6.3963e+08	1060000000	8.75725e+08	4.38489e+08	9.21848e+08	7.08103e+08	O35567	O35567	0+437+14+141	0+22+17+27+24+176+19+50+17+85+14+58+16+67	18	18	98.89	98.89
O88989	Malate dehydrogenase, cytoplasmic OS=Rattus norvegicus GN=Mdh1 PE=1 SV=3	1.0388	0.881047	16	484	1.93405e+11	1.15332e+11	1.10509e+10			1.41789e+08	1.13431e+11	9.2734e+10	1.02045e+11	9.17153e+10	1.02704e+11	7.23668e+10	8.0244e+10			80900000000	8.62332e+10	8.59103e+10	1.04336e+11	8.02734e+10	O88989	O88989	0+6+26+302	0+6+26+47+13+18+8+7+32+13+29+6+25+8+17+43+12+8+16	53	53	236.17	236.17
Q4FZT9	26S proteasome non-ATPase regulatory subunit 2 OS=Rattus norvegicus GN=Psmd2 PE=2 SV=1	0.956529	0.881367	9	36		5.1935e+08				2.63169e+09		1.71558e+09	1.53067e+09	1.98626e+09	4.27554e+08	2.07478e+09				2810000000	1.69994e+09	2.87069e+09	1.18006e+09	1.20736e+09	Q4FZT9	Q4FZT9	0+879+22+7	0+6+21+116+17+409+19+100+24+73+22+21+32+19+22+7	17	17	113.32	113.32
Q498R7	UPF0587 protein C1orf123 homolog OS=Rattus norvegicus PE=2 SV=1	0.974955	0.885361	2	8		3.80857e+08		3.56595e+08	2.88457e+08		4.03194e+08				2.46579e+08		3.91591e+08							4.61192e+08	Q498R7	Q498R7	0+9+17+134	0+9+17+46+12+76	18	18	25.21	25.21
P62824	Ras-related protein Rab-3C OS=Rattus norvegicus GN=Rab3c PE=1 SV=1	0.984033	0.889187	8	204	6.75298e+09	9.76617e+09	9.69076e+09	7.80132e+09	1.07682e+10	7.10018e+09	7.78547e+09	6.39865e+09	6.01045e+09	8.9653e+09	8.52846e+09	6.42481e+09	8.70487e+09	1.20288e+10	9.96877e+09	10900000000	8.09788e+09	8.27557e+09	5.59651e+09	3.82876e+09	P62824	P62824	0+78+13+136	0+20+29+29+13+69+21+13+15+18	34	34	123.11	123.11
Q9WU34	Neuronal-specific septin-3 OS=Rattus norvegicus GN=Sept3 PE=1 SV=2	0.972343	0.891106	5	47		9.99301e+08	6.22249e+08	1.60918e+09	8.58843e+08	2.90023e+08	2.37173e+08	1.21482e+09	5.20429e+08	9.43202e+08	8.76599e+08	8.59982e+08	6.6763e+08	6.43122e+08			9.95236e+08	1.04838e+09	8.96143e+08	6.81998e+08	Q9WU34	Q9WU34	0+152+10+196	0+74+9+23+12+34+10+36+10+105+12+33	14	14	63.18	63.18
P47728	Calretinin OS=Rattus norvegicus GN=Calb2 PE=1 SV=1	0.956214	0.892639	15	128	1.26416e+09	6.42323e+09	1.43945e+10	1.44183e+09	1.51407e+09	3.14728e+09	3.84633e+09	3.64445e+09	5.03082e+09	1.80174e+09	5.96088e+09	4.16961e+09	6.86888e+09	8.86079e+08	7.99865e+08	7050000000	5.26465e+09	4.62675e+09	4.50993e+09	4.31823e+09	P47728	P47728	0+26+13+232	0+26+24+53+14+6+19+9+38+44+22+3+13	47	47	208.09	208.09
Q6AYH5	Dynactin subunit 2 OS=Rattus norvegicus GN=Dctn2 PE=1 SV=1	1.02397	0.893807	11	77	1.64233e+09	1.54014e+09	1.70013e+09	3.64319e+09	2.64962e+09	2.33092e+09	4.31036e+09	2.36472e+09	4.19405e+09	1.16136e+09	2.25088e+09	1.734e+09		1.33388e+09	2.61368e+09	2200000000	2.58596e+09	3.17563e+09	3.6687e+09	2.88245e+09	Q6AYH5	Q6AYH5	0+156+20+226	0+5+9+64+18+9+14+27+39+46+9+28+15+36+14+33+14+22	32	32	149.23	149.23
P53042	Serine/threonine-protein phosphatase 5 OS=Rattus norvegicus GN=Ppp5c PE=2 SV=1	1.02375	0.895597	8	57	1.66394e+09	2.02964e+09	1.7228e+09	1.0788e+09	1.6968e+09	1.0849e+09	9.10539e+08	9.64434e+08	8.70444e+08	1.18307e+09	1.33469e+09	1.45335e+09	2.29819e+09	1.73881e+09	2.08832e+09	963000000	6.85126e+08	6.05683e+08	7.43086e+08	9.88734e+08	P53042	P53042	0+412+13+74	0+8+18+23+19+45+11+83+10+73+11+99+41+58	22	22	121.89	121.89
P69682	Adaptin ear-binding coat-associated protein 1 OS=Rattus norvegicus GN=Necap1 PE=1 SV=1	0.921261	0.898067	4	15			5.57644e+08			1.98719e+09		7.91949e+08	7.08192e+08				3.14556e+09			518000000	5.0689e+08	5.489e+08		7.69015e+08	P69682	P69682	0+194+23+60	0+63+27+70+9+8+40+60	27	27	42.92	42.92
P01946	Hemoglobin subunit alpha-1/2 OS=Rattus norvegicus GN=Hba1 PE=1 SV=3	1.08771	0.898129	9	218		4.69206e+08	6.06381e+08	1.02215e+09	8.07939e+08	3.17951e+10	1.45397e+10	1.06644e+11	2.79603e+10		2.28481e+10	1.303e+09	5.16129e+08	1.03257e+09	1.31341e+09	42100000000	3.36897e+10	7.60259e+10	1.62404e+10	1.6207e+10	P01946	P01946	0+69+22+51	0+17+40+4+39+28+12+2	64	64	132.67	132.67
Q6P6V0	Glucose-6-phosphate isomerase OS=Rattus norvegicus GN=Gpi PE=1 SV=1	1.01987	0.899381	28	717	6.59091e+10	6.67395e+10	6.74386e+10	5.61283e+10	4.80326e+10	3.28692e+10	2.6914e+10	3.33842e+10	3.71444e+10	4.29814e+10	3.67606e+10	5.38241e+10	6.79185e+10	6.56223e+10	7.26315e+10	27700000000	3.14231e+10	3.62779e+10	3.06114e+10	4.54665e+10	Q6P6V0	Q6P6V0	0+523+27+8	0+12+6+7+48+8+8+7+8+5+15+23+29+4+93+74+15+8+47+6+15+9+14+5+31+26+27+8	63	63	429.86	429.86
P97526	Neurofibromin OS=Rattus norvegicus GN=Nf1 PE=1 SV=1	1.06261	0.899415	9	31						6.06899e+08	2.12425e+08	1.02007e+08	4.20425e+08	2.90884e+08			9.97593e+07			844000000	2.10174e+08	1.54575e+08	3.63364e+08	1.71859e+08	P97526	P97526	0+2595+14+211	0+584+14+795+17+327+13+79+22+116+9+404+9+111+16+79+14+184+11+16	4	4	95.13	95.13
Q641Y8	ATP-dependent RNA helicase DDX1 OS=Rattus norvegicus GN=Ddx1 PE=2 SV=1	0.932313	0.90026	3	5								3.09732e+08	6.83701e+08				8.53796e+08					4.90014e+08		2.54526e+08	Q641Y8	Q641Y8	0+365+21+354	0+288+19+58+21+316+18+20	7	7	46.36	46.36
Q5HZY2	GTP-binding protein SAR1b OS=Rattus norvegicus GN=Sar1b PE=2 SV=1	1.02938	0.900347	3	15		8.97819e+08	6.23382e+08	8.50936e+08	5.02515e+08		4.57847e+08	4.8129e+08	5.31654e+08	3.57093e+08			7.76762e+08	5.43081e+08				3.93273e+08			Q5HZY2	Q5HZY2	0+27+11+160	0+27+22+134+8+7	15	15	32.92	32.92
Q3B8Q0	Microtubule-associated protein RP/EB family member 2 OS=Rattus norvegicus GN=Mapre2 PE=2 SV=1	0.972439	0.90186	5	48	1.97727e+09	6.44711e+08	1.16742e+09	1.81516e+09		8.35695e+08	1.4746e+09	7.73402e+08	2.2756e+09	1.13966e+09	1.35732e+09	1.93446e+08	2.14412e+09			1880000000	6.05796e+08	1.28287e+09	1.72919e+09	1.87087e+09	Q3B8Q0	Q3B8Q0	0+234+20+72	0+108+10+24+12+1+37+42+20+72	24	24	72.19	72.19
P83868	Prostaglandin E synthase 3 OS=Rattus norvegicus GN=Ptges3 PE=1 SV=2	0.981632	0.903667	5	38		1.3133e+09	1.42811e+09	5.35536e+08	9.63262e+08	1.31047e+09	1.51585e+09	9.73707e+08	1.05106e+09	9.44287e+08	1.57222e+09	1.11256e+09	1.55352e+09	1.25052e+09	1.58922e+09	445000000	1.1539e+09	7.67619e+08		7.78805e+08	P83868	P83868	0+48+17+95	0+25+8+2+30+14+9+7+12+53	36	36	56.26	56.26
P10860	Glutamate dehydrogenase 1, mitochondrial OS=Rattus norvegicus GN=Glud1 PE=1 SV=2	0.975967	0.90461	31	511	2.34464e+10	2.78181e+10	2.42552e+10	1.62206e+10	2.11448e+10	1.12787e+10	8.52792e+09	8.28115e+09	1.73476e+10	1.29161e+10	2.21695e+10	2.29529e+10	2.19548e+10	2.3343e+10	3.23098e+10	7240000000	9.50934e+09	8.61206e+09	8.43566e+09	1.89263e+10	P10860	P10860	0+399+21+138	0+68+22+17+29+15+32+8+9+3+28+43+48+4+37+2+21+13+21+24+9+7+16+4+36+7+22+3+10	60	60	467.08	467.08
Q2TL32	E3 ubiquitin-protein ligase UBR4 OS=Rattus norvegicus GN=Ubr4 PE=2 SV=2	1.07885	0.905021	11	26	1.94486e+08					2.06238e+09	7.58954e+08									614000000	9.93175e+08	1.18823e+09			Q2TL32	Q2TL32	0+1157+18+4019	0+47+21+1089+18+138+37+140+12+249+16+371+14+1088+10+527+28+705+11+240+22+411	3	3	130.79	130.79
P45592	Cofilin-1 OS=Rattus norvegicus GN=Cfl1 PE=1 SV=3	1.01008	0.906421	15	424		3.49815e+10	4.307e+10	3.50158e+10	3.10646e+10	3.11506e+10	3.97007e+10	2.90257e+10	2.5001e+10	3.07165e+10	3.17838e+10	3.71857e+10	3.69764e+10	4.26366e+10	3.40173e+10	33200000000	2.89504e+10	3.18615e+10		2.01227e+10	P45592	P45592	0+53+20+93	0+13+8+13+58+3+17+2+11+2+19+6+14	76	76	228.49	228.49
Q6P6Q2	Keratin, type II cytoskeletal 5 OS=Rattus norvegicus GN=Krt5 PE=1 SV=1	1.03191	0.906573	4	84	2.54993e+09	3.80857e+09	2.47086e+09	2.02113e+09	2.89762e+09	2.67465e+09	7.4658e+08	8.37388e+08	6.50026e+08	1.64979e+09	2.09253e+09	3.44795e+09	1.72043e+09	3.07269e+09	1.37908e+09	4360000000	1.05087e+09	7.64465e+08	1.91613e+08	1.59894e+09	Q6P6Q2	Q6P6Q2	0+327+12+237	0+174+9+12+10+122+12+237	5	5	55.44	55.44
Q5M821	Protein phosphatase 1H OS=Rattus norvegicus GN=Ppm1h PE=2 SV=2	1.08971	0.909156	4	9		7.22315e+08			3.39361e+08				1.22454e+08			5.39243e+08			1.8519e+08						Q5M821	Q5M821|Q641Y6	0+163+18+332	0+163+18+31+15+153+9+103+19+2|0+370+9+125	11	11|1	50.88	50.88|10.57
P02091	Hemoglobin subunit beta-1 OS=Rattus norvegicus GN=Hbb PE=1 SV=3	0.932082	0.909713	15	309	1.41543e+10	9.64678e+08	1.02348e+09	8.12316e+08	1.57933e+08	2.34166e+10	1.72208e+10	1.17772e+11	3.77566e+10		3.8231e+10	5.39243e+08	1.66907e+08	1.0147e+09	1.12559e+09	54300000000	2.88474e+10	8.34917e+10	2.32507e+10	2.32771e+10	P02091	P02091	0+41+19+87	0+9+51+6+81	89	89	236.33	236.33
Q6IG05	Keratin, type II cytoskeletal 75 OS=Rattus norvegicus GN=Krt75 PE=2 SV=2	1.0307	0.909958	4	84	2.54993e+09	3.78469e+09	2.47086e+09	2.02113e+09	2.89762e+09	2.67465e+09	7.4658e+08	8.37388e+08	6.50026e+08	1.64979e+09	2.09253e+09	3.44795e+09	1.72043e+09	3.07269e+09	1.37908e+09	4360000000	1.05087e+09	7.64465e+08	1.91613e+08	1.59894e+09	Q6IG05	Q6IG05	0+303+12+227	0+150+9+144+12+21+10+196	5	5	55.34	55.34
P56574	Isocitrate dehydrogenase [NADP], mitochondrial OS=Rattus norvegicus GN=Idh2 PE=1 SV=2	1.06686	0.910832	8	26	4.35432e+08	5.55167e+07	6.15448e+08			7.26131e+07	7.05332e+08				7.18246e+07	1.49344e+08	8.96165e+07				4.12106e+08	1.10411e+09	5.57315e+08	8.84313e+07	P56574	P56574	0+340+13+99	0+43+17+29+17+74+8+100+11+41+13+29+11+33+16+10	20	20	94.7	94.7
P07171	Calbindin OS=Rattus norvegicus GN=Calb1 PE=1 SV=2	0.980747	0.912337	9	126	3.24143e+09	5.39647e+09	1.01668e+10	4.58295e+09	3.99401e+09	4.5222e+09	3.49573e+09	3.43116e+09	4.44916e+09	3.03909e+09	5.27091e+09	4.39012e+09	7.38245e+09	3.00124e+09	1.93071e+09	6090000000	4.81134e+09	4.99478e+09	5.23432e+09	4.12244e+09	P07171	P07171	0+34+13+214	0+34+13+2+44+49+38+56+10+15	40	40	136.37	136.37
Q63560	Microtubule-associated protein 6 OS=Rattus norvegicus GN=Map6 PE=1 SV=1	0.99065	0.915053	27	355	6.7854e+09	7.29478e+09	6.07514e+09	7.41512e+09	7.30931e+09	5.68229e+09	7.80609e+09	6.44501e+09	7.57174e+09	5.82853e+09	7.21639e+09	6.30453e+09	8.73054e+09	8.56305e+09	5.3587e+09	4180000000	7.387e+09	4.81602e+09	7.03361e+09	9.26734e+09	Q63560	Q63560	0+32+27+893	0+21+99+7+23+51+25+67+25+58+34+12+8+35+12+16+11+12+16+4+24+70+15+22+11+44+31+59+18+11+45+66	41	41	395.79	395.79
P63045	Vesicle-associated membrane protein 2 OS=Rattus norvegicus GN=Vamp2 PE=1 SV=2	0.975824	0.920916	7	169	3.6304e+09	2.71017e+09	1.2241e+09	2.53607e+09	4.72494e+09	6.00454e+09	8.1567e+09	6.6583e+09	8.8473e+09		6.69609e+09	3.74864e+09	3.23544e+08	1.90555e+09	3.45426e+09	7590000000	7.25306e+09	8.05474e+09	6.88173e+09	4.75332e+09	P63045	P63045|P63025	0+66+17+33	0+30+26+3+26+31|0+34+9+3+26+31	44	44|33	123.9	123.9|81.74
Q63754	Beta-synuclein OS=Rattus norvegicus GN=Sncb PE=1 SV=1	0.967169	0.922912	11	208	8.8275e+09	1.18436e+09	2.06283e+09	3.19262e+09	2.33637e+09	1.48234e+10	2.48516e+10	1.91032e+10	2.20417e+10		1.4478e+10	8.38934e+09	9.17991e+08	2.25093e+09	5.14856e+09	16100000000	2.18416e+10	1.67194e+10	1.67078e+10	1.05182e+10	Q63754	Q63754	0+58+27+52	0+12+74+51	54	54	175.42	175.42
Q64057	Alpha-aminoadipic semialdehyde dehydrogenase OS=Rattus norvegicus GN=Aldh7a1 PE=1 SV=2	0.954658	0.923694	4	10			1.73414e+08			1.58975e+08	5.77465e+08			5.26413e+08		4.01926e+08							5.80682e+08	1.45754e+08	Q64057	Q64057	0+358+17+164	0+62+17+139+14+48+9+69+17+164	10	10	50.71	50.71
P05065	Fructose-bisphosphate aldolase A OS=Rattus norvegicus GN=Aldoa PE=1 SV=2	0.987372	0.924035	29	586	5.15388e+10	3.42652e+10	4.80571e+10	6.47535e+10	9.37157e+10	4.66184e+10	5.5581e+10	3.96902e+10	5.07163e+10	5.28584e+10	7.6349e+10	7.06629e+10	3.94158e+10	8.09858e+10	4.95155e+10	41800000000	4.21378e+10	4.81602e+10	4.46319e+10	5.10139e+10	P05065	P05065	0+153+20+191	0+13+44+3+74+5+8+6+48+7+51+30+23+6+46	80	80	435.13	435.13
Q9Z2Q1	Protein transport protein Sec31A OS=Rattus norvegicus GN=Sec31a PE=1 SV=2	1.01649	0.924489	14	76	1.02753e+09			1.62206e+09		1.6542e+09	1.28898e+09	9.64434e+08	1.22454e+09	1.63894e+09	5.91563e+08	1.02236e+09	1.93869e+09	1.65544e+09		1330000000	9.84933e+08	7.44486e+08	1.48384e+09	2.16455e+09	Q9Z2Q1	Q9Z2Q1	0+403+19+827	0+105+13+60+14+55+7+60+13+2+13+61+19+55+8+109+21+60+10+22+16+78+24+313+11+38+17+45	14	14	162.76	162.76
P17764	Acetyl-CoA acetyltransferase, mitochondrial OS=Rattus norvegicus GN=Acat1 PE=1 SV=1	1.03257	0.928135	6	21	3.51155e+08	7.5455e+08	9.48674e+08						1.52047e+09	1.19393e+09	2.01335e+09	4.6006e+08		9.8493e+08	8.18253e+08		3.04958e+08			9.60453e+08	P17764	P17764	0+308+24+92	0+46+29+9+37+106+13+68+24+92	24	24	75.54	75.54
P19804	Nucleoside diphosphate kinase B OS=Rattus norvegicus GN=Nme2 PE=1 SV=1	0.983949	0.929507	13	331		1.68341e+10	1.89282e+10	1.5062e+10	1.52712e+10	1.56827e+10	1.30961e+10	1.37246e+10	1.04086e+10	5.78512e+09	1.24421e+10	1.50347e+10	1.84882e+10	1.77454e+10	2.60055e+10	11200000000	1.79266e+10	1.17772e+10	1.57731e+09	8.72348e+09	P19804	P19804	0+88+17+47	0+6+21+15+43+3+64	84	84	182.88	182.88
Q6IMF3	Keratin, type II cytoskeletal 1 OS=Rattus norvegicus GN=Krt1 PE=2 SV=1	1.0228	0.930759	9	211	6.35321e+09	7.30672e+09	5.63311e+09	4.51859e+09	3.17172e+09	1.09564e+10	1.81489e+09	2.12361e+09	3.28585e+09	6.82709e+09	3.99277e+09	9.73243e+09	2.67052e+09	6.51459e+09	4.59693e+09	10900000000	4.33741e+09	3.89067e+09	1.70583e+09	2.49087e+09	Q6IMF3	Q6IMF3|Q6IG01|Q6IG04	0+198+12+415	0+184+38+54+12+171+12+154|0+177+21+321|0+144+9+367	9	9|4|1	125.14	125.14|42.73|24.97
O88588	Phosphofurin acidic cluster sorting protein 1 OS=Rattus norvegicus GN=Pacs1 PE=2 SV=1	1.01656	0.931905	10	60	1.07616e+09			6.83581e+08		1.89052e+09	1.77364e+09	5.5084e+08	1.8164e+09	9.21494e+08	1.88893e+09	1.16268e+09	1.14267e+09	8.69406e+08	1.14398e+09	1780000000	1.41146e+09	5.489e+08	1.06673e+09	1.22912e+09	O88588	O88588	0+21+26+914	0+21+26+190+25+52+10+16+14+269+15+18+13+24+14+194+9+13+12+26	14	14	122.74	122.74
P62268	40S ribosomal protein S23 OS=Rattus norvegicus GN=Rps23 PE=2 SV=3	0.989877	0.933526	3	27		4.88309e+08	4.44301e+08	2.78067e+08	3.26308e+08	2.80355e+08	5.30031e+08	4.65525e+08	3.34707e+08	3.25616e+08		4.3801e+08	5.21265e+08	4.51376e+08	4.47872e+08	307000000	3.70895e+08	3.63831e+08		2.18631e+08	P62268	P62268	0+124+11+8	0+29+19+76+11+8	20	20	38.16	38.16
P63081	V-type proton ATPase 16 kDa proteolipid subunit OS=Rattus norvegicus GN=Atp6v0c PE=2 SV=1	1.04931	0.933562	2	15						6.83164e+08		4.88708e+08	8.00033e+08		1.61747e+09					337000000	6.66581e+08		3.75048e+08	1.35964e+08	P63081	P63081	0+5+31+119	0+5+49+101	31	31	34.18	34.18
P04797	Glyceraldehyde-3-phosphate dehydrogenase OS=Rattus norvegicus GN=Gapdh PE=1 SV=3	0.98072	0.935864	25	1247	3.88972e+11	2.69823e+11	6.3585e+10	5.20088e+10	5.18178e+10	1.20306e+11	2.67078e+11	2.55019e+11	2.68378e+11	2.17078e+11	2.38661e+11	2.31534e+11	3.56925e+11	8.39632e+09	1.08356e+11	197000000000	2.69929e+11	2.00843e+11	1.75256e+11	2.05578e+11	P04797	P04797	0+160+24+149	0+3+8+42+52+10+102+8+33+3+72	80	80	388.41	388.41
Q63416	Inter-alpha-trypsin inhibitor heavy chain H3 OS=Rattus norvegicus GN=Itih3 PE=2 SV=1	1.03757	0.936374	5	12			8.25131e+08			4.03883e+08			1.00718e+09				4.37811e+08			999000000					Q63416	Q63416	0+489+17+381	0+33+16+26+10+290+10+104+17+311+20+50	8	8	58.5	58.5
P09606	Glutamine synthetase OS=Rattus norvegicus GN=Glul PE=1 SV=3	1.00834	0.938382	14	262	1.10209e+10	1.10317e+10	1.16742e+10	1.11484e+10	1.33134e+10	1.46085e+10	1.40242e+10	1.10353e+10	1.73476e+10	1.3893e+10	1.52698e+10	1.41326e+10	2.04141e+10	8.71788e+09	1.44475e+10	9900000000	1.43207e+10	9.53741e+09	1.2969e+10	8.32103e+09	P09606	P09606	0+340+17+16	0+14+27+50+12+66+12+8+33+46+11+19+21+21+33	39	39	221.01	221.01
Q1JU68	Eukaryotic translation initiation factor 3 subunit A OS=Rattus norvegicus GN=Eif3a PE=2 SV=2	1.01379	0.940097	11	71	1.93405e+09			1.72504e+09	7.24404e+08	1.09564e+09	2.27892e+09	1.10353e+09	1.52047e+09	7.29381e+08		1.12259e+09	1.25694e+09	1.92937e+09	1.33968e+09	903000000	1.69994e+09	6.76136e+08	2.02129e+09	1.3814e+09	Q1JU68	Q1JU68	0+415+23+916	0+321+14+5+11+3+34+27+54+20+13+18+12+345+8+469	10	10	133.31	133.31
P62870	Transcription elongation factor B polypeptide 2 OS=Rattus norvegicus GN=Tceb2 PE=1 SV=1	1.01631	0.940324	7	23						3.37286e+08	5.11469e+08	4.12666e+08	4.22466e+08		3.29149e+08					677000000	3.27624e+08		4.54498e+08	2.82806e+08	P62870	P62870	0+55+25+38	0+11+8+9+8+7+75	77	77	88.61	88.61
P85845	Fascin OS=Rattus norvegicus GN=Fscn1 PE=1 SV=2	0.986614	0.940338	16	206	4.44076e+09	8.3693e+09	1.00421e+10	1.05305e+10	9.00611e+09	5.07002e+09	3.93914e+09	2.23489e+09	6.30638e+09	7.131e+09	7.65752e+09	8.90051e+09	7.99872e+09	1.10522e+10	8.9049e+09	4630000000	5.54282e+09	3.45954e+09	3.1663e+09	6.6677e+09	P85845	P85845	0+408+18+67	0+22+10+10+21+27+19+9+31+18+18+16+16+12+12+72+17+18+10+21+19+10+18+42+11+14	40	40	235.44	235.44
Q62634	Vesicular glutamate transporter 1 OS=Rattus norvegicus GN=Slc17a7 PE=1 SV=1	1.03277	0.942509	3	9					3.32834e+08		7.99171e+08		6.18392e+08					9.28954e+08	5.2405e+08				2.41854e+08		Q62634	Q62634	0+339+27+194	0+272+11+56+27+128+13+53	9	9	41.56	41.56
P04906	Glutathione S-transferase P OS=Rattus norvegicus GN=Gstp1 PE=1 SV=2	0.989061	0.94412	11	192	1.62072e+09	1.22973e+10	1.15609e+10	1.1187e+10	5.83439e+09	9.29146e+09	1.09306e+10	6.58412e+09	1.01637e+10	7.79308e+09	8.96959e+09	1.12259e+10	1.30958e+10	1.05401e+10	8.18253e+09	8580000000	4.92467e+09	6.72981e+09		7.15717e+09	P04906	P04906	0+55+16+139	0+45+26+4+26+2+38+50+19	51	51	164.64	164.64
P50554	4-aminobutyrate aminotransferase, mitochondrial OS=Rattus norvegicus GN=Abat PE=1 SV=3	1.00721	0.944306	16	180	7.84427e+09	4.9786e+09	7.31057e+09	4.32549e+09	5.66471e+09	5.36005e+09	9.77566e+09	6.95505e+09	7.0411e+09	8.81335e+09	7.46523e+09	8.77021e+09	5.45659e+09	5.59754e+09	7.36822e+09	6270000000	4.89376e+09	8.30711e+09	7.53602e+09	5.91717e+09	P50554	P50554	0+413+19+68	0+34+13+13+82+2+9+20+7+51+19+18+11+6+25+67+55+4+14+50	47	47	233.61	233.61
P61354	60S ribosomal protein L27 OS=Rattus norvegicus GN=Rpl27 PE=2 SV=2	0.964118	0.947081	3	12				4.86617e+08	3.10646e+08				1.10209e+08	9.17153e+07				2.3462e+08	5.38497e+08	156000000		1.07256e+08			P61354	P61354	0+73+11+52	0+9+8+56+20+43	20	20	34.75	34.75
P55051	Fatty acid-binding protein, brain OS=Rattus norvegicus GN=Fabp7 PE=1 SV=2	0.990351	0.949005	6	78	2.44188e+09					3.5125e+09	4.00101e+09	3.66299e+09	3.6328e+09		4.38865e+09					3860000000	4.54347e+09	3.41748e+09	2.75736e+09	1.93613e+09	P55051	P55051	0+10+12+110	0+10+39+37+21+6+14+5	56	56	93.78	93.78
P23965	3,2-trans-enoyl-CoA isomerase, mitochondrial OS=Rattus norvegicus GN=Dci PE=1 SV=1	0.992312	0.949381	5	54	1.19933e+09	1.37299e+09	1.53012e+09	1.59631e+09	1.00503e+09	1.45011e+09	1.49522e+09	1.61357e+09	1.02045e+09	1.56296e+09	1.40256e+09	1.20277e+09	1.51501e+09	1.12785e+09	1.32654e+09	2590000000	1.66903e+09	9.50586e+08	1.08893e+09	1.0801e+09	P23965	P23965	0+206+16+67	0+79+24+74+10+4+31+35+13+19	26	26	64.62	64.62
O88767	Protein DJ-1 OS=Rattus norvegicus GN=Park7 PE=1 SV=1	1.00665	0.954533	16	409	1.1345e+10	2.05352e+10	1.83614e+10	1.41608e+10	1.50102e+10	1.45011e+10	1.18587e+10	1.66921e+10	1.5817e+10	1.51954e+10	1.31207e+10	1.61372e+10	1.92586e+10	2.38193e+10	1.7337e+10	16900000000	9.45783e+09	1.08308e+10		1.03551e+10	O88767	O88767	0+156+19+14	0+4+24+4+90+8+59	91	91	239.43	239.43
Q62829	Serine/threonine-protein kinase PAK 3 OS=Rattus norvegicus GN=Pak3 PE=1 SV=1	1.03509	0.955359	6	15					9.01916e+07		1.84583e+08		8.64321e+08	1.75833e+08					2.9683e+08	248000000			2.20823e+08	5.047e+08	Q62829	Q62829	0+256+9+279	0+100+9+109+17+21+9+124+13+17+17+84+16+8	14	14	73.18	73.18
P04904	Glutathione S-transferase alpha-3 OS=Rattus norvegicus GN=Gsta3 PE=1 SV=3	1.00683	0.955809	11	142	5.26193e+09	5.8024e+09	4.69237e+09	3.5402e+09	5.09041e+09	4.00661e+09	3.79477e+09	1.68776e+09	2.9593e+09	4.43924e+09	5.03338e+09	5.19197e+09	3.89023e+09	4.65668e+09	4.6232e+09	4820000000	3.8944e+09	3.98531e+09	2.90925e+09	1.99052e+09	P04904	P04904|P46418|P00502|P04903|Q6AXY0	0+155+27+39	0+20+16+33+18+2+28+12+9+3+11+3+27+5+8+1+22+3|0+69+18+100+8+1+8+17|0+69+9+63+11+44+8+18|0+69+9+63+11+44+8+18|0+78+9+44+7+58+8+18	62	62|15|12|12|10	155.35	155.35|45.94|40.79|40.79|27.81
Q5M7U6	Actin-related protein 2 OS=Rattus norvegicus GN=Actr2 PE=1 SV=1	0.990897	0.955924	12	196	4.7541e+09	4.26225e+09	3.70629e+09	5.50984e+09	5.83439e+09	4.83371e+09	4.31036e+09	1.90105e+09	3.80628e+09	7.47832e+09	6.05136e+09	5.12181e+09	1.54068e+09	6.16921e+09	1.83877e+09	2910000000	5.39859e+09	6.57208e+09	4.8137e+09	6.40665e+09	Q5M7U6	Q5M7U6	0+53+12+329	0+6+13+27+34+6+11+9+12+63+6+13+14+5+13+67+17+35+15+28	34	34	183.79	183.79
Q9JHU0	Dihydropyrimidinase-related protein 5 OS=Rattus norvegicus GN=Dpysl5 PE=1 SV=1	1.0174	0.956367	22	114					4.90768e+08		1.76333e+09	5.36003e+09	6.8166e+09	5.48121e+09					6.01541e+09	3110000000	3.84289e+09	4.17459e+09	2.69895e+09	3.64385e+09	Q9JHU0	Q9JHU0	0+489+16+59	0+16+24+102+8+2+12+6+12+7+42+7+23+82+18+6+23+3+38+11+18+5+9+15+32+5+20+5+8+5	50	50	303.78	303.78
Q7TPB1	T-complex protein 1 subunit delta OS=Rattus norvegicus GN=Cct4 PE=1 SV=3	0.99129	0.956951	14	108	2.42027e+09	3.46233e+09	3.0149e+09	3.57882e+09	2.493e+09	1.86903e+09	2.28924e+09	1.78977e+09	2.47969e+09	3.28872e+09	2.14908e+09	3.09714e+09	4.86599e+09	4.08502e+09	3.59874e+09	1560000000	1.51449e+09	1.74555e+09	1.53057e+09	2.77368e+09	Q7TPB1	Q7TPB1	0+496+31+12	0+59+20+47+13+21+46+100+13+76+18+6+16+6+40+15+31+4+8	38	38	198.3	198.3
Q4V7D2	Protein rogdi homolog OS=Rattus norvegicus GN=Rogdi PE=2 SV=1	1.01132	0.957547	7	31		4.52491e+08	1.28077e+09				1.07244e+09	9.92254e+08	4.72468e+08	9.9313e+08	5.41795e+08	5.15187e+08	6.12422e+08			1230000000	1.32904e+09	1.11463e+09	9.72088e+08	6.24349e+08	Q4V7D2	Q4V7D2	0+159+19+109	0+12+8+24+28+45+20+7+11+4+19+96+13	34	34	85.43	85.43
P62815	V-type proton ATPase subunit B, brain isoform OS=Rattus norvegicus GN=Atp6v1b2 PE=1 SV=1	1.00917	0.958554	25	542	2.44188e+10	3.36682e+10	3.32093e+10	3.02527e+10	3.85044e+10	1.46085e+10	1.48491e+10	1.02935e+10	1.32658e+10	2.22504e+10	2.30744e+10	2.49575e+10	2.95298e+10	3.22752e+10	3.83515e+10	13300000000	1.5454e+10	1.8507e+10	1.71751e+10	2.05578e+10	P62815	P62815	0+93+15+403	0+7+22+8+7+4+16+3+118+3+20+68+32+13+16+49+14+36+49+8+13+5	60	60	422.32	422.32
Q5U316	Ras-related protein Rab-35 OS=Rattus norvegicus GN=Rab35 PE=2 SV=1	1.00594	0.959578	4	109	3.65201e+09	5.44422e+09	5.55377e+09	4.69882e+09	5.11651e+09	4.19996e+09	5.0322e+09	3.72791e+09	3.90832e+09	4.93851e+09	4.30948e+09	3.87894e+09	5.30252e+09	6.05011e+09	6.15988e+09	4830000000	5.87251e+09	5.31024e+09	1.41373e+09	2.87157e+09	Q5U316	Q5U316	0+58+11+132	0+3+18+37+11+68+15+49	21	21	54.24	54.24
Q5U1Z2	Trafficking protein particle complex subunit 3 OS=Rattus norvegicus GN=Trappc3 PE=2 SV=1	0.982698	0.96011	3	21		5.87403e+08			1.38355e+08	1.20306e+08	1.43335e+08	1.27973e+08	1.37761e+08	3.01738e+08	4.26423e+08	3.13723e+08	3.6848e+08	1.2267e+08	1.7731e+08	148000000	1.24662e+08	1.29339e+08			Q5U1Z2	Q5U1Z2	0+149+15+16	0+54+8+87+15+5+11	18	18	38.73	38.73
P35280	Ras-related protein Rab-8A OS=Rattus norvegicus GN=Rab8a PE=2 SV=2	0.994417	0.960728	7	154	4.54881e+09	6.79334e+09	6.66452e+09	5.6772e+09	6.25207e+09	5.13447e+09	6.02214e+09	4.37705e+09	4.61243e+09	5.30755e+09	5.12386e+09	4.49035e+09	6.65062e+09	7.90802e+09	7.69657e+09	6050000000	6.11977e+09	5.80446e+09	2.27833e+09	3.57859e+09	P35280	P35280	0+56+13+138	0+10+17+21+7+1+13+84+14+40	24	24	87.16	87.16
Q63279	Keratin, type I cytoskeletal 19 OS=Rattus norvegicus GN=Krt19 PE=1 SV=2	0.974222	0.961743	4	19	3.21982e+08	2.54303e+08	3.98965e+08	2.35584e+08		9.80706e+07					1.30076e+08	1.13261e+08		5.22834e+08		748000000	4.94527e+07			4.86209e+07	Q63279	Q63279	0+84+9+310	0+84+18+60+7+234	6	6	49.22	49.22
P11442	Clathrin heavy chain 1 OS=Rattus norvegicus GN=Cltc PE=1 SV=3	1.00345	0.961878	113	2762	1.06751e+11	1.2536e+11	1.16742e+11	1.23457e+11	1.30523e+11	1.33196e+11	1.19618e+11	1.14063e+11	1.28577e+11	1.03546e+11	1.06889e+11	1.24286e+11	1.24282e+11	1.76263e+11	1.33968e+11	116000000000	1.21571e+11	9.7372e+10	1.16253e+11	8.08173e+10	P11442	P11442	0+811+19+845	0+8+70+8+10+4+12+32+13+6+187+4+28+18+44+9+47+6+13+52+105+12+42+7+56+5+54+2+49+8+30+9+87+2+74+9+39+2+16+3+22+11+30+9+10+3+59+5+11+45+19+28+7+2+10+8+47+1+7+6+7+1+33+25+32+55	75	75	1822.39	1822.39
Q9JJ50	Hepatocyte growth factor-regulated tyrosine kinase substrate OS=Rattus norvegicus GN=Hgs PE=1 SV=1	1.0084	0.962005	1	7						5.04854e+08		3.3106e+08								496000000	3.26594e+08	3.82758e+08	4.7436e+08	3.92665e+08	Q9JJ50	Q9JJ50	0+409+12+355	0+409+12+355	1	1	16.26	16.26
P11030	Acyl-CoA-binding protein OS=Rattus norvegicus GN=Dbi PE=1 SV=3	0.992609	0.964323	4	52						3.06135e+09	2.89764e+09	2.17925e+09	3.12258e+09							3760000000	3.35866e+09	2.64986e+09	2.78073e+09	1.63157e+09	P11030	P11030	0+17+16+54	0+15+36+21+10+5	52	52	59.83	59.83
P11598	Protein disulfide-isomerase A3 OS=Rattus norvegicus GN=Pdia3 PE=1 SV=2	0.988982	0.965881	19	168	1.90164e+09	4.59655e+09	3.40027e+09	4.96916e+09	4.07233e+09	2.12683e+09	6.73366e+08	1.31682e+09	4.93898e+09	2.45298e+09	3.73262e+09	4.93137e+09	5.54646e+09	5.4189e+09	4.32111e+09	532000000	1.1642e+09	1.47215e+09	1.47215e+09	2.19719e+09	P11598	P11598	0+104+15+386	0+61+12+21+25+28+26+123+33+6+9+7+12+3+13+43+39+10+25+9	38	38	246.77	246.77
Q6IFU8	Keratin, type I cytoskeletal 17 OS=Rattus norvegicus GN=Krt17 PE=2 SV=1	0.983539	0.972675	5	21	5.52124e+08	2.54303e+08	3.98965e+08	3.06389e+08		9.80706e+07					1.30076e+08	1.8643e+08		5.22834e+08		748000000	4.94527e+07				Q6IFU8	Q6IFU8	0+94+9+330	0+94+9+41+26+114+13+136	11	11	54.51	54.51
P09527	Ras-related protein Rab-7a OS=Rattus norvegicus GN=Rab7a PE=1 SV=2	1.00429	0.974949	7	110	1.24255e+09	2.91314e+09	2.17617e+09	2.16274e+09	2.80625e+09	2.65317e+09	2.4336e+09	2.00305e+09	2.64296e+09	3.6469e+09	1.90024e+09	2.50578e+09	2.73471e+09	2.66777e+09	2.9289e+09	3700000000	7.80941e+08	2.71296e+09		2.18631e+09	P09527	P09527	0+157+14+36	0+10+11+17+10+7+24+18+29+31+14+36	42	42	110.07	110.07
P52555	Endoplasmic reticulum resident protein 29 OS=Rattus norvegicus GN=Erp29 PE=1 SV=2	1.01234	0.976125	5	33	5.52124e+08	7.61714e+08	1.94949e+09	1.67355e+09	6.99605e+08	1.12787e+09	5.45498e+08		9.21466e+08		1.48174e+09	1.81418e+08		3.58481e+09	7.88045e+08	1180000000	5.12042e+08	1.94534e+08	7.24392e+08	5.00349e+08	P52555	P52555	0+242+9+9	0+36+12+64+25+71+15+19+9+9	23	23	63.13	63.13
Q3KRD5	Mitochondrial import receptor subunit TOM34 OS=Rattus norvegicus GN=Tomm34 PE=2 SV=1	0.991055	0.97705	4	26	4.23547e+08	4.38164e+08					5.4653e+08	2.96749e+08	1.72456e+08	6.24098e+08	2.01335e+08	6.84578e+08	2.04141e+08			185000000	3.82228e+08	7.21352e+08	8.23704e+08	1.63157e+08	Q3KRD5	Q3KRD5	0+42+15+252	0+21+13+8+15+137+11+73+15+16	17	17	52.25	52.25
P11980	Pyruvate kinase isozymes M1/M2 OS=Rattus norvegicus GN=Pkm2 PE=1 SV=3	0.997596	0.978222	44	1311	1.1345e+11	1.18675e+11	1.2581e+11	9.61648e+10	9.03221e+10	8.06692e+10	8.44543e+10	1.187e+11	1.08168e+11	9.41031e+10	9.04877e+10	1.13261e+11	1.3481e+11	1.32197e+11	1.28189e+11	67100000000	7.45912e+10	1.00632e+11	9.72088e+10	9.45225e+10	P11980	P11980	0+230+16+285	0+32+34+7+16+3+28+5+11+5+21+4+89+11+45+8+17+6+94+11+8+12+31+6+22+5	78	78	725.75	725.75
P31596	Excitatory amino acid transporter 2 OS=Rattus norvegicus GN=Slc1a2 PE=1 SV=2	0.99243	0.979163	12	96	4.0626e+08	1.03273e+09	1.7568e+08	7.53098e+08	3.41971e+09	2.53501e+09	2.39236e+09	1.14063e+09	3.61239e+09	1.2699e+09	2.26219e+09	2.22513e+09	1.60488e+09	2.56058e+09	1.1558e+09		3.44108e+08	2.70244e+09	1.20343e+09	1.12035e+09	P31596	P31596	0+90+21+462	0+17+14+34+22+3+21+8+29+9+16+199+11+94+40+41+13+2	28	28	177.28	177.28
P61107	Ras-related protein Rab-14 OS=Rattus norvegicus GN=Rab14 PE=2 SV=3	0.997596	0.98365	10	204	5.27273e+09	6.41129e+09	7.27657e+09	7.42799e+09	6.76111e+09	6.87461e+09	6.06338e+09	5.34148e+09	7.33703e+09	7.20697e+09	6.95624e+09	5.79335e+09	7.4338e+09	1.04091e+10	8.62909e+09	7700000000	6.30522e+09	6.63517e+09	2.27833e+09	3.99192e+09	P61107	P61107	0+59+13+143	0+13+11+11+16+8+13+10+13+15+61+44	53	53	148.36	148.36
Q9Z1N4	3'(2'),5'-bisphosphate nucleotidase 1 OS=Rattus norvegicus GN=Bpnt1 PE=1 SV=1	1.0084	0.984294	2	8		5.08605e+08			2.19279e+08					2.46383e+08							1.47328e+08	4.49005e+08		3.69823e+08	Q9Z1N4	Q9Z1N4	0+10+11+287	0+10+11+203+8+76	6	6	29.44	29.44
Q5XIM9	T-complex protein 1 subunit beta OS=Rattus norvegicus GN=Cct2 PE=1 SV=3	1.00436	0.985424	21	144	3.06856e+09	3.95184e+09	4.83971e+09	4.8018e+09	4.64663e+09	1.85829e+09	1.15493e+09	5.72169e+08	1.57149e+09	2.73518e+09	4.4339e+09	3.59829e+09	4.55786e+09	4.6805e+09	3.83515e+09	1510000000	2.05023e+09	7.8865e+08	1.69414e+09	1.92526e+09	Q5XIM9	Q5XIM9	0+322+20+193	1+20+5+15+10+32+7+22+8+12+7+16+16+33+1+19+13+14+13+11+10+9+29+20+5+11+18+12+43+10+32+8+54	49	49	263.05	263.05
Q6DGG0	Peptidyl-prolyl cis-trans isomerase D OS=Rattus norvegicus GN=Ppid PE=1 SV=3	0.995221	0.985594	9	63	1.53428e+09	1.85056e+09	1.51879e+09	1.23457e+09	1.54018e+09	1.83681e+09	1.61896e+09	7.62274e+08	1.04086e+09	1.85601e+09	1.62878e+09	1.15266e+09	4.64773e+09	8.76552e+08	1.09538e+09	438000000	1.77206e+09	1.21978e+09	1.03051e+09	1.00287e+09	Q6DGG0	Q6DGG0	0+31+12+327	0+17+11+3+12+71+40+6+14+21+32+40+16+58+8+21	35	35	114.57	114.57
Q63270	Cytoplasmic aconitate hydratase OS=Rattus norvegicus GN=Aco1 PE=1 SV=1	0.995249	0.987255	11	26						1.23528e+09		1.78049e+09		9.13897e+08	5.06731e+08	2.10485e+09				1310000000	6.71733e+08	1.24081e+09	1.51889e+09	1.85999e+09	Q63270	Q63270	0+276+17+596	0+40+8+8+16+10+19+67+19+89+17+175+15+64+40+149+36+21+9+87	20	20	124.58	124.58
Q9Z0W5	Protein kinase C and casein kinase substrate in neurons protein 1 OS=Rattus norvegicus GN=Pacsin1 PE=1 SV=1	0.997425	0.989131	25	282	1.23174e+10	1.37299e+10	1.42811e+10	1.48045e+10	1.73596e+10	6.49865e+09	4.48567e+09	5.30439e+09	6.99008e+09	9.00872e+09	8.79993e+09	1.46337e+10	1.3481e+10	1.71499e+10	1.28845e+10	5460000000	6.77914e+09	5.36282e+09	7.66454e+09	1.2835e+10	Q9Z0W5	Q9Z0W5	0+318+23+100	0+34+12+5+12+2+46+9+10+45+11+29+58+12+27+6+23+47+53	57	57	361.97	361.97
P51156	Ras-related protein Rab-26 OS=Rattus norvegicus GN=Rab26 PE=2 SV=2	0.998657	0.989771	2	64	3.05775e+09	3.61754e+09	3.89897e+09	3.35998e+09	3.70686e+09	3.14728e+09	3.56791e+09	2.68001e+09	2.74501e+09	3.9291e+09	3.02003e+09	2.63608e+09	3.91591e+09	4.4304e+09	4.36051e+09	3670000000	4.2962e+09	3.775e+09	1.53057e+09	2.12105e+09	P51156	P51156	0+115+11+131	0+10+18+87+11+131	11	11	29.19	29.19
P39069	Adenylate kinase isoenzyme 1 OS=Rattus norvegicus GN=Ak1 PE=1 SV=3	1.00127	0.990078	14	294		1.54014e+10	1.01781e+10	1.96964e+10	1.25172e+10	1.25676e+10	1.2993e+10	1.187e+10	1.70415e+10	1.51954e+10	1.15372e+10	1.75404e+10	1.68191e+10	1.73881e+10	1.61549e+10	11500000000	1.33934e+10	1.40905e+10		8.87576e+09	P39069	P39069	0+108+20+66	0+7+14+10+13+11+73+20+19+27	61	61	214.59	214.59
O08618	Phosphoribosyl pyrophosphate synthase-associated protein 2 OS=Rattus norvegicus GN=Prpsap2 PE=2 SV=1	0.994155	0.991298	5	12		1.26554e+09				2.36315e+08					6.77526e+08		9.05152e+08	1.1076e+09				9.22195e+08		1.64245e+08	O08618	O08618	0+263+25+81	0+102+13+49+17+68+39+20+22+39	24	24	64.23	64.23
P84087	Complexin-2 OS=Rattus norvegicus GN=Cplx2 PE=1 SV=1	1.00332	0.991513	6	54		3.02059e+09	3.69496e+09	1.96964e+09	2.245e+09	1.49308e+09	1.44366e+09	3.35697e+08	1.42863e+09	1.70406e+09	1.17634e+09	3.92906e+09	2.8631e+09	1.97701e+09	3.11278e+08			1.26184e+09			P84087	P84087	0+99+23+12	0+18+14+51+51	48	48	80.11	80.11
P19332	Microtubule-associated protein tau OS=Rattus norvegicus GN=Mapt PE=1 SV=3	1.00083	0.994871	18	252	3.48994e+09	6.11281e+09	7.54859e+09	7.35075e+09	9.18884e+09	5.44598e+09	3.86695e+09	4.6367e+09	5.96963e+09	6.9899e+09	5.21435e+09	5.0316e+09	6.57359e+09	7.80083e+09	9.46967e+09	5410000000	4.47135e+09	5.18406e+09	4.18278e+09	7.21156e+09	P19332	P19332	0+717+32+3	0+5+67+238+20+175+15+2+13+18+12+5+15+6+10+31+19+13+17+13+55+3	32	32	257.31	257.31
Q63228	Glia maturation factor beta OS=Rattus norvegicus GN=Gmfb PE=1 SV=2	1.00069	0.996704	5	72	1.56669e+08	3.31907e+09	3.19625e+09	2.56182e+09	2.42773e+09	2.24499e+09	3.62978e+09	2.68929e+09	3.50014e+09	1.13966e+09	2.08122e+09	1.3431e+09	2.97866e+09	2.72731e+09	2.58741e+09	2890000000	3.03928e+09	2.64986e+09		2.06666e+09	Q63228	Q63228	0+41+23+78	0+24+11+6+23+46+9+5+11+7	38	38	85.44	85.44
Q9Z0V6	Thioredoxin-dependent peroxide reductase, mitochondrial OS=Rattus norvegicus GN=Prdx3 PE=1 SV=2	0.999568	0.996734	7	79		1.73117e+09	2.23284e+09	1.37746e+09	2.57131e+09	1.89052e+09	1.81489e+09	1.37246e+09	2.44908e+09	1.61723e+09	2.02466e+09	1.89437e+09	2.76039e+09	2.01273e+09	1.48415e+09	1780000000	1.53509e+09	2.06101e+09		1.51193e+09	Q9Z0V6	Q9Z0V6	0+171+14+72	0+74+18+58+17+4+37+49	28	28	91.85	91.85
P70550	Ras-related protein Rab-8B OS=Rattus norvegicus GN=Rab8b PE=1 SV=1	0.999627	0.997348	5	159	4.54881e+09	6.8411e+09	6.66452e+09	5.6772e+09	6.25207e+09	5.13447e+09	5.98089e+09	4.44196e+09	4.67366e+09	5.30755e+09	5.12386e+09	4.55049e+09	6.71482e+09	7.90802e+09	7.49956e+09	6050000000	6.16098e+09	5.67828e+09	2.27833e+09	3.57859e+09	P70550	P70550	0+56+13+138	0+10+11+27+7+1+13+35+12+91	20	20	75.7	75.7
Q5RKI1	Eukaryotic initiation factor 4A-II OS=Rattus norvegicus GN=Eif4a2 PE=1 SV=1	1.00038	0.998914	10	92	1.53428e+09		2.76555e+09	7.50523e+08	2.12753e+09	1.71865e+09	4.68159e+09	4.57179e+09	3.22462e+09	1.11795e+09	1.33469e+09	4.58056e+09	5.31536e+09	7.87229e+08	2.58741e+09	2240000000	1.71024e+09	1.21978e+09	3.89069e+09	1.31614e+09	Q5RKI1	Q5RKI1|Q3B8Q2	0+46+16+345	0+46+16+7+14+17+11+36+15+16+25+45+8+40+16+13+10+72|0+51+16+344	28	28|3	144.64	144.64|20.03
P26284	Pyruvate dehydrogenase E1 component subunit alpha, somatic form, mitochondrial OS=Rattus norvegicus GN=Pdha1 PE=1 SV=2	1.0001	0.999442	3	18	5.67251e+08	5.12187e+08	6.89121e+08			6.02603e+08	7.80609e+08	5.10037e+08	8.67382e+08	5.49206e+08	7.86112e+08	5.90361e+08	9.43669e+08	6.41931e+08		172000000	7.34579e+08	6.36178e+08	6.36764e+08	5.71051e+08	P26284	P26284	0+45+13+332	0+45+13+74+9+147+14+88	9	9	36.72	36.72
Q62951	Dihydropyrimidinase-related protein 4 (Fragment) OS=Rattus norvegicus GN=Dpysl4 PE=1 SV=1	0.999949	0.999887	18	86					3.18477e+08	1.61124e+09	2.40267e+09	3.96902e+09	5.03082e+09	6.34952e+09			1.78463e+08		3.87455e+09	2610000000	1.9472e+09	6.31971e+09	3.86732e+09	4.16595e+09	Q62951	Q62951	0+181+22+361	0+35+13+38+30+2+31+32+49+6+10+4+10+2+23+81+23+3+15+8+44+20+32+13+20+20	53	53	237.27	237.27
P63018	Heat shock cognate 71 kDa protein OS=Rattus norvegicus GN=Hspa8 PE=1 SV=1	0.219962	#DIV/0!	33	133					3.60244e+09		3.46479e+10								8.69476e+10						P63018	P63018|P14659|Q07439|P55063	0+423+24+199	0+3+46+7+16+4+79+4+29+32+27+52+20+6+17+6+67+8+24+53+17+22+11+51+8+37|0+26+24+122+17+34+16+63+12+37+13+139+9+121|0+25+24+374+24+53+9+132|0+27+24+122+16+313+9+130	55	55|14|8|7	519.12	519.12|145.82|56.84|54.15
P06761	78 kDa glucose-regulated protein OS=Rattus norvegicus GN=Hspa5 PE=1 SV=1	0.140745	#DIV/0!	10	19					2.91067e+08		1.45397e+09								6.19928e+09						P06761	P06761	0+197+16+441	0+49+25+27+12+51+17+4+29+92+18+123+17+98+11+81	19	19	132.42	132.42
P50137	Transketolase OS=Rattus norvegicus GN=Tkt PE=1 SV=1	0.15657	#DIV/0!	16	35					5.65166e+08		3.67103e+09								1.35281e+10						P50137	P50137	0+283+19+321	0+11+10+54+26+1+12+60+30+28+9+23+17+2+19+32+9+38+14+43+18+74+13+12+39+9+14+6	36	36	208.7	208.7
Q6IG00	Keratin, type II cytoskeletal 4 OS=Rattus norvegicus GN=Krt4 PE=2 SV=1	#DIV/0!	#DIV/0!	4	4				3.3471e+08		7.47614e+08															Q6IG00	Q6IG00	0+156+9+371	0+156+9+156+9+97+9+100	5	5	44.63	44.63
P12368	cAMP-dependent protein kinase type II-alpha regulatory subunit OS=Rattus norvegicus GN=Prkar2a PE=1 SV=3	0.971052	#DIV/0!	3	4							6.70272e+08											7.21352e+08		6.59156e+08	P12368	P12368	0+23+16+362	0+23+16+290+15+33+11+13	10	10	31.19	31.19
P62198	26S protease regulatory subunit 8 OS=Rattus norvegicus GN=Psmc5 PE=1 SV=1	#DIV/0!	#DIV/0!	2	3											2.75987e+08	2.83654e+08						1.78761e+08			P62198	P62198	0+346+14+46	0+184+12+150+14+46	6	6	21.77	21.77
P49242	40S ribosomal protein S3a OS=Rattus norvegicus GN=Rps3a PE=1 SV=2	#DIV/0!	#DIV/0!	6	7			1.67746e+09			8.37843e+08															P49242	P49242	0+65+17+182	0+65+18+84+20+12+14+39+12	24	24	76.71	76.71
P48721	Stress-70 protein, mitochondrial OS=Rattus norvegicus GN=Hspa9 PE=1 SV=3	0.0425599	#DIV/0!	7	8					3.81128e+07		1.34054e+08								2.02265e+09						P48721	P48721	0+541+22+116	0+85+14+8+14+85+12+47+19+110+11+136+22+71+12+33	15	15	73.23	73.23
P18088	Glutamate decarboxylase 1 OS=Rattus norvegicus GN=Gad1 PE=2 SV=1	#DIV/0!	#DIV/0!	3	3																				5.62349e+08	P18088	P18088	0+89+17+487	0+73+13+3+17+288+10+189	6	6	29.5	29.5
P05982	NAD(P)H dehydrogenase [quinone] 1 OS=Rattus norvegicus GN=Nqo1 PE=1 SV=4	5.61377	#DIV/0!	5	5			6.77786e+08																	1.20736e+08	P05982	P05982	0+4+11+259	0+4+11+38+24+3+10+29+16+139	22	22	71.49	71.49
P68403	Protein kinase C beta type OS=Rattus norvegicus GN=Prkcb PE=1 SV=3	#DIV/0!	#DIV/0!	6	6	3.37109e+08	1.96995e+09				1.89052e+08															P68403	P68403|P05696|P63319	0+276+26+369	0+181+16+79+26+59+10+94+16+18+21+81+9+61|0+462+16+18+21+155|0+513+21+163	14	14|5|3	70.62	70.62|24.33|12.42
Q63092	CaM kinase-like vesicle-associated protein OS=Rattus norvegicus GN=Camkv PE=1 SV=1	0.0151827	#DIV/0!	5	7					2.87151e+07										1.89131e+09						Q63092	Q63092	0+127+13+364	0+78+14+35+13+21+10+94+29+210	13	13	69.74	69.74
Q6AYR6	Haloacid dehalogenase-like hydrolase domain-containing protein 2 OS=Rattus norvegicus GN=Hdhd2 PE=2 SV=1	5.8414	#DIV/0!	5	9			1.6548e+09								4.20768e+08						1.85448e+08	2.41853e+08	2.85083e+08		Q6AYR6	Q6AYR6	0+152+21+86	0+8+26+52+11+35+13+7+21+9+8+69	30	30	67.35	67.35
P62755	40S ribosomal protein S6 OS=Rattus norvegicus GN=Rps6 PE=1 SV=1	8.21456	#DIV/0!	5	9			2.39152e+09								5.51975e+08					155000000				1.66421e+08	P62755	P62755	0+31+15+203	0+31+20+23+5+40+12+12+11+95	19	19	66	66
O09175	Aminopeptidase B OS=Rattus norvegicus GN=Rnpep PE=1 SV=2	0.0124222	#DIV/0!	6	6					1.48797e+07										1.19783e+09						O09175	O09175	0+396+20+234	0+44+13+86+18+1+14+220+20+115+10+109	11	11	61.25	61.25
Q63633	Solute carrier family 12 member 5 OS=Rattus norvegicus GN=Slc12a5 PE=1 SV=2	1.61562	#DIV/0!	5	9						1.3427e+09			1.03065e+09	4.10277e+08										5.74314e+08	Q63633	Q63633	0+725+22+392	0+531+7+164+20+3+22+331+8+5+11+37	5	5	59.25	59.25
Q8VHU4	Elongator complex protein 1 OS=Rattus norvegicus GN=Ikbkap PE=2 SV=1	0.615741	#DIV/0!	5	9									2.52051e+08			8.00846e+08				152000000				2.75192e+08	Q8VHU4	Q8VHU4	0+1207+23+101	0+27+12+656+10+55+11+378+11+47+23+101	5	5	58.43	58.43
P13264	Glutaminase kidney isoform, mitochondrial OS=Rattus norvegicus GN=Gls PE=1 SV=2	0.26079	#DIV/0!	4	5					9.01916e+07										3.5068e+08	341000000					P13264	P13264	0+557+18+99	0+85+26+26+21+139+15+245+18+99	11	11	57.8	57.8
P08523	Olfactory marker protein OS=Rattus norvegicus GN=Omp PE=1 SV=2	6.67073	#DIV/0!	4	6		2.10128e+09														315000000					P08523	P08523	0+44+10+109	0+8+15+21+10+43+11+29+18+8	33	33	57.23	57.23
Q5I0D5	Phospholysine phosphohistidine inorganic pyrophosphate phosphatase OS=Rattus norvegicus GN=Lhpp PE=2 SV=1	250.587	#DIV/0!	4	7			3.13958e+09									1.25289e+07									Q5I0D5	Q5I0D5	0+70+22+178	0+70+22+45+18+82+33	27	27	56.51	56.51
P41562	Isocitrate dehydrogenase [NADP] cytoplasmic OS=Rattus norvegicus GN=Idh1 PE=1 SV=1	12.7852	#DIV/0!	4	5					4.99904e+08														2.51201e+07	5.30805e+07	P41562	P41562	0+3+17+394	0+3+17+120+19+142+13+100	11	11	56.38	56.38
Q8CGV7	Thiamine-triphosphatase OS=Rattus norvegicus GN=Thtpa PE=2 SV=3	2.78946	#DIV/0!	5	8						7.41169e+08					7.9516e+07		3.65913e+08						3.51681e+08		Q8CGV7	Q8CGV7	0+10+11+203	0+10+11+3+8+80+13+40+24+35	25	25	55.09	55.09
A8WCF8	Tumor protein p63-regulated gene 1-like protein OS=Rattus norvegicus GN=Tprg1l PE=1 SV=1	2.18803	#DIV/0!	4	6			1.38278e+09															6.31971e+08			A8WCF8	A8WCF8	0+55+18+193	0+5+24+26+18+29+13+92+8+51	23	23	54.66	54.66
Q06647	ATP synthase subunit O, mitochondrial OS=Rattus norvegicus GN=Atp5o PE=1 SV=1	#DIV/0!	#DIV/0!	5	9					1.1225e+09	4.24292e+08	3.92883e+08														Q06647	Q06647	0+73+11+129	0+26+25+22+11+16+17+41+9+46	29	29	54.04	54.04
Q80U96	Exportin-1 OS=Rattus norvegicus GN=Xpo1 PE=2 SV=1	#DIV/0!	#DIV/0!	5	6																	1.04057e+09			1.12035e+09	Q80U96	Q80U96	0+765+25+281	0+406+9+259+12+79+25+82+11+112+17+59	6	6	53.48	53.48
B2GV06	Succinyl-CoA:3-ketoacid-coenzyme A transferase 1, mitochondrial OS=Rattus norvegicus GN=Oxct1 PE=1 SV=1	1.46795	#DIV/0!	5	8			1.24676e+09		8.35349e+08															7.09191e+08	B2GV06	B2GV06	0+146+27+347	0+110+14+22+27+20+18+210+13+47+19+20	17	17	53.31	53.31
P19139	Casein kinase II subunit alpha OS=Rattus norvegicus GN=Csnk2a1 PE=1 SV=2	0.505269	#DIV/0!	4	7					3.25003e+08									2.56058e+08			1.07148e+09		3.45839e+08	8.99541e+08	P19139	P19139	0+89+18+284	0+89+33+50+19+92+20+88	18	18	52.36	52.36
P25093	Fumarylacetoacetase OS=Rattus norvegicus GN=Fah PE=1 SV=1	0.501448	#DIV/0!	4	7							1.2168e+09						2.42658e+09								P25093	P25093	0+381+21+17	0+47+10+25+15+140+16+128+21+17	14	14	51.27	51.27
P62882	Guanine nucleotide-binding protein subunit beta-5 OS=Rattus norvegicus GN=Gnb5 PE=2 SV=1	0.0493324	#DIV/0!	4	5					5.74303e+07						1.27814e+09	1.88434e+09	3.29963e+08								P62882	P62882	0+32+12+309	0+32+12+183+37+53+10+26	16	16	50.82	50.82
Q9EQS0	Transaldolase OS=Rattus norvegicus GN=Taldo1 PE=1 SV=2	0.688996	#DIV/0!	4	10	5.32675e+08					3.54472e+08		2.72638e+08	4.38793e+08								5.80039e+08				Q9EQS0	Q9EQS0	0+110+11+216	0+110+11+109+9+6+24+68	13	13	50.31	50.31
P13383	Nucleolin OS=Rattus norvegicus GN=Ncl PE=1 SV=3	1.36719	#DIV/0!	4	5									9.3065e+08							283000000			1.07841e+09		P13383	P13383	0+402+22+289	0+337+9+56+22+37+10+109+20+113	8	8	49.5	49.5
Q9JHW0	Proteasome subunit beta type-7 OS=Rattus norvegicus GN=Psmb7 PE=1 SV=1	1.42737	#DIV/0!	4	6				4.2225e+08										1.39343e+08		419000000		3.2913e+08			Q9JHW0	Q9JHW0	0+52+10+215	0+52+10+122+12+27+14+21+19	19	19	48.98	48.98
Q9QZA2	Programmed cell death 6-interacting protein OS=Rattus norvegicus GN=Pdcd6ip PE=1 SV=2	#DIV/0!	#DIV/0!	4	8											1.79844e+08							5.28921e+08	7.03361e+08	1.1421e+09	Q9QZA2	Q9QZA2	0+461+13+399	0+215+14+232+13+158+11+16+17+197	6	6	47.34	47.34
B2RYU6	Trafficking protein particle complex subunit 2-like protein OS=Rattus norvegicus GN=Trappc2l PE=2 SV=1	0.891792	#DIV/0!	4	7						2.27721e+08										466000000				4.47051e+07	B2RYU6	B2RYU6	0+79+13+47	0+10+8+36+23+2+13+47	31	31	46.9	46.9
Q5BJU7	Wiskott-Aldrich syndrome protein family member 1 OS=Rattus norvegicus GN=Wasf1 PE=2 SV=1	#DIV/0!	#DIV/0!	3	3															1.35281e+09						Q5BJU7	Q5BJU7	0+485+13+61	0+315+26+144+13+28+11+22	8	8	46.76	46.76
P32232	Cystathionine beta-synthase OS=Rattus norvegicus GN=Cbs PE=1 SV=3	0.6833	#DIV/0!	4	4								4.0432e+08												5.91717e+08	P32232	P32232	0+409+26+126	0+179+8+19+15+101+11+76+26+126	10	10	46.39	46.39
O88377	Phosphatidylinositol-5-phosphate 4-kinase type-2 beta OS=Rattus norvegicus GN=Pip4k2b PE=1 SV=1	1.46472	#DIV/0!	3	6			3.03757e+08				2.88733e+08	5.01691e+08		3.35385e+08						244000000					O88377	O88377|Q9R0I8	0+388+18+10	0+109+14+212+17+36+18+10|0+378+18+10	11	11|4	45.95	45.95|16.98
P01041	Cystatin-B OS=Rattus norvegicus GN=Cstb PE=1 SV=1	1.45505	#DIV/0!	4	10									1.15311e+09		1.00894e+09					1190000000		1.35648e+08		8.35366e+08	P01041	P01041	0+45+11+42	0+30+9+6+11+12+21+9	41	41	44.12	44.12
Q63041	Alpha-1-macroglobulin OS=Rattus norvegicus GN=A1m PE=1 SV=1	4.81739	#DIV/0!	4	5								1.1499e+09										2.38698e+08			Q63041	Q63041	0+1352+16+132	0+587+24+190+17+199+11+324+16+132	4	4	43.48	43.48
P08081	Clathrin light chain A OS=Rattus norvegicus GN=Clta PE=1 SV=1	0.707067	#DIV/0!	4	11		3.18774e+08									8.48322e+08	4.19968e+08				320000000			3.02609e+08	3.63297e+08	P08081	P08081	0+102+10+136	0+102+10+26+11+13+8+78	11	11	42.72	42.72
P55260	Annexin A4 OS=Rattus norvegicus GN=Anxa4 PE=1 SV=3	#DIV/0!	#DIV/0!	3	5																	8.28333e+07		1.10879e+08	2.40385e+08	P55260	P55260	0+123+11+185	0+9+15+99+11+38+13+134	12	12	42.66	42.66
P85968	6-phosphogluconate dehydrogenase, decarboxylating OS=Rattus norvegicus GN=Pgd PE=1 SV=1	1.37778	#DIV/0!	3	4			4.05765e+08								2.45448e+08	3.65843e+08							2.72231e+08		P85968	P85968	0+119+17+347	0+76+11+32+17+27+21+299	10	10	42.24	42.24
Q62784	Type I inositol-3,4-bisphosphate 4-phosphatase OS=Rattus norvegicus GN=Inpp4a PE=1 SV=1	#DIV/0!	#DIV/0!	4	4													7.18986e+08				3.36897e+08				Q62784	Q62784	0+486+14+439	0+244+16+4+9+140+10+63+14+439	5	5	42.13	42.13
Q63564	Synaptic vesicle glycoprotein 2B OS=Rattus norvegicus GN=Sv2b PE=1 SV=1	0.417207	#DIV/0!	3	8					6.08239e+08										1.45788e+09						Q63564	Q63564	0+653+20+10	0+635+43+5	6	6	41.9	41.9
Q4VSI4	Ubiquitin carboxyl-terminal hydrolase 7 OS=Rattus norvegicus GN=Usp7 PE=1 SV=1	#DIV/0!	#DIV/0!	4	4						5.15596e+08	7.37299e+08														Q4VSI4	Q4VSI4	0+524+20+559	0+241+14+154+12+103+20+454+13+92	5	5	41.66	41.66
P62282	40S ribosomal protein S11 OS=Rattus norvegicus GN=Rps11 PE=1 SV=3	6.07128	#DIV/0!	4	6					5.41672e+08				5.18388e+08			8.73012e+07									P62282	P62282	0+118+18+22	0+22+10+16+21+49+18+22	31	31	41.51	41.51
Q5U1Z0	Rab3 GTPase-activating protein non-catalytic subunit OS=Rattus norvegicus GN=Rab3gap2 PE=1 SV=2	0.0670852	#DIV/0!	4	6										1.04631e+07								2.1241e+08		9.9526e+07	Q5U1Z0	Q5U1Z0	0+608+11+767	0+375+7+23+8+195+11+598+12+157	2	2	41.38	41.38
Q64361	Latexin OS=Rattus norvegicus GN=Lxn PE=1 SV=1	0.515257	#DIV/0!	3	8					3.39361e+08						3.72131e+08	3.4279e+08		1.7269e+09	5.77899e+08				2.734e+08		Q64361	Q64361	0+56+9+158	0+34+15+7+23+144	17	17	41.37	41.37
P48037	Annexin A6 OS=Rattus norvegicus GN=Anxa6 PE=1 SV=2	#DIV/0!	#DIV/0!	4	4															1.91758e+09						P48037	P48037	0+34+16+623	0+34+16+106+10+25+15+171+16+280	8	8	41.2	41.2
Q9JLJ3	4-trimethylaminobutyraldehyde dehydrogenase OS=Rattus norvegicus GN=Aldh9a1 PE=1 SV=1	0.188139	#DIV/0!	3	3										2.46383e+08			1.30958e+09								Q9JLJ3	Q9JLJ3	0+326+12+156	0+198+25+103+12+9+21+126	11	11	41.11	41.11
Q5I6B8	Phosphatidylinositol-4-phosphate 5-kinase type-1 gamma OS=Rattus norvegicus GN=Pip5k1c PE=1 SV=1	3.02751	#DIV/0!	3	5		1.46851e+09										4.36005e+08	5.34104e+08								Q5I6B8	Q5I6B8	0+572+17+99	0+80+20+213+18+241+17+99	7	7	40.45	40.45
Q5I0P2	Glycine cleavage system H protein, mitochondrial OS=Rattus norvegicus GN=Gcsh PE=2 SV=1	1.10502	#DIV/0!	3	4						1.92274e+08										174000000					Q5I0P2	Q5I0P2	0+143+20+7	0+53+37+53+20+7	33	33	40.24	40.24
P12711	Alcohol dehydrogenase class-3 OS=Rattus norvegicus GN=Adh5 PE=1 SV=2	0.786478	#DIV/0!	3	4	6.63413e+08												8.43525e+08								P12711	P12711	0+9+27+338	0+9+27+48+17+256+12+5	14	14	40.04	40.04
Q9WTV5	26S proteasome non-ATPase regulatory subunit 9 OS=Rattus norvegicus GN=Psmd9 PE=1 SV=1	0.290136	#DIV/0!	3	8			9.78143e+07											5.10925e+08		396000000	1.57631e+08	2.03997e+08	4.1711e+08		Q9WTV5	Q9WTV5	0+16+12+194	0+16+12+10+10+16+9+149	13	13	39.21	39.21
P97546	Neuroplastin OS=Rattus norvegicus GN=Nptn PE=1 SV=2	0.406025	#DIV/0!	3	5					9.95893e+07				2.28581e+08	1.72577e+08					4.11097e+08						P97546	P97546	0+105+12+276	0+86+16+3+12+245+13+18	10	10	38.88	38.88
Q68A21	Transcriptional activator protein Pur-beta OS=Rattus norvegicus GN=Purb PE=1 SV=3	6.21222	#DIV/0!	3	5					6.83942e+08							3.41788e+07							1.2969e+08	1.66421e+08	Q68A21	Q68A21	0+23+17+275	0+23+17+8+6+101+31+129	17	17	37.92	37.92
Q921A4	Cytoglobin OS=Rattus norvegicus GN=Cygb PE=1 SV=1	0.759458	#DIV/0!	3	3										1.79089e+08				2.35811e+08							Q921A4	Q921A4	0+125+24+41	0+13+11+101+24+6+12+23	24	24	37.71	37.71
Q01062	cGMP-dependent 3',5'-cyclic phosphodiesterase OS=Rattus norvegicus GN=Pde2a PE=1 SV=2	0.07312	#DIV/0!	3	8						1.6542e+07					2.82774e+07					883000000	2.35931e+07	1.51421e+08	4.48656e+07		Q01062	Q01062	0+188+20+720	0+82+15+91+20+532+10+178	4	4	37.4	37.4
Q7TQ94	Nitrilase homolog 1 OS=Rattus norvegicus GN=Nit1 PE=2 SV=1	#DIV/0!	#DIV/0!	3	3			1.07448e+09																		Q7TQ94	Q7TQ94	0+58+25+209	0+30+11+17+25+58+16+135	17	17	36.87	36.87
P08461	Dihydrolipoyllysine-residue acetyltransferase component of pyruvate dehydrogenase complex, mitochondrial OS=Rattus norvegicus GN=Dlat PE=1 SV=3	0.778115	#DIV/0!	3	8									8.73505e+08						1.8519e+09	465000000	1.05087e+09				P08461	P08461	0+517+15+100	0+84+17+295+18+103+15+100	7	7	36.63	36.63
Q6AYK3	Inositol-3-phosphate synthase 1 OS=Rattus norvegicus GN=Isyna1 PE=2 SV=2	1.38254	#DIV/0!	3	4									1.06127e+09									7.67619e+08			Q6AYK3	Q6AYK3	0+312+13+232	0+312+13+27+16+97+16+76	8	8	35.55	35.55
Q5I0D1	Glyoxalase domain-containing protein 4 OS=Rattus norvegicus GN=Glod4 PE=1 SV=1	0.772839	#DIV/0!	3	6			5.32708e+08								1.11752e+09									2.61052e+08	Q5I0D1	Q5I0D1	0+220+17+61	0+55+26+28+15+96+17+61	19	19	35.51	35.51
P61515	60S ribosomal protein L37a OS=Rattus norvegicus GN=Rpl37a PE=1 SV=2	1.28346	#DIV/0!	3	8						1.6542e+08			1.83681e+08							136000000					P61515	P61515	0+27+9+56	0+17+7+3+9+26+18+12	36	36	35.37	35.37
Q91Z79	Liprin-alpha-3 OS=Rattus norvegicus GN=Ppfia3 PE=1 SV=2	#DIV/0!	#DIV/0!	3	4								1.70631e+08	2.98992e+08	5.25328e+09											Q91Z79	Q91Z79	0+864+15+313	0+47+12+121+19+665+15+313	3	3	34.63	34.63
P63174	60S ribosomal protein L38 OS=Rattus norvegicus GN=Rpl38 PE=1 SV=2	#DIV/0!	#DIV/0!	3	6						3.86697e+08	1.25805e+08		2.16335e+08												P63174	P63174	0+40+12+18	0+4+12+24+12+5+10+3	48	48	34.39	34.39
P17077	60S ribosomal protein L9 OS=Rattus norvegicus GN=Rpl9 PE=1 SV=1	#DIV/0!	#DIV/0!	3	5	5.64009e+08			4.59583e+08			3.5576e+08														P17077	P17077	0+174+10+8	0+2+19+152+11+8	15	15	32.38	32.38
Q68FP1	Gelsolin OS=Rattus norvegicus GN=Gsn PE=1 SV=1	0.252118	#DIV/0!	3	5		9.18116e+07														75200000			6.53121e+08		Q68FP1	Q68FP1	0+711+15+54	0+175+11+396+13+116+15+54	5	5	32.02	32.02
P63047	Sulfotransferase 4A1 OS=Rattus norvegicus GN=Sult4a1 PE=2 SV=1	2.34387	#DIV/0!	2	5			9.50941e+08										4.05714e+08								P63047	P63047	0+201+11+72	0+136+11+54+11+72	7	7	31.96	31.96
P61972	Nuclear transport factor 2 OS=Rattus norvegicus GN=Nutf2 PE=1 SV=1	0.961109	#DIV/0!	3	7						4.96261e+08										801000000				2.31684e+08	P61972	P61972	0+90+16+21	0+55+8+27+30+7	29	29	31.75	31.75
P24942	Excitatory amino acid transporter 1 OS=Rattus norvegicus GN=Slc1a3 PE=1 SV=2	0.951137	#DIV/0!	2	4					6.65669e+08						4.88633e+08	9.111e+08									P24942	P24942	0+160+15+368	0+160+15+304+20+44	6	6	31.02	31.02
O08697	ADP-ribosylation factor-like protein 2 OS=Rattus norvegicus GN=Arl2 PE=2 SV=1	#DIV/0!	#DIV/0!	3	5			4.205e+08				4.39286e+08	1.66921e+08													O08697	O08697	0+104+10+70	0+18+11+75+22+58	17	17	30.71	30.71
Q64640	Adenosine kinase OS=Rattus norvegicus GN=Adk PE=1 SV=3	#DIV/0!	#DIV/0!	3	6											1.42518e+09	3.28758e+08		1.44107e+09							Q64640	Q64640	0+148+13+200	0+148+13+46+16+114+11+13	11	11	30.47	30.47
P29314	40S ribosomal protein S9 OS=Rattus norvegicus GN=Rps9 PE=1 SV=4	2.97345	#DIV/0!	3	4							6.55835e+08				2.20564e+08										P29314	P29314	0+70+9+115	0+70+9+22+7+31+11+44	13	13	30.41	30.41
P48508	Glutamate--cysteine ligase regulatory subunit OS=Rattus norvegicus GN=Gclm PE=1 SV=1	5.16704	#DIV/0!	2	3			4.76037e+08																	9.21295e+07	P48508	P48508	0+94+13+167	0+49+15+30+13+167	10	10	30.02	30.02
Q9JJ19	Na(+)/H(+) exchange regulatory cofactor NHE-RF1 OS=Rattus norvegicus GN=Slc9a3r1 PE=1 SV=3	1.40457	#DIV/0!	2	4					8.31434e+08					4.30899e+08			4.49366e+08								Q9JJ19	Q9JJ19	0+177+14+165	0+177+14+76+17+72	8	8	29.47	29.47
Q5I0G4	Glycyl-tRNA synthetase (Fragment) OS=Rattus norvegicus GN=Gars PE=1 SV=1	#DIV/0!	#DIV/0!	3	3		2.352e+09																			Q5I0G4	Q5I0G4	0+500+13+124	0+216+13+159+16+96+13+124	6	6	28.43	28.43
P97532	3-mercaptopyruvate sulfurtransferase OS=Rattus norvegicus GN=Mpst PE=1 SV=3	#DIV/0!	#DIV/0!	2	5		4.09511e+08						6.39865e+08		8.15126e+08											P97532	P97532	0+8+13+276	0+8+13+9+10+257	7	7	28.2	28.2
P60905	DnaJ homolog subfamily C member 5 OS=Rattus norvegicus GN=Dnajc5 PE=1 SV=1	#DIV/0!	#DIV/0!	2	3			2.9809e+08					2.29053e+08													P60905	P60905	0+58+15+125	0+58+15+66+25+34	20	20	28.18	28.18
O55096	Dipeptidyl peptidase 3 OS=Rattus norvegicus GN=Dpp3 PE=1 SV=2	0.91481	#DIV/0!	2	5	7.56334e+08	1.26554e+09									1.10508e+09										O55096	O55096	0+577+25+136	0+215+18+344+25+136	5	5	28.15	28.15
Q5XFW8	Protein SEC13 homolog OS=Rattus norvegicus GN=Sec13 PE=1 SV=1	#DIV/0!	#DIV/0!	2	2	3.12258e+08																				Q5XFW8	Q5XFW8	0+305+17+0	0+43+11+251+17	8	8	27.77	27.77
Q6QIX3	Zinc transporter 3 OS=Rattus norvegicus GN=Slc30a3 PE=2 SV=1	1.04155	#DIV/0!	2	5	5.24032e+08						3.43386e+08											4.16407e+08			Q6QIX3	Q6QIX3	0+210+23+155	0+210+23+65+18+72	10	10	27.49	27.49
Q99JD4	CLIP-associating protein 2 OS=Rattus norvegicus GN=Clasp2 PE=2 SV=1	#DIV/0!	#DIV/0!	2	5					2.2189e+08	3.50175e+08			4.36752e+08												Q99JD4	Q99JD4	0+1093+18+175	0+472+16+605+18+175	2	2	27.23	27.23
A2VCX1	TIP41-like protein OS=Rattus norvegicus GN=Tiprl PE=2 SV=1	2.99768	#DIV/0!	2	3			4.00098e+08								1.33469e+08										A2VCX1	A2VCX1	0+257+14+0	0+35+21+201+14	12	12	27.2	27.2
Q08603	Geranylgeranyl transferase type-2 subunit beta OS=Rattus norvegicus GN=Rabggtb PE=1 SV=1	#DIV/0!	#DIV/0!	2	3																	3.8841e+08		2.32507e+08		Q08603	Q08603	0+118+10+203	0+11+11+96+10+203	6	6	27.19	27.19
Q5XII0	Mammalian ependymin-related protein 1 OS=Rattus norvegicus GN=Epdr1 PE=2 SV=1	1.18642	#DIV/0!	2	3	2.66878e+08													2.03655e+08			2.46233e+08				Q5XII0	Q5XII0	0+90+9+125	0+90+9+59+12+54	9	9	26.95	26.95
Q6PTT0	Aminoacylase-1B OS=Rattus norvegicus GN=Acy1b PE=1 SV=1	#DIV/0!	#DIV/0!	2	2													6.88172e+08							6.71121e+07	Q6PTT0	Q6PTT0|Q6AYS7	0+367+11+30	0+353+25+30|0+353+25+30	6	6|6	26.93	26.93|26.93
O54975	Xaa-Pro aminopeptidase 1 OS=Rattus norvegicus GN=Xpnpep1 PE=1 SV=1	#DIV/0!	#DIV/0!	3	3															1.47102e+09						O54975	O54975	0+535+11+77	0+322+9+204+11+8+16+53	5	5	26.44	26.44
Q68FX1	Mannose-6-phosphate isomerase OS=Rattus norvegicus GN=Mpi PE=2 SV=1	1.80654	#DIV/0!	2	6									1.03065e+09		5.91563e+08	1.83423e+08	1.0528e+09					4.54262e+08			Q68FX1	Q68FX1	0+5+15+403	0+5+15+49+16+338	7	7	26.44	26.44
P11915	Non-specific lipid-transfer protein OS=Rattus norvegicus GN=Scp2 PE=1 SV=3	2.25064	#DIV/0!	2	3						8.84032e+07			1.26536e+08											4.77507e+07	P11915	P11915	0+534+10+3	0+511+11+12+10+3	3	3	26.28	26.28
P41542	General vesicular transport factor p115 OS=Rattus norvegicus GN=Uso1 PE=1 SV=1	0.48702	#DIV/0!	2	2								6.76958e+07								139000000					P41542	P41542	0+5+20+934	0+5+20+263+17+654	3	3	26.13	26.13
P63324	40S ribosomal protein S12 OS=Rattus norvegicus GN=Rps12 PE=1 SV=2	#DIV/0!	#DIV/0!	2	2						3.4373e+07		2.55019e+08													P63324	P63324	0+23+10+99	0+23+10+68+11+20	15	15	26.05	26.05
Q5HZA6	Prolyl endopeptidase-like OS=Rattus norvegicus GN=Prepl PE=2 SV=2	#DIV/0!	#DIV/0!	2	2					1.14599e+08																Q5HZA6	Q5HZA6	0+363+18+345	0+363+18+322+19+4	5	5	25.96	25.96
P04041	Glutathione peroxidase 1 OS=Rattus norvegicus GN=Gpx1 PE=1 SV=4	0.556533	#DIV/0!	2	4	4.48398e+08				2.07532e+08						5.89301e+08										P04041	P04041	0+95+17+89	0+95+17+16+18+55	17	17	25.56	25.56
Q32Q06	AP-1 complex subunit mu-1 OS=Rattus norvegicus GN=Ap1m1 PE=1 SV=3	0.475745	#DIV/0!	2	3				4.33836e+08		1.83681e+08										649000000					Q32Q06	Q32Q06	0+379+14+30	0+379+14+17+11+2	5	5	25.53	25.53
P62966	Cellular retinoic acid-binding protein 1 OS=Rattus norvegicus GN=Crabp1 PE=1 SV=3	6.29054	#DIV/0!	2	2									1.18372e+08											1.88175e+07	P62966	P62966	0+31+14+92	0+31+14+22+13+57	19	19	25.52	25.52
Q04753	Methylosome subunit pICln OS=Rattus norvegicus GN=Clns1a PE=2 SV=1	0.560778	#DIV/0!	2	7								1.65067e+08			1.92286e+08					354000000	3.29685e+08		3.01441e+08		Q04753	Q04753	0+17+13+206	0+17+26+193	11	11	25.48	25.48
P05545	Serine protease inhibitor A3K OS=Rattus norvegicus GN=Serpina3k PE=1 SV=3	0.161153	#DIV/0!	2	2								1.51156e+08										9.37968e+08			P05545	P05545	0+187+11+218	0+67+21+99+11+218	7	7	25.46	25.46
P62752	60S ribosomal protein L23a OS=Rattus norvegicus GN=Rpl23a PE=2 SV=1	#DIV/0!	#DIV/0!	2	5					4.34643e+08			6.28737e+08	7.07172e+08	5.91536e+08											P62752	P62752	0+139+13+4	0+123+11+5+13+4	15	15	25.45	25.45
Q9ERB4	Versican core protein (Fragments) OS=Rattus norvegicus GN=Vcan PE=2 SV=2	#DIV/0!	#DIV/0!	2	2																				9.18032e+07	Q9ERB4	Q9ERB4	0+2633+15+90	0+2632+16+90	0	0	25.35	25.35
P29066	Beta-arrestin-1 OS=Rattus norvegicus GN=Arrb1 PE=1 SV=1	#DIV/0!	#DIV/0!	2	3														8.33677e+07			3.19382e+08				P29066	P29066	0+169+19+230	0+169+19+104+15+111	8	8	25.32	25.32
P04177	Tyrosine 3-monooxygenase OS=Rattus norvegicus GN=Th PE=1 SV=3	#DIV/0!	#DIV/0!	2	3																		9.97905e+08	3.82058e+08		P04177	P04177	0+459+19+20	0+134+16+309+19+20	7	7	25.31	25.31
Q68FX9	NAD-dependent deacetylase sirtuin-5 OS=Rattus norvegicus GN=Sirt5 PE=2 SV=1	5.761	#DIV/0!	2	5			5.20241e+08																8.89133e+07	9.16945e+07	Q68FX9	Q68FX9	0+267+17+26	0+152+11+104+17+26	9	9	25.3	25.3
P08082	Clathrin light chain B OS=Rattus norvegicus GN=Cltb PE=1 SV=1	1.38508	#DIV/0!	2	3		1.88638e+08										1.68388e+08						1.03997e+08			P08082	P08082	0+194+10+25	0+159+22+13+10+25	13	13	25.23	25.23
Q63413	Spliceosome RNA helicase Bat1 OS=Rattus norvegicus GN=Bat1 PE=1 SV=3	0.378591	#DIV/0!	2	4			5.34975e+08				3.66072e+08									1190000000					Q63413	Q63413	0+384+14+30	0+355+19+10+14+30	7	7	25.22	25.22
Q498U4	SAP domain-containing ribonucleoprotein OS=Rattus norvegicus GN=Sarnp PE=1 SV=3	#DIV/0!	#DIV/0!	2	2			2.85622e+08																		Q498U4	Q498U4	0+180+19+11	0+92+10+78+19+11	13	13	25.08	25.08
Q8K3P7	Histidine triad nucleotide-binding protein 3 OS=Rattus norvegicus GN=Hint3 PE=2 SV=2	2.59256	#DIV/0!	2	6					2.58436e+08							6.36467e+07	1.93869e+08					4.15356e+07			Q8K3P7	Q8K3P7	0+21+14+140	0+4+31+140	17	17	24.91	24.91
Q5BK81	Prostaglandin reductase 2 OS=Rattus norvegicus GN=Ptgr2 PE=2 SV=2	2.9384	#DIV/0!	2	2					7.47899e+08															2.54526e+08	Q5BK81	Q5BK81	0+14+26+311	0+14+26+52+14+245	11	11	24.89	24.89
P11762	Galectin-1 OS=Rattus norvegicus GN=Lgals1 PE=1 SV=2	#DIV/0!	#DIV/0!	2	2																				7.09191e+07	P11762	P11762	0+49+15+71	0+49+15+48+16+7	22	22	24.84	24.84
Q8K4M9	Oxysterol-binding protein-related protein 1 OS=Rattus norvegicus GN=Osbpl1a PE=1 SV=1	0.0420802	#DIV/0!	2	3						2.72836e+07							6.48371e+08								Q8K4M9	Q8K4M9	0+879+14+57	0+563+16+300+14+57	3	3	24.8	24.8
P61314	60S ribosomal protein L15 OS=Rattus norvegicus GN=Rpl15 PE=1 SV=2	#DIV/0!	#DIV/0!	2	3							8.18763e+06	1.40028e+08		1.98626e+08											P61314	P61314	0+179+9+16	0+96+9+74+9+16	8	8	24.74	24.74
Q4G009	Malignant T cell-amplified sequence 1 OS=Rattus norvegicus GN=Mcts1 PE=2 SV=1	1.0475	#DIV/0!	2	4			1.93815e+08	2.74205e+08									2.23399e+08								Q4G009	Q4G009	0+88+12+82	0+88+12+23+17+42	15	15	24.74	24.74
Q9EST6	Acidic leucine-rich nuclear phosphoprotein 32 family member B OS=Rattus norvegicus GN=Anp32b PE=2 SV=1	1.72115	#DIV/0!	2	3								4.80362e+08					2.38806e+08				3.19382e+08				Q9EST6	Q9EST6	0+137+13+122	0+14+14+109+13+122	9	9	24.74	24.74
B0K020	CDGSH iron-sulfur domain-containing protein 1 OS=Rattus norvegicus GN=Cisd1 PE=3 SV=1	1.02849	#DIV/0!	2	3						9.71039e+07														9.44137e+07	B0K020	B0K020	0+42+9+57	0+42+9+38+15+4	22	22	24.7	24.7
P49187	Mitogen-activated protein kinase 10 OS=Rattus norvegicus GN=Mapk10 PE=1 SV=2	11.5723	#DIV/0!	2	2				1.07622e+08																9.29997e+06	P49187	P49187|P49185|P49186	0+178+10+276	0+178+10+24+15+237|0+140+10+24+15+222|0+140+10+273	5	5|6|2	24.68	24.68|24.68|13.01
Q9WUS0	Adenylate kinase isoenzyme 4, mitochondrial OS=Rattus norvegicus GN=Ak3l1 PE=2 SV=1	0.598748	#DIV/0!	2	2				1.4547e+08										2.42957e+08							Q9WUS0	Q9WUS0	0+60+11+152	0+7+11+42+11+152	9	9	24.59	24.59
Q5U2R0	Methionine adenosyltransferase 2 subunit beta OS=Rattus norvegicus GN=Mat2b PE=2 SV=1	0.716552	#DIV/0!	2	4										3.02823e+08	5.10124e+08		3.35099e+08								Q5U2R0	Q5U2R0	0+30+12+292	0+30+12+55+25+212	11	11	24.5	24.5
Q9R1Z0	Voltage-dependent anion-selective channel protein 3 OS=Rattus norvegicus GN=Vdac3 PE=1 SV=2	0.23719	#DIV/0!	2	5			7.38991e+07								3.43853e+08							2.78656e+08		3.12174e+08	Q9R1Z0	Q9R1Z0|P81155	0+236+20+27	0+236+30+17|0+268+10+17	10	10|3	24.31	24.31|10.62
P41565	Isocitrate dehydrogenase [NAD] subunit gamma, mitochondrial OS=Rattus norvegicus GN=Idh3g PE=2 SV=2	0.581312	#DIV/0!	2	3							4.26912e+08						7.34393e+08								P41565	P41565	0+157+10+226	0+136+13+8+10+226	5	5	24.02	24.02
P62634	Cellular nucleic acid-binding protein OS=Rattus norvegicus GN=Cnbp PE=2 SV=1	#DIV/0!	#DIV/0!	2	4								4.53469e+07	3.41851e+08	5.07961e+07											P62634	P62634	0+65+14+98	0+41+15+9+14+98	16	16	24	24
Q5HZE4	Methylthioribose-1-phosphate isomerase OS=Rattus norvegicus GN=Mri1 PE=2 SV=1	#DIV/0!	#DIV/0!	2	2																14000000					Q5HZE4	Q5HZE4	0+109+13+247	0+109+15+245	4	4	23.48	23.48
P97756	Calcium/calmodulin-dependent protein kinase kinase 1 OS=Rattus norvegicus GN=Camkk1 PE=1 SV=1	#DIV/0!	#DIV/0!	2	4									3.28585e+08	3.88569e+08											P97756	P97756	0+204+9+292	0+195+18+292	3	3	23.41	23.41
P18298	S-adenosylmethionine synthase isoform type-2 OS=Rattus norvegicus GN=Mat2a PE=2 SV=1	#DIV/0!	#DIV/0!	2	4	4.60283e+08		6.80053e+08		5.92576e+08																P18298	P18298|P13444	0+249+15+131	0+234+30+131|0+235+15+147	7	7|3	23.06	23.06|8.83
Q562C6	Leucine zipper transcription factor-like protein 1 OS=Rattus norvegicus GN=Lztfl1 PE=2 SV=1	#DIV/0!	#DIV/0!	2	3																212000000				2.05578e+08	Q562C6	Q562C6	0+169+13+117	0+137+15+17+13+117	9	9	22.98	22.98
Q9Z272	ARF GTPase-activating protein GIT1 OS=Rattus norvegicus GN=Git1 PE=1 SV=1	#DIV/0!	#DIV/0!	2	3																			1.19174e+09		Q9Z272	Q9Z272	0+347+14+409	0+318+16+13+14+409	3	3	22.98	22.98
P61227	Ras-related protein Rap-2b OS=Rattus norvegicus GN=Rap2b PE=2 SV=1	#DIV/0!	#DIV/0!	2	3				4.05514e+08	5.35146e+08																P61227	P61227	0+5+11+167	0+5+11+15+10+142	11	11	22.75	22.75
P10888	Cytochrome c oxidase subunit 4 isoform 1, mitochondrial OS=Rattus norvegicus GN=Cox4i1 PE=1 SV=1	1.7819	#DIV/0!	2	2						1.06019e+08														5.94981e+07	P10888	P10888	0+29+12+128	0+29+12+42+12+74	14	14	22.58	22.58
Q9EPH8	Polyadenylate-binding protein 1 OS=Rattus norvegicus GN=Pabpc1 PE=2 SV=1	#DIV/0!	#DIV/0!	2	2															5.33244e+08						Q9EPH8	Q9EPH8	0+356+14+266	0+50+17+289+14+266	4	4	22.57	22.57
P01026	Complement C3 OS=Rattus norvegicus GN=C3 PE=1 SV=3	#DIV/0!	#DIV/0!	2	2								4.26576e+08													P01026	P01026	0+385+22+1256	0+385+22+341+16+899	2	2	22.43	22.43
P62845	40S ribosomal protein S15 OS=Rattus norvegicus GN=Rps15 PE=1 SV=2	#DIV/0!	#DIV/0!	2	2				4.18388e+08																	P62845	P62845	0+18+22+105	0+18+22+24+13+68	24	24	22.4	22.4
O35458	Vesicular inhibitory amino acid transporter OS=Rattus norvegicus GN=Slc32a1 PE=1 SV=1	1.58375	#DIV/0!	2	5					3.01509e+08														1.74088e+08	2.06666e+08	O35458	O35458	0+8+11+506	0+8+11+279+6+221	3	3	22.31	22.31
Q5XHY5	Threonyl-tRNA synthetase, cytoplasmic OS=Rattus norvegicus GN=Tars PE=2 SV=1	#DIV/0!	#DIV/0!	2	2												7.85811e+08									Q5XHY5	Q5XHY5	0+339+14+342	0+215+10+114+14+342	3	3	22.27	22.27
Q8K1Q0	Glycylpeptide N-tetradecanoyltransferase 1 OS=Rattus norvegicus GN=Nmt1 PE=2 SV=1	#DIV/0!	#DIV/0!	2	2													6.56075e+08								Q8K1Q0	Q8K1Q0	0+94+13+389	0+94+13+236+12+141	5	5	22.26	22.26
Q9JLA3	UDP-glucose:glycoprotein glucosyltransferase 1 OS=Rattus norvegicus GN=Uggt1 PE=1 SV=2	#DIV/0!	#DIV/0!	2	3						2.91097e+08		1.38174e+08													Q9JLA3	Q9JLA3	0+1339+14+198	0+1002+17+320+14+198	1	1	22.12	22.12
Q6AY09	Heterogeneous nuclear ribonucleoprotein H2 OS=Rattus norvegicus GN=Hnrnph2 PE=1 SV=1	#DIV/0!	#DIV/0!	2	2																				3.56771e+08	Q6AY09	Q6AY09|Q794E4|Q8VHV7	0+316+10+123	0+98+16+202+10+123|0+316+10+89|0+98+16+335	5	5|2|3	22.11	22.11|11.18|10.93
Q63570	26S protease regulatory subunit 6B OS=Rattus norvegicus GN=Psmc4 PE=1 SV=1	#DIV/0!	#DIV/0!	2	2											6.96755e+08										Q63570	Q63570	0+200+12+206	0+200+12+62+13+131	5	5	22.1	22.1
Q4QQV8	Charged multivesicular body protein 5 OS=Rattus norvegicus GN=Chmp5 PE=2 SV=1	#DIV/0!	#DIV/0!	2	2			7.95662e+08																		Q4QQV8	Q4QQV8	0+201+18+0	0+11+16+174+18	15	15	22.01	22.01
Q9R037	WD repeat-containing protein 44 OS=Rattus norvegicus GN=Wdr44 PE=1 SV=1	0.701938	#DIV/0!	2	4							1.74271e+08									354000000			1.42542e+08		Q9R037	Q9R037	0+519+12+377	1+20+499+12+377	3	3	22.01	22.01
O35796	Complement component 1 Q subcomponent-binding protein, mitochondrial OS=Rattus norvegicus GN=C1qbp PE=1 SV=2	#DIV/0!	#DIV/0!	2	2													4.7376e+08								O35796	O35796	0+152+20+107	0+102+15+35+20+107	12	12	21.72	21.72
P23928	Alpha-crystallin B chain OS=Rattus norvegicus GN=Cryab PE=1 SV=1	#DIV/0!	#DIV/0!	2	2			3.75163e+08																		P23928	P23928	0+11+11+153	0+11+11+60+8+85	10	10	21.66	21.66
Q5QD51	A-kinase anchor protein 12 OS=Rattus norvegicus GN=Akap12 PE=1 SV=1	#DIV/0!	#DIV/0!	2	2																			2.10307e+08		Q5QD51	Q5QD51	0+1028+15+644	0+174+10+844+15+644	1	1	21.19	21.19
P62076	Mitochondrial import inner membrane translocase subunit Tim13 OS=Rattus norvegicus GN=Timm13 PE=2 SV=1	1.26378	#DIV/0!	1	4								2.476e+08								246000000			2.07971e+08	1.33789e+08	P62076	P62076	0+27+14+54	0+27+14+54	14	14	20.87	20.87
P15650	Long-chain specific acyl-CoA dehydrogenase, mitochondrial OS=Rattus norvegicus GN=Acadl PE=1 SV=1	1.75368	#DIV/0!	2	4							4.58879e+08				2.87298e+08									2.36034e+08	P15650	P15650	0+406+13+11	0+51+10+345+13+11	5	5	20.72	20.72
P48199	C-reactive protein OS=Rattus norvegicus GN=Crp PE=1 SV=1	0.34507	#DIV/0!	2	5								1.80831e+08						5.63327e+08				4.84757e+08			P48199	P48199	0+195+10+25	0+74+12+109+10+25	9	9	20.59	20.59
Q9WV63	Kinesin-like protein KIF2A OS=Rattus norvegicus GN=Kif2a PE=2 SV=2	#DIV/0!	#DIV/0!	2	3																		2.91275e+08		5.9063e+08	Q9WV63	Q9WV63	0+451+11+243	0+451+11+166+8+69	2	2	20.52	20.52
Q62651	Delta(3,5)-Delta(2,4)-dienoyl-CoA isomerase, mitochondrial OS=Rattus norvegicus GN=Ech1 PE=1 SV=2	4.73778	#DIV/0!	2	4			8.81802e+08															1.86121e+08			Q62651	Q62651	0+218+11+98	0+184+11+23+11+98	6	6	20.5	20.5
Q63798	Proteasome activator complex subunit 2 OS=Rattus norvegicus GN=Psme2 PE=2 SV=3	0.21403	#DIV/0!	2	3				1.18436e+08									5.53362e+08								Q63798	Q63798	0+187+15+36	0+153+12+22+15+36	11	11	20.5	20.5
Q5XIU5	Proteasome inhibitor PI31 subunit OS=Rattus norvegicus GN=Psmf1 PE=2 SV=1	#DIV/0!	#DIV/0!	1	2			8.01329e+08																		Q5XIU5	Q5XIU5	0+219+23+29	0+219+23+29	8	8	20.44	20.44
P04646	60S ribosomal protein L35a OS=Rattus norvegicus GN=Rpl35a PE=3 SV=1	0.675916	#DIV/0!	2	3						9.93596e+07										147000000					P04646	P04646	0+102+8+0	0+29+7+66+8	13	13	20.39	20.39
P29476	Nitric oxide synthase, brain OS=Rattus norvegicus GN=Nos1 PE=1 SV=1	#DIV/0!	#DIV/0!	2	2																		2.28183e+08			P29476	P29476	0+754+11+664	0+35+13+706+11+664	1	1	20.35	20.35
P02401	60S acidic ribosomal protein P2 OS=Rattus norvegicus GN=Rplp2 PE=1 SV=2	#DIV/0!	#DIV/0!	1	1						4.84445e+07															P02401	P02401	0+61+33+21	0+61+33+21	28	28	20.27	20.27
Q5XIK2	Thioredoxin-related transmembrane protein 2 OS=Rattus norvegicus GN=Tmx2 PE=2 SV=1	#DIV/0!	#DIV/0!	3	3			9.7361e+08																		Q5XIK2	Q5XIK2	0+215+12+68	0+215+12+13+23+32	11	11	20.11	20.11
Q9R1T5	Aspartoacylase OS=Rattus norvegicus GN=Aspa PE=1 SV=2	#DIV/0!	#DIV/0!	1	1												2.32536e+08									Q9R1T5	Q9R1T5	0+171+16+125	0+171+16+125	5	5	17.98	17.98
Q62871	Cytoplasmic dynein 1 intermediate chain 2 OS=Rattus norvegicus GN=Dync1i2 PE=1 SV=1	#DIV/0!	#DIV/0!	1	1	4.64605e+07																				Q62871	Q62871	0+91+21+526	0+91+21+526	3	3	17.74	17.74
Q02253	Methylmalonate-semialdehyde dehydrogenase [acylating], mitochondrial OS=Rattus norvegicus GN=Aldh6a1 PE=1 SV=1	1.26261	#DIV/0!	1	3								3.39407e+08					2.20831e+08	3.16797e+08							Q02253	Q02253	0+344+20+171	0+344+20+171	3	3	17.29	17.29
Q566R0	Thioesterase superfamily member 4 OS=Rattus norvegicus GN=Them4 PE=2 SV=1	0.877785	#DIV/0!	1	4							1.67052e+08					1.42328e+08				253000000		1.75606e+08			Q566R0	Q566R0	0+175+17+38	0+175+17+38	7	7	17.22	17.22
P97534	Peptidyl-prolyl cis-trans isomerase FKBP1B OS=Rattus norvegicus GN=Fkbp1b PE=2 SV=3	0.939104	#DIV/0!	1	6						6.42346e+07					5.83645e+07					72200000	8.67483e+07		8.40061e+07	4.06806e+07	P97534	P97534	0+58+14+36	0+58+14+36	12	12	17.07	17.07
Q9JK72	Copper chaperone for superoxide dismutase OS=Rattus norvegicus GN=Ccs PE=1 SV=1	#DIV/0!	#DIV/0!	1	1			1.73414e+08																		Q9JK72	Q9JK72	0+196+13+65	0+196+13+65	4	4	16.85	16.85
P06214	Delta-aminolevulinic acid dehydratase OS=Rattus norvegicus GN=Alad PE=1 SV=1	#DIV/0!	#DIV/0!	1	1	1.53428e+08																				P06214	P06214	0+84+22+224	0+84+22+224	6	6	16.83	16.83
Q498E0	Thioredoxin domain-containing protein 12 OS=Rattus norvegicus GN=Txndc12 PE=2 SV=2	0.89489	#DIV/0!	1	4		7.47387e+07		8.98568e+07						1.03872e+08						100000000					Q498E0	Q498E0	0+121+15+34	0+121+15+34	8	8	16.74	16.74
P61459	Pterin-4-alpha-carbinolamine dehydratase OS=Rattus norvegicus GN=Pcbd1 PE=1 SV=2	#DIV/0!	#DIV/0!	1	1						7.68023e+07															P61459	P61459	0+7+14+83	0+7+14+83	13	13	16.58	16.58
P01244	Somatotropin OS=Rattus norvegicus GN=Gh1 PE=1 SV=1	#DIV/0!	#DIV/0!	1	1																				3.3828e+08	P01244	P01244	0+137+21+58	0+137+21+58	9	9	16.5	16.5
P04550	Parathymosin OS=Rattus norvegicus GN=Ptms PE=1 SV=2	1.03703	#DIV/0!	1	4					5.53419e+08							6.05395e+08		5.43081e+08						4.5249e+08	P04550	P04550	0+4+11+87	0+4+11+87	10	10	16.31	16.31
P81799	N-acetyl-D-glucosamine kinase OS=Rattus norvegicus GN=Nagk PE=1 SV=4	#DIV/0!	#DIV/0!	1	2																	6.69672e+07		7.30234e+07		P81799	P81799	0+219+13+111	0+219+13+111	3	3	16.08	16.08
Q9WUH4	Four and a half LIM domains protein 1 OS=Rattus norvegicus GN=Fhl1 PE=2 SV=1	0.588061	#DIV/0!	1	4							1.49522e+08	1.11281e+08		1.37844e+08			2.25967e+08								Q9WUH4	Q9WUH4	0+106+12+162	0+106+12+162	4	4	15.92	15.92
Q9EPB1	Dipeptidyl peptidase 2 OS=Rattus norvegicus GN=Dpp7 PE=1 SV=1	0.872962	#DIV/0!	1	3		1.65953e+08									1.0802e+08		2.72188e+08								Q9EPB1	Q9EPB1	0+458+14+28	0+458+14+28	2	2	15.8	15.8
P70566	Tropomodulin-2 OS=Rattus norvegicus GN=Tmod2 PE=1 SV=1	0.750443	#DIV/0!	1	3								4.05248e+08				4.05936e+08		6.74087e+08							P70566	P70566	0+171+22+158	0+171+22+158	6	6	15.71	15.71
Q6P7R8	Estradiol 17-beta-dehydrogenase 12 OS=Rattus norvegicus GN=Hsd17b12 PE=2 SV=1	#DIV/0!	#DIV/0!	1	1						1.43937e+08															Q6P7R8	Q6P7R8	0+243+14+55	0+243+14+55	4	4	15.64	15.64
Q6MFY6	Protein phosphatase 1 regulatory subunit 11 OS=Rattus norvegicus GN=Ppp1r11 PE=2 SV=2	#DIV/0!	#DIV/0!	1	1																	7.23246e+07				Q6MFY6	Q6MFY6	0+99+28+0	0+99+28	22	22	15.54	15.54
Q5M819	Phosphoserine phosphatase OS=Rattus norvegicus GN=Psph PE=2 SV=1	1.47742	#DIV/0!	1	4					3.74602e+08							2.60601e+08	2.41374e+08					2.58677e+08			Q5M819	Q5M819	0+122+12+91	0+122+12+91	5	5	15.38	15.38
P30349	Leukotriene A-4 hydrolase OS=Rattus norvegicus GN=Lta4h PE=2 SV=2	#DIV/0!	#DIV/0!	1	1																	8.78816e+07				P30349	P30349	0+194+18+398	0+194+18+398	2	2	15.36	15.36
Q9QYU2	Elongation factor Ts, mitochondrial OS=Rattus norvegicus GN=Tsfm PE=2 SV=1	#DIV/0!	#DIV/0!	1	1																				6.86349e+07	Q9QYU2	Q9QYU2	0+254+27+43	0+254+27+43	8	8	15.29	15.29
Q5XIG8	Serine-threonine kinase receptor-associated protein OS=Rattus norvegicus GN=Strap PE=1 SV=1	1.55658	#DIV/0!	1	2										1.34588e+08				8.64642e+07							Q5XIG8	Q5XIG8	0+249+13+88	0+249+13+88	3	3	15.22	15.22
Q711G3	Isoamyl acetate-hydrolyzing esterase 1 homolog OS=Rattus norvegicus GN=Iah1 PE=2 SV=2	#DIV/0!	#DIV/0!	1	1						3.50175e+08															Q711G3	Q711G3	0+72+27+150	0+72+27+150	10	10	15.22	15.22
Q5I034	Uncharacterized protein C12orf43 homolog OS=Rattus norvegicus PE=2 SV=1	#DIV/0!	#DIV/0!	1	2																			1.027e+07	1.42491e+07	Q5I034	Q5I034	0+42+21+214	0+42+21+214	7	7	15.21	15.21
Q6AXX6	Uncharacterized protein C10orf58 homolog OS=Rattus norvegicus PE=1 SV=1	1.35396	#DIV/0!	1	2					5.07736e+08											375000000					Q6AXX6	Q6AXX6	0+43+12+174	0+43+12+174	5	5	15.07	15.07
B2GUV7	Eukaryotic translation initiation factor 5B OS=Rattus norvegicus GN=Eif5b PE=1 SV=1	#DIV/0!	#DIV/0!	1	1																	9.20026e+07				B2GUV7	B2GUV7	0+1051+16+149	0+1051+16+149	1	1	15.03	15.03
Q4G061	Eukaryotic translation initiation factor 3 subunit B OS=Rattus norvegicus GN=Eif3b PE=1 SV=1	#DIV/0!	#DIV/0!	1	1																			6.37933e+08		Q4G061	Q4G061	0+213+18+566	0+213+18+566	2	2	15.01	15.01
P24050	40S ribosomal protein S5 OS=Rattus norvegicus GN=Rps5 PE=2 SV=3	#DIV/0!	#DIV/0!	1	1												1.51349e+08									P24050	P24050	0+94+28+82	0+94+28+82	13	13	14.94	14.94
P51593	E3 ubiquitin-protein ligase HUWE1 (Fragment) OS=Rattus norvegicus GN=Huwe1 PE=1 SV=2	1.17905	#DIV/0!	1	3							1.28898e+08									134000000		8.46484e+07			P51593	P51593	0+169+15+138	0+169+15+138	4	4	14.87	14.87
O08816	Neural Wiskott-Aldrich syndrome protein OS=Rattus norvegicus GN=Wasl PE=1 SV=2	2.04003	#DIV/0!	1	3										1.49784e+08					8.34014e+07				6.34427e+07		O08816	O08816	0+281+21+199	0+281+21+199	4	4	14.86	14.86
P41499	Tyrosine-protein phosphatase non-receptor type 11 OS=Rattus norvegicus GN=Ptpn11 PE=1 SV=4	#DIV/0!	#DIV/0!	1	1					1.08726e+08																P41499	P41499	0+469+15+113	0+469+15+113	2	2	14.85	14.85
Q5FVI4	Cell cycle exit and neuronal differentiation protein 1 OS=Rattus norvegicus GN=Cend1 PE=1 SV=1	#DIV/0!	#DIV/0!	1	2				7.87856e+07		6.81016e+07															Q5FVI4	Q5FVI4	0+42+19+88	0+42+19+88	12	12	14.85	14.85
P20650	Protein phosphatase 1A OS=Rattus norvegicus GN=Ppm1a PE=1 SV=1	#DIV/0!	#DIV/0!	1	1							3.43386e+08														P20650	P20650	0+208+18+156	0+208+18+156	4	4	14.83	14.83
Q62848	ADP-ribosylation factor GTPase-activating protein 1 OS=Rattus norvegicus GN=Arfgap1 PE=1 SV=1	#DIV/0!	#DIV/0!	1	1		1.12586e+08																			Q62848	Q62848	0+341+17+57	0+341+17+57	4	4	14.82	14.82
Q6AY65	Arfaptin-2 OS=Rattus norvegicus GN=Arfip2 PE=2 SV=1	0.593547	#DIV/0!	1	3					6.69585e+07		4.7744e+07												9.66246e+07		Q6AY65	Q6AY65	0+255+14+72	0+255+14+72	4	4	14.64	14.64
Q62768	Protein unc-13 homolog A OS=Rattus norvegicus GN=Unc13a PE=1 SV=1	#DIV/0!	#DIV/0!	1	1				4.86617e+07																	Q62768	Q62768	0+649+17+1069	0+649+17+1069	0	0	14.51	14.51
B0BN94	Protein FAM136A OS=Rattus norvegicus GN=Fam136a PE=2 SV=1	#DIV/0!	#DIV/0!	1	1																				4.01367e+07	B0BN94	B0BN94	0+8+10+120	0+8+10+120	7	7	14.47	14.47
B2RYM5	Lys-63-specific deubiquitinase BRCC36 OS=Rattus norvegicus GN=Brcc3 PE=2 SV=1	#DIV/0!	#DIV/0!	1	1																252000000					B2RYM5	B2RYM5	0+89+17+185	0+89+17+185	5	5	14.44	14.44
Q9QZR6	Septin-9 OS=Rattus norvegicus GN=Sept9 PE=1 SV=1	#DIV/0!	#DIV/0!	1	1															2.91577e+08						Q9QZR6	Q9QZR6	0+131+15+418	0+131+15+418	2	2	14.43	14.43
P48768	Sodium/calcium exchanger 2 OS=Rattus norvegicus GN=Slc8a2 PE=2 SV=1	#DIV/0!	#DIV/0!	1	1																			5.73672e+08		P48768	P48768	0+505+25+391	0+505+25+391	2	2	14.41	14.41
Q6PDU1	Splicing factor, arginine/serine-rich 2 OS=Rattus norvegicus GN=Sfrs2 PE=1 SV=3	#DIV/0!	#DIV/0!	1	1																	1.32904e+08				Q6PDU1	Q6PDU1	0+66+17+138	0+66+17+138	7	7	14.25	14.25
Q6VV72	Eukaryotic translation initiation factor 1A OS=Rattus norvegicus GN=Eif1a PE=2 SV=3	0.962411	#DIV/0!	1	3				9.78384e+07										1.11832e+08			9.14875e+07				Q6VV72	Q6VV72	0+82+12+50	0+82+12+50	8	8	14.25	14.25
P49088	Asparagine synthetase [glutamine-hydrolyzing] OS=Rattus norvegicus GN=Asns PE=2 SV=3	#DIV/0!	#DIV/0!	1	1																				4.23122e+07	P49088	P49088	0+379+13+169	0+379+13+169	2	2	14.22	14.22
Q5BJY4	Josephin-1 OS=Rattus norvegicus GN=Josd1 PE=2 SV=1	#DIV/0!	#DIV/0!	1	2							1.0085e+09	1.3261e+09													Q5BJY4	Q5BJY4	0+105+27+70	0+105+27+70	13	13	14.19	14.19
Q6MG61	Chloride intracellular channel protein 1 OS=Rattus norvegicus GN=Clic1 PE=1 SV=1	1.4988	#DIV/0!	1	2			2.38019e+08																	1.58807e+08	Q6MG61	Q6MG61	0+95+18+128	0+95+18+128	7	7	14.14	14.14
Q9Z142	Transmembrane protein 33 OS=Rattus norvegicus GN=Tmem33 PE=2 SV=1	1.26976	#DIV/0!	1	2									2.23478e+08							176000000					Q9Z142	Q9Z142	0+57+12+178	0+57+12+178	4	4	14.13	14.13
P11250	60S ribosomal protein L34 OS=Rattus norvegicus GN=Rpl34 PE=1 SV=3	#DIV/0!	#DIV/0!	1	1						1.33196e+08															P11250	P11250	0+93+8+16	0+93+8+16	6	6	14.1	14.1
P03994	Hyaluronan and proteoglycan link protein 1 OS=Rattus norvegicus GN=Hapln1 PE=1 SV=2	#DIV/0!	#DIV/0!	1	1							1.55709e+08														P03994	P03994	0+62+14+278	0+62+14+278	3	3	14.06	14.06
Q08326	Guanine nucleotide exchange factor MSS4 OS=Rattus norvegicus GN=Rabif PE=1 SV=1	1.12001	#DIV/0!	1	2						1.83681e+08										164000000					Q08326	Q08326	0+29+11+83	0+29+11+83	8	8	14.05	14.05
P05371	Clusterin OS=Rattus norvegicus GN=Clu PE=1 SV=2	#DIV/0!	#DIV/0!	1	1			1.91548e+08																		P05371	P05371	0+181+12+254	0+181+12+254	2	2	14.04	14.04
P19511	ATP synthase subunit b, mitochondrial OS=Rattus norvegicus GN=Atp5f1 PE=1 SV=1	1.76863	#DIV/0!	1	2					6.10849e+08									3.4538e+08							P19511	P19511	0+55+15+186	0+55+15+186	5	5	14.04	14.04
Q6JE36	Protein NDRG1 OS=Rattus norvegicus GN=Ndrg1 PE=1 SV=1	#DIV/0!	#DIV/0!	1	1																60700000					Q6JE36	Q6JE36	0+371+17+6	0+371+17+6	4	4	14.03	14.03
Q6PCT3	Tumor protein D54 OS=Rattus norvegicus GN=Tpd52l2 PE=2 SV=1	#DIV/0!	#DIV/0!	1	2												1.85427e+08					1.85448e+08				Q6PCT3	Q6PCT3	0+139+14+67	0+139+14+67	6	6	13.99	13.99
Q63081	Protein disulfide-isomerase A6 OS=Rattus norvegicus GN=Pdia6 PE=1 SV=2	#DIV/0!	#DIV/0!	1	2					4.37253e+08				2.54092e+08												Q63081	Q63081	0+392+17+31	0+392+17+31	3	3	13.98	13.98
Q02294	Voltage-dependent N-type calcium channel subunit alpha-1B OS=Rattus norvegicus GN=Cacna1b PE=1 SV=1	#DIV/0!	#DIV/0!	1	1														1.70308e+08							Q02294	Q02294	0+1774+26+536	0+1774+26+536	1	1	13.91	13.91
Q62921	RanBP-type and C3HC4-type zinc finger-containing protein 1 OS=Rattus norvegicus GN=Rbck1 PE=1 SV=3	#DIV/0!	#DIV/0!	1	1						2.96468e+08															Q62921	Q62921	0+419+15+74	0+419+15+74	2	2	13.84	13.84
P63033	GTP-binding protein Rhes OS=Rattus norvegicus GN=Rasd2 PE=1 SV=1	#DIV/0!	#DIV/0!	1	1																	8.24212e+07				P63033	P63033	0+85+25+156	0+85+25+156	9	9	13.82	13.82
P16036	Phosphate carrier protein, mitochondrial OS=Rattus norvegicus GN=Slc25a3 PE=1 SV=1	#DIV/0!	#DIV/0!	1	2			1.73414e+08			1.69717e+08															P16036	P16036	0+183+12+161	0+183+12+161	3	3	13.73	13.73
O89049	Thioredoxin reductase 1, cytoplasmic OS=Rattus norvegicus GN=Txnrd1 PE=1 SV=4	0.90471	#DIV/0!	1	3		1.13899e+08												1.03376e+08	1.48415e+08						O89049	O89049	0+255+11+232	0+255+11+232	2	2	13.72	13.72
Q63525	Nuclear migration protein nudC OS=Rattus norvegicus GN=Nudc PE=1 SV=1	#DIV/0!	#DIV/0!	1	1							3.042e+08														Q63525	Q63525	0+159+15+158	0+159+15+158	4	4	13.72	13.72
Q5PPK9	Protein TSSC1 OS=Rattus norvegicus GN=Tssc1 PE=2 SV=1	#DIV/0!	#DIV/0!	1	1							2.62953e+08														Q5PPK9	Q5PPK9	0+16+13+357	0+16+13+357	3	3	13.68	13.68
P12007	Isovaleryl-CoA dehydrogenase, mitochondrial OS=Rattus norvegicus GN=Ivd PE=1 SV=2	#DIV/0!	#DIV/0!	1	1					2.74099e+08																P12007	P12007	0+221+18+185	0+221+18+185	4	4	13.67	13.67
Q5M827	Pirin OS=Rattus norvegicus GN=Pir PE=1 SV=1	#DIV/0!	#DIV/0!	1	2																	7.7682e+07			6.29788e+07	Q5M827	Q5M827	0+125+10+156	0+125+10+156	3	3	13.67	13.67
Q6AYG3	Protein prune homolog OS=Rattus norvegicus GN=Prune PE=2 SV=1	0.877381	#DIV/0!	1	2				1.66068e+08															1.89277e+08		Q6AYG3	Q6AYG3	0+155+11+288	0+155+11+288	2	2	13.51	13.51
O08875	Serine/threonine-protein kinase DCLK1 OS=Rattus norvegicus GN=Dclk1 PE=2 SV=1	#DIV/0!	#DIV/0!	1	1								3.37552e+08													O08875	O08875	0+203+17+213	0+203+17+213	3	3	13.48	13.48
P17105	Inositol-trisphosphate 3-kinase A OS=Rattus norvegicus GN=Itpka PE=1 SV=3	#DIV/0!	#DIV/0!	1	1					1.26999e+08																P17105	P17105	0+289+17+153	0+289+17+153	3	3	13.4	13.4
Q9ER24	Ataxin-10 OS=Rattus norvegicus GN=Atxn10 PE=1 SV=1	0.953482	#DIV/0!	1	2						1.20306e+08														1.26175e+08	Q9ER24	Q9ER24	0+423+15+37	0+423+15+37	3	3	13.38	13.38
Q63569	26S protease regulatory subunit 6A OS=Rattus norvegicus GN=Psmc3 PE=2 SV=1	#DIV/0!	#DIV/0!	1	1																	2.18416e+08				Q63569	Q63569	0+327+17+95	0+327+17+95	3	3	13.36	13.36
P24155	Thimet oligopeptidase OS=Rattus norvegicus GN=Thop1 PE=1 SV=4	#DIV/0!	#DIV/0!	1	1		1.24166e+09																			P24155	P24155	0+34+11+642	0+34+11+642	1	1	13.35	13.35
O70257	Syntaxin-7 OS=Rattus norvegicus GN=Stx7 PE=1 SV=4	#DIV/0!	#DIV/0!	1	2																			1.78761e+08	1.03333e+08	O70257	O70257	0+34+15+212	0+34+15+212	5	5	13.33	13.33
P11475	Steroid hormone receptor ERR2 OS=Rattus norvegicus GN=Esrrb PE=2 SV=1	#DIV/0!	#DIV/0!	1	1													4.75044e+08								P11475	P11475	0+188+18+227	0+188+18+227	4	4	13.33	13.33
Q925G1	Hepatoma-derived growth factor-related protein 2 OS=Rattus norvegicus GN=Hdgfrp2 PE=1 SV=2	#DIV/0!	#DIV/0!	1	1																	3.70895e+07				Q925G1	Q925G1	0+566+16+87	0+566+16+87	2	2	13.24	13.24
Q8VIL3	ZW10 interactor OS=Rattus norvegicus GN=Zwint PE=1 SV=1	#DIV/0!	#DIV/0!	1	1								1.58575e+08													Q8VIL3	Q8VIL3	0+12+22+232	0+12+22+232	8	8	13.2	13.2
P29315	Ribonuclease inhibitor OS=Rattus norvegicus GN=Rnh1 PE=1 SV=2	#DIV/0!	#DIV/0!	1	1																		5.42591e+08			P29315	P29315	0+44+15+397	0+44+15+397	3	3	13.15	13.15
P04355	Metallothionein-2 OS=Rattus norvegicus GN=Mt2 PE=1 SV=1	#DIV/0!	#DIV/0!	1	2											2.95216e+07									1.07575e+07	P04355	P04355	0+31+12+18	0+31+12+18	19	19	13.13	13.13
P49803	Regulator of G-protein signaling 7 OS=Rattus norvegicus GN=Rgs7 PE=2 SV=2	0.936403	#DIV/0!	1	3				3.48871e+08							4.1285e+08			3.3228e+08							P49803	P49803	0+349+12+116	0+349+12+116	2	2	13.12	13.12
P11466	Peroxisomal carnitine O-octanoyltransferase OS=Rattus norvegicus GN=Crot PE=1 SV=3	#DIV/0!	#DIV/0!	1	1																		3.27027e+08			P11466	P11466	0+250+18+344	0+250+18+344	2	2	13.11	13.11
Q923S8	Pantothenate kinase 4 OS=Rattus norvegicus GN=Pank4 PE=1 SV=1	#DIV/0!	#DIV/0!	1	1																	1.13329e+08				Q923S8	Q923S8	0+462+14+297	0+462+14+297	1	1	12.91	12.91
P50904	Ras GTPase-activating protein 1 OS=Rattus norvegicus GN=Rasa1 PE=2 SV=1	#DIV/0!	#DIV/0!	1	1																				2.19719e+08	P50904	P50904	0+258+14+766	0+258+14+766	1	1	12.77	12.77
Q704S8	Carnitine O-acetyltransferase OS=Rattus norvegicus GN=Crat PE=1 SV=1	#DIV/0!	#DIV/0!	1	1			2.73155e+08																		Q704S8	Q704S8	0+602+13+11	0+602+13+11	2	2	12.74	12.74
P29419	ATP synthase subunit e, mitochondrial OS=Rattus norvegicus GN=Atp5i PE=1 SV=3	#DIV/0!	#DIV/0!	1	1						1.76162e+08															P29419	P29419	0+59+12+0	0+59+12	16	16	12.69	12.69
Q9JJP9	Ubiquilin-1 OS=Rattus norvegicus GN=Ubqln1 PE=1 SV=1	#DIV/0!	#DIV/0!	1	1															4.79394e+08						Q9JJP9	Q9JJP9	0+197+15+370	0+197+15+370	2	2	12.64	12.64
Q5MJ12	F-box/LRR-repeat protein 16 OS=Rattus norvegicus GN=Fbxl16 PE=2 SV=1	#DIV/0!	#DIV/0!	1	1																404000000					Q5MJ12	Q5MJ12	0+332+14+133	0+332+14+133	2	2	12.61	12.61
Q6P686	Osteoclast-stimulating factor 1 OS=Rattus norvegicus GN=Ostf1 PE=1 SV=1	#DIV/0!	#DIV/0!	1	1															1.8125e+08						Q6P686	Q6P686	0+18+8+188	0+18+8+188	3	3	12.59	12.59
Q00715	Histone H2B type 1 OS=Rattus norvegicus PE=1 SV=2	1.57804	#DIV/0!	1	2				3.19262e+08																2.02315e+08	Q00715	Q00715	0+58+15+52	0+58+15+52	12	12	12.55	12.55
P50411	Protein phosphatase inhibitor 2 OS=Rattus norvegicus GN=Ppp1r2 PE=2 SV=2	2.85024	#DIV/0!	1	5			2.06283e+08								7.88374e+07		7.09999e+07			81900000				5.77577e+07	P50411	P50411	0+18+15+172	0+18+15+172	7	7	12.53	12.53
Q8R431	Monoglyceride lipase OS=Rattus norvegicus GN=Mgll PE=1 SV=1	0.801606	#DIV/0!	1	2								4.70161e+08											5.86524e+08		Q8R431	Q8R431	0+226+14+63	0+226+14+63	4	4	12.45	12.45
Q9ES21	Phosphatidylinositide phosphatase SAC1 OS=Rattus norvegicus GN=Sacm1l PE=1 SV=1	#DIV/0!	#DIV/0!	1	1				1.40321e+08																	Q9ES21	Q9ES21	0+376+10+201	0+376+10+201	1	1	12.35	12.35
Q3ZBA0	Tectonin beta-propeller repeat-containing protein 1 OS=Rattus norvegicus GN=Tecpr1 PE=2 SV=1	#DIV/0!	#DIV/0!	1	1								3.97829e+07													Q3ZBA0	Q3ZBA0	0+404+19+743	0+404+19+743	1	1	12.3	12.3
P37285	Kinesin light chain 1 OS=Rattus norvegicus GN=Klc1 PE=2 SV=2	1.18815	#DIV/0!	1	2								1.07571e+08										9.0537e+07			P37285	P37285	0+505+13+42	0+505+13+42	2	2	12.29	12.29
B2GUZ1	Ubiquitin carboxyl-terminal hydrolase 4 OS=Rattus norvegicus GN=Usp4 PE=1 SV=1	#DIV/0!	#DIV/0!	1	1							2.7739e+08														B2GUZ1	B2GUZ1	0+911+9+41	0+911+9+41	0	0	12.24	12.24
Q8R4A1	ERO1-like protein alpha OS=Rattus norvegicus GN=Ero1l PE=1 SV=1	#DIV/0!	#DIV/0!	1	1					1.51407e+08																Q8R4A1	Q8R4A1	0+135+14+315	0+135+14+315	3	3	12.23	12.23
P70470	Acyl-protein thioesterase 1 OS=Rattus norvegicus GN=Lypla1 PE=1 SV=1	#DIV/0!	#DIV/0!	1	1																163000000					P70470	P70470	0+149+13+68	0+149+13+68	5	5	12.22	12.22
P09895	60S ribosomal protein L5 OS=Rattus norvegicus GN=Rpl5 PE=1 SV=3	#DIV/0!	#DIV/0!	1	1																				7.6684e+07	P09895	P09895	0+164+14+119	0+164+14+119	4	4	12.21	12.21
P27867	Sorbitol dehydrogenase OS=Rattus norvegicus GN=Sord PE=1 SV=4	#DIV/0!	#DIV/0!	1	1								2.45745e+08													P27867	P27867	0+21+17+319	0+21+17+319	4	4	12.19	12.19
Q5XIE6	3-hydroxyisobutyryl-CoA hydrolase, mitochondrial OS=Rattus norvegicus GN=Hibch PE=1 SV=2	#DIV/0!	#DIV/0!	1	1			1.79081e+08																		Q5XIE6	Q5XIE6	0+251+15+119	0+251+15+119	3	3	12.13	12.13
Q66HH1	Beta-1,4-galactosyltransferase 4 OS=Rattus norvegicus GN=B4galt4 PE=2 SV=1	#DIV/0!	#DIV/0!	1	1							2.16549e+08														Q66HH1	Q66HH1	0+303+7+34	0+303+7+34	2	2	12.1	12.1
P62907	60S ribosomal protein L10a OS=Rattus norvegicus GN=Rpl10a PE=1 SV=2	0.746305	#DIV/0!	1	2	3.45753e+08													4.63286e+08							P62907	P62907	0+105+13+99	0+105+13+99	5	5	11.99	11.99
Q9EPJ3	28S ribosomal protein S26, mitochondrial OS=Rattus norvegicus GN=Mrps26 PE=1 SV=1	#DIV/0!	#DIV/0!	1	1					2.04922e+08																Q9EPJ3	Q9EPJ3	0+81+12+107	0+81+12+107	6	6	11.86	11.86
O35430	Amyloid beta A4 precursor protein-binding family A member 1 OS=Rattus norvegicus GN=Apba1 PE=1 SV=1	#DIV/0!	#DIV/0!	1	1														1.88173e+08							O35430	O35430	0+326+13+500	0+326+13+500	1	1	11.83	11.83
Q9QY17	Protein kinase C and casein kinase substrate in neurons 2 protein OS=Rattus norvegicus GN=Pacsin2 PE=1 SV=2	#DIV/0!	#DIV/0!	1	1	1.72876e+08																				Q9QY17	Q9QY17	0+253+11+224	0+253+11+224	2	2	11.71	11.71
Q63690	Apoptosis regulator BAX OS=Rattus norvegicus GN=Bax PE=2 SV=2	#DIV/0!	#DIV/0!	1	1																103000000					Q63690	Q63690	0+78+11+103	0+78+11+103	5	5	11.67	11.67
O88278	Cadherin EGF LAG seven-pass G-type receptor 3 OS=Rattus norvegicus GN=Celsr3 PE=2 SV=1	#DIV/0!	#DIV/0!	1	1											2.56759e+08										O88278	O88278	0+1693+20+1600	0+1693+20+1600	0	0	11.65	11.65
Q9WVE9	Intersectin-1 OS=Rattus norvegicus GN=Itsn1 PE=2 SV=1	#DIV/0!	#DIV/0!	1	1		4.33389e+07																			Q9WVE9	Q9WVE9	0+328+15+874	0+328+15+874	1	1	11.56	11.56
O35180	Endophilin-A3 OS=Rattus norvegicus GN=Sh3gl3 PE=1 SV=2	#DIV/0!	#DIV/0!	1	1																				8.72348e+07	O35180	O35180	0+277+14+56	0+277+14+56	4	4	11.54	11.54
P83883	60S ribosomal protein L36a OS=Rattus norvegicus GN=Rpl36a PE=1 SV=2	#DIV/0!	#DIV/0!	1	1															8.7473e+07						P83883	P83883	0+69+9+28	0+69+9+28	8	8	11.53	11.53
Q9JLZ1	Glutaredoxin-3 OS=Rattus norvegicus GN=Glrx3 PE=1 SV=2	#DIV/0!	#DIV/0!	1	1													6.83037e+08								Q9JLZ1	Q9JLZ1	0+296+14+27	0+296+14+27	4	4	11.51	11.51
Q6P7A9	Lysosomal alpha-glucosidase OS=Rattus norvegicus GN=Gaa PE=2 SV=1	1.04452	#DIV/0!	1	2			1.39411e+08								1.33469e+08										Q6P7A9	Q6P7A9	0+820+18+115	0+820+18+115	1	1	11.5	11.5
P19944	60S acidic ribosomal protein P1 OS=Rattus norvegicus GN=Rplp1 PE=3 SV=1	#DIV/0!	#DIV/0!	1	1								5.16528e+08													P19944	P19944	0+33+16+65	0+33+16+65	14	14	11.41	11.41
Q5M9G3	Caprin-1 OS=Rattus norvegicus GN=Caprin1 PE=1 SV=2	#DIV/0!	#DIV/0!	1	1																	1.50419e+08				Q5M9G3	Q5M9G3	0+85+11+611	0+85+11+611	1	1	11.4	11.4
P43425	Guanine nucleotide-binding protein G(I)/G(S)/G(O) subunit gamma-7 OS=Rattus norvegicus GN=Gng7 PE=2 SV=2	#DIV/0!	#DIV/0!	1	1						1.09564e+08															P43425	P43425	0+44+16+8	0+44+16+8	23	23	11.35	11.35
Q8VIJ5	Bifunctional protein NCOAT OS=Rattus norvegicus GN=Mgea5 PE=1 SV=1	#DIV/0!	#DIV/0!	1	1								4.0803e+08													Q8VIJ5	Q8VIJ5	0+240+13+663	0+240+13+663	1	1	11.31	11.31
Q5RJQ0	Carbohydrate sulfotransferase 1 OS=Rattus norvegicus GN=Chst1 PE=2 SV=1	#DIV/0!	#DIV/0!	1	1																		5.142e+07			Q5RJQ0	Q5RJQ0	0+346+13+52	0+346+13+52	3	3	11.3	11.3
Q4QR85	Methylosome protein 50 OS=Rattus norvegicus GN=Wdr77 PE=1 SV=1	#DIV/0!	#DIV/0!	1	1									1.5919e+07												Q4QR85	Q4QR85	0+243+17+82	0+243+17+82	4	4	11.27	11.27
Q63347	26S protease regulatory subunit 7 OS=Rattus norvegicus GN=Psmc2 PE=1 SV=3	#DIV/0!	#DIV/0!	1	1						2.28796e+08															Q63347	Q63347	0+23+11+399	0+23+11+399	2	2	11.26	11.26
Q924N5	Long-chain-fatty-acid--CoA ligase ACSBG1 OS=Rattus norvegicus GN=Acsbg1 PE=1 SV=1	#DIV/0!	#DIV/0!	1	1															2.16712e+08						Q924N5	Q924N5	0+382+13+326	0+382+13+326	1	1	11.22	11.22
Q9Z250	Protein lin-7 homolog A OS=Rattus norvegicus GN=Lin7a PE=1 SV=2	#DIV/0!	#DIV/0!	1	1											1.83238e+08										Q9Z250	Q9Z250|Q9Z252|Q792I0	0+126+10+96	0+126+10+96|0+111+10+86|0+111+10+76	4	4|4|5	11.19	11.19|11.19|11.19
Q5U2Q7	Eukaryotic peptide chain release factor subunit 1 OS=Rattus norvegicus GN=Etf1 PE=2 SV=3	#DIV/0!	#DIV/0!	1	1						4.45775e+08															Q5U2Q7	Q5U2Q7	0+68+13+356	0+68+13+356	2	2	11.18	11.18
Q63132	Proto-oncogene tyrosine-protein kinase ROS OS=Rattus norvegicus GN=Ros1 PE=2 SV=1	#DIV/0!	#DIV/0!	1	1															7.93298e+08						Q63132	Q63132	0+1366+11+961	0+1366+11+961	0	0	11.18	11.18
P00758	Kallikrein-1 OS=Rattus norvegicus GN=Ngfg PE=2 SV=2	#DIV/0!	#DIV/0!	1	1				8.12316e+08																	P00758	P00758	0+14+10+237	0+14+10+237	3	3	11.13	11.13
Q9Z1A5	NEDD8-activating enzyme E1 regulatory subunit OS=Rattus norvegicus GN=Nae1 PE=1 SV=1	#DIV/0!	#DIV/0!	1	1			1.74547e+08																		Q9Z1A5	Q9Z1A5	0+381+10+143	0+381+10+143	1	1	11.11	11.11
Q27W02	Protein mago nashi homolog OS=Rattus norvegicus GN=Magoh PE=2 SV=1	#DIV/0!	#DIV/0!	1	1							5.33124e+07														Q27W02	Q27W02	0+103+11+32	0+103+11+32	7	7	11.09	11.09
Q4V8A9	Protein kinase-like protein SgK196 OS=Rattus norvegicus GN=Sgk196 PE=2 SV=1	#DIV/0!	#DIV/0!	1	1																				6.13472e+07	Q4V8A9	Q4V8A9	0+111+12+226	0+111+12+226	3	3	11.08	11.08
Q9Z1A6	Vigilin OS=Rattus norvegicus GN=Hdlbp PE=1 SV=1	#DIV/0!	#DIV/0!	1	1									5.40838e+07												Q9Z1A6	Q9Z1A6	0+482+12+774	0+482+12+774	0	0	11.08	11.08
Q5M823	NudC domain-containing protein 2 OS=Rattus norvegicus GN=Nudcd2 PE=2 SV=1	#DIV/0!	#DIV/0!	1	1								9.45887e+07													Q5M823	Q5M823	0+50+9+98	0+50+9+98	5	5	11.07	11.07
